# Supplementary material for: Distinct roles for H4 and H2A.Z acetylation in RNA transcription in African trypanosomes
Source: Nat Commun. 2020 Mar 20;11:1498. doi: 10.1038/s41467-020-15274-0 (PMC7083915; doi:10.1038/s41467-020-15274-0)
Supplement: Supplementary file 5 — Supplementary Data 1 [file 41467_2020_15274_MOESM5_ESM.xlsx]

## Sheet: Content
Kraus et al. 2020
Supplementary Data 1	Overview of T. brucei histone modifications
Table of content
Sheet
Supplementary Table 1.1	Comprehensive list of post-translational modifications found on T. brucei histones
Supplementary Table 1.2	Total number of histone post-translational modifications in T. brucei
Color explanation
Green	Modification found in at least three experiments, for example modification was found in 10 experiments of 24	10 (24)
Grey	Modification found in less than three experiments, for example modification was found in 2 experiments of 24	2 (24)
Black border	Modification has already been observed in previous studies	6 (24)

## Sheet: 1.1 Identified histone PTMs
	Lysines																						Others
H2A
	N-A1	4	8	9	12	20	68	75	76	78	115	119	120	122	125	128							T2	S132
Acetylation	6 (24)										24 (24)	24 (24)	18 (24)	24 (24)	24 (24)	24 (24)
Monomethylation	24 (24)		1 (24)	1 (24)	1 (24)	1 (24)	2 (24)	9 (24)			3 (24)	5 (24)	6 (24)		5 (24)
Dimethylation	7 (24)										1 (24)	1 (24)	3 (24)
Trimethylation		1 (24)	1 (24)	1 (24)	5 (24)	1 (24)	9 (24)	1 (24)			2 (24)
Phosphorylation																							x	x
H2B
	N-A1	4	9	12	15	16	22	48	74	96	104												T2	T6	S38
Acetylation	19 (24)
Monomethylation	24 (24)	3 (24)	9 (24)	9 (24)				8 (24)		1 (24)	2 (24)
Dimethylation	24 (24)	11 (24)						6 (24)
Trimethylation			10 (24)					4 (24)			1 (24)
Phosphorylation																							x
H3
	N-S1	4	10	11	16	17	19	20	23	32	61	76	119
Acetylation	26 (36)								7 (36)
Monomethylation	36 (36)	35 (36)	30 (36)	24 (36)	22 (36)	10 (36)	19 (36)	3 (36)	1 (36)	4 (36)	3 (36)	31 (36)	3 (36)
Dimethylation	35 (36)	32 (36)	26 (36)	14 (36)	7 (36)	1 (36)	1 (36)	5 (36)	16 (36)	1 (36)	3 (36)	32 (36)
Trimethylation	36 (36)	24 (36)	28 (36)	28 (36)		1 (36)	1 (36)	4 (36)	3 (36)	1 (36)	1 (36)	36 (36)
Phosphorylation
H4
	N-A1	2	4	5	10	14	17	18	42	57	76	77	90	93
Acetylation	14 (36)	19 (36)	27 (36)	12 (36)	34 (36)	1 (36)
Monomethylation	36 (36)	30 (36)	23 (36)	16 (36)	32 (36)	32 (36)	35 (36)	35 (36)		14 (36)	2 (36)	3 (36)
Dimethylation	19 (36)	13 (36)	8 (36)	14 (36)	32 (36)	32 (36)	35 (36)	35 (36)			1 (36)	2 (36)
Trimethylation	10 (36)	4 (36)	3 (36)	4 (36)	24 (36)	32 (36)	35 (36)	35 (36)			1 (36)	1 (36)
Phosphorylation
H2AZ
	N-S1	31	35	43	45	47	49	51	55	59	65	86	92	123	126	131	164	168	169	172	173	175	T3
Acetylation	27 (33)	28 (33)	26 (33)	25 (33)	20 (33)	20 (33)	17 (33)	21 (33)	20 (33)	28 (33)				2 (33)			4 (33)	15 (33)	28 (33)	32 (33)	33 (33)	27 (33)
Monomethylation			3 (33)	1 (33)	2 (33)	3 (33)	3 (33)	3 (33)	1 (33)	2 (33)					6 (33)	1 (33)	1 (33)	1 (33)		1 (33)	2 (33)	4 (33)
Dimethylation				2 (33)			4 (33)	1 (33)						1 (33)
Trimethylation							1 (33)	1 (33)	3 (33)
Phosphorylation																							x
H2BV
	N-P1	4	7	15	17	19	27	33	34	41	42	59	65	81	96	117	125	129	140
Acetylation		33 (33)	33 (33)	32 (33)	30 (33)	33 (33)		2 (33)	1 (33)				8 (33)
Monomethylation	5 (33)	2 (33)	7 (33)	3 (33)	6 (33)	3 (33)	1 (33)
Dimethylation	16 (33)	8 (33)		5 (33)	1 (33)												2 (33)
Trimethylation	1 (36)			2 (33)	1 (33)													1 (33)
Phosphorylation
H3V
	N-A1	4	5	14	30	31	39	82	125	132													T35
Acetylation	11 (24)
Monomethylation	6 (24)	5 (24)		19 (24)				5 (24)	2 (24)
Dimethylation	7 (24)			18 (24)				11 (24)
Trimethylation		7 (24)		20 (24)				16 (24)
Phosphorylation
H4V
	N-A1	2	4	10	14	17	18	42	57	76	77	90	93
Acetylation		7 (24)	18 (24)	2 (24)
Monomethylation	23 (24)		1 (24)	1 (24)	9 (24)	16 (24)	24 (24)		14 (24)	2 (24)	2 (24)		5 (36)
Dimethylation				3 (24)	16 (24)	21 (24)	21 (24)		1 (24)	1 (24)	1 (24)
Trimethylation				2 (23)	15 (24)	21 (24)	21 (24)			1 (24)	2 (24)
Phosphorylation

## Sheet: 1.2 Total number of PTMs
Modification	Sum of PTM detected more than 3 times	Sum of PTMs detected less than 3 times	Numbers of PTMs already identified	Numbers of PTMs not identified in this study
total	157	66	31	9
Acetylation	40
Monomethylation	54
Dimethylation	33
Trimethylation	26
Phosphorylation	4
