# Supplementary material for: Distinct roles for H4 and H2A.Z acetylation in RNA transcription in African trypanosomes
Source: Nat Commun. 2020 Mar 20;11:1498. doi: 10.1038/s41467-020-15274-0 (PMC7083915; doi:10.1038/s41467-020-15274-0)
Supplement: Supplementary file 6 — Supplementary Data 2 [file 41467_2020_15274_MOESM6_ESM.xlsx]

## Sheet: Content
Kraus et al. 2020
Supplementary Data 2
Table of content
Sheet
Supplementary Table 2.1	Differential expression analysis of HAT1KD to WT (gene)
Supplementary Table 2.2	Differential expression analysis of HAT2KD to WT (gene)
Supplementary Table 2.3	Fold change of HAT1 and HAT2 compared WT (Supplementary Figure 8a)
Header explanation
Gene_ID	based on the HGAP3_Tb427v9_cleaned.gff
WT_1	Raw counts for each gene of wildtype (WT) RNA-seq replicate 1
WT_2	Raw counts for each gene of wildtype (WT) RNA-seq replicate 2
WT_3	Raw counts for each gene of wildtype (WT) RNA-seq replicate 3
HAT2KD_1	Raw counts for each gene of RNA-seq, following HAT2 depletion over a time-period of 48h, replicate 1
HAT2KD_2	Raw counts for each gene of RNA-seq, following HAT2 depletion over a time-period of 48h, replicate 2
HAT2KD_3	Raw counts for each gene of RNA-seq, following HAT2 depletion over a time-period of 48h, replicate 3
HAT1KD_1	Raw counts for each gene of RNA-seq, following HAT1 depletion over a time-period of 48h, replicate 1
HAT1KD_2	Raw counts for each gene of RNA-seq, following HAT1 depletion over a time-period of 48h, replicate 2
HAT1KD_3	Raw counts for each gene of RNA-seq, following HAT1 depletion over a time-period of 48h, replicate 3
baseMean	Average of raw counts for each gene, calculated from all replicates
log2FoldChange	Fold change in transcript levels between HAT1 and HAT2, respectively, compared to WT in log2 scale
padj	Adjusted probability valie using the approach for multiple testing of Benjamini and Hochberg (1995)

## Sheet: 2.1 HAT1KDvsWT
Gene_ID	WT_1	WT_2	WT_3	HAT2KD_1	HAT2KD_2	HAT2KD_3	HAT1KD_1	HAT1KD_2	HAT1KD_3	baseMean	log2FoldChange	padj
Tb427v9_000005100.1:CDS:1	1	4	7	12	8	19	2	6	5	7.12951	-1.19314	0.145565
Tb427v9_000005200.1:CDS:1	432	409	660	458	477	620	582	694	636	555.595	-0.991781	3.43778e-18
Tb427v9_000005300.1:CDS:1	626	560	927	616	579	755	756	939	808	741.898	-1.10171	1.12873e-25
Tb427v9_000005400.1:CDS:1	327	323	492	344	326	445	343	425	378	395.214	-1.34396	1.5682e-28
Tb427v9_000005500.1:CDS:1	158	214	303	149	122	180	108	124	155	189.686	-2.12583	1.83674e-30
Tb427v9_000005600.1:CDS:1	38	35	71	30	21	25	26	29	20	37.0729	-2.26578	8.82417e-14
Tb427v9_000005700.1:CDS:1	100	113	156	96	109	153	89	112	96	122.613	-1.66763	3.87885e-20
Tb427v9_000005800.1:CDS:1	1030	1029	1441	800	817	876	485	599	573	992.056	-2.43954	7.16667e-80
Tb427v9_000005900.1:CDS:1	978	1092	1373	905	893	881	529	726	604	1022.62	-2.26968	1.83006e-60
Tb427v9_000006000.1:CDS:1	1197	1195	1690	1037	1017	1260	661	720	728	1213.55	-2.30569	2.30882e-80
Tb427v9_000006100.1:CDS:1	320	333	494	361	407	515	296	326	299	401.416	-1.66255	1.40972e-38
Tb427v9_000006200.1:CDS:1	153	173	287	197	192	280	147	185	169	210.668	-1.61982	7.15564e-28
Tb427v9_000006300.1:CDS:1	135	127	207	151	131	178	143	168	126	159.908	-1.44998	1.30142e-20
Tb427v9_000006400.1:CDS:1	89	95	172	129	112	148	109	135	123	127.344	-1.27776	2.21545e-13
Tb427v9_000006500.1:CDS:1	226	224	401	299	278	348	250	261	251	297.618	-1.47883	6.16496e-28
Tb427v9_000006600.1:CDS:1	50	55	110	84	68	95	64	67	71	76.609	-1.39048	4.95207e-10
Tb427v9_000006800.1:CDS:1	121	127	200	172	134	195	125	154	130	159.3	-1.47383	6.69165e-20
Tb427v9_000006900.1:CDS:1	205	195	306	240	217	319	228	235	224	252.903	-1.37963	2.78399e-22
Tb427v9_000007000.1:CDS:1	177	158	284	214	171	250	195	205	203	215.466	-1.36295	2.02338e-19
Tb427v9_000007200.1:CDS:1	7	5	5	19	24	28	7	12	6	12.9524	-0.844939	0.176314
Tb427v9_000007300.1:CDS:1	252	251	392	256	227	347	237	261	266	295.173	-1.56492	6.14946e-29
Tb427v9_000007400.1:CDS:1	87	81	122	99	88	128	83	111	110	105.173	-1.28117	4.74872e-11
Tb427v9_000007500.1:CDS:1	146	132	229	148	115	176	130	160	150	163.472	-1.5398	1.7521e-21
Tb427v9_000007600.1:CDS:1	142	128	214	120	146	174	118	151	202	162.943	-1.36061	1.54033e-11
Tb427v9_000007700.1:CDS:1	81	85	120	78	82	108	73	87	71	94.2343	-1.66389	2.18317e-17
Tb427v9_000008000.1:CDS:1	75	55	125	72	71	108	69	88	65	84.5897	-1.5267	1.48631e-13
Tb427v9_000008100.1:CDS:1	101	135	177	127	137	162	78	135	116	140.287	-1.68688	3.87928e-19
Tb427v9_000008200.1:CDS:1	161	201	254	178	209	245	147	143	154	207.149	-1.82049	2.83345e-26
Tb427v9_000008300.1:CDS:1	404	424	659	433	396	532	320	361	337	472.111	-1.88545	2.45403e-56
Tb427v9_000008500.1:CDS:1	160	154	206	166	183	213	148	146	183	185.965	-1.47321	1.513e-15
Tb427v9_000008600.1:CDS:1	136	175	250	165	166	225	147	172	191	191.296	-1.46725	4.25938e-18
Tb427v9_000008800.1:CDS:1	37	48	66	47	42	68	26	41	34	49.7921	-1.93213	9.42306e-13
Tb427v9_000008900.1:CDS:1	142	162	237	157	159	200	110	149	131	175.684	-1.81993	1.83674e-30
Tb427v9_000009000.1:CDS:1	131	129	225	126	124	156	85	119	101	146.829	-2.00563	1.08542e-33
Tb427v9_000010300.1:CDS:1	8	8	12	13	29	31	12	10	7	15.0918	-1.2952	0.0160503
Tb427v9_000010400.1:CDS:1	1	4	7	31	33	44	4	3	7	15.4479	-1.07004	0.133802
Tb427v9_000010500.1:CDS:1	0	1	2	12	13	18	0	3	2	5.77035	-0.592114	0.676213
Tb427v9_000011500.1:CDS:1	73	79	127	110	116	160	74	85	81	106.611	-1.55046	7.6091e-16
Tb427v9_000011600.1:CDS:1	2	1	3	16	17	29	4	6	7	9.21983	0.179749	0.872603
Tb427v9_000011700.1:CDS:1	3	7	13	12	11	19	4	6	6	9.46105	-1.81931	0.00486423
Tb427v9_000011900.1:CDS:1	1	0	3	25	18	26	9	7	6	10.1301	1.16335	0.2339
Tb427v9_000012300.1:CDS:1	6	0	11	7	11	13	1	5	3	6.69073	-2.1973	0.00924404
Tb427v9_000012400.1:CDS:1	0	0	0	6	4	4	3	4	2	2.261	2.6234	0.104766
Tb427v9_000009300.1:CDS:1	237	218	370	350	302	433	202	270	240	309.346	-1.5533	2.14308e-31
Tb427v9_000009400.1:CDS:1	107	108	180	174	166	246	135	185	143	163.066	-1.11384	1.05136e-12
Tb427v9_000009500.1:CDS:1	986	932	1568	991	940	1369	492	665	531	1068.26	-2.39251	4.70916e-136
Tb427v9_000009600.1:CDS:1	842	791	1312	992	870	1114	455	610	496	938.063	-2.26369	7.87379e-105
Tb427v9_000009700.1:CDS:1	479	442	736	642	602	836	448	580	484	615.341	-1.47762	7.70169e-44
Tb427v9_000009800.1:CDS:1	63	81	106	113	95	155	92	106	100	103.429	-1.09318	3.91751e-08
Tb427v9_000009900.1:CDS:1	60	53	86	69	63	100	46	63	66	71.4754	-1.52786	4.4211e-11
Tb427v9_000010000.1:CDS:1	384	375	527	537	563	697	443	497	472	520.009	-1.22154	1.09847e-21
Tb427v9_000010100.1:CDS:1	128	124	167	199	145	242	176	210	196	177.175	-0.886804	2.09461e-07
Tb427v9_000010200.1:CDS:1	153	146	235	219	195	293	194	215	196	210.403	-1.15945	2.78758e-15
Tb427v9_000010700.1:CDS:1	2	4	0	14	11	21	8	3	5	7.61332	0.00961199	1
Tb427v9_000011100.1:CDS:1	0	3	1	13	5	12	1	4	3	4.73797	-0.401237	0.762866
Tb427v9_000011200.1:CDS:1	5	6	8	37	24	42	8	8	7	16.7064	-1.06839	0.0643165
Tb427v9_000012600.1:CDS:1	8	4	5	105	90	141	11	9	9	44.1069	-0.582936	0.282824
Tb427v9_000013100.1:CDS:1	10	11	13	653	546	951	540	537	412	351.721	4.11474	1.55072e-47
Tb427v9_000013200.1:CDS:1	4	4	3	107	95	166	21	26	23	49.0777	1.31965	0.0123602
Tb427v9_000013400.1:CDS:1	55	60	83	1238	957	2314	164	167	170	577.975	-0.00243029	1
Tb427v9_000013600.1:CDS:1	12	9	22	775	665	1116	499	514	393	394.829	3.70474	3.265e-47
Tb427v9_000013900.1:CDS:1	80	64	137	246	197	398	281	370	333	205.929	0.48974	0.00700677
Tb427v9_000014000.1:CDS:1	105	91	116	271	274	374	303	320	299	221.397	0.198585	0.278425
Tb427v9_000014100.1:CDS:1	98	80	123	205	151	251	497	493	402	212.157	0.857696	3.00896e-07
Tb427v9_000014200.1:CDS:1	160	154	215	384	373	573	572	711	657	370.26	0.519544	0.000256257
Tb427v9_000014500.1:CDS:1	64	64	96	1566	1270	2325	1100	1261	1315	875.161	2.70709	7.79602e-59
Tb427v9_000014800.1:CDS:1	51	76	97	1666	1428	2188	1823	2111	1724	1021.62	3.31931	2.83773e-123
Tb427v9_000015000.1:CDS:1	21	19	29	509	403	767	202	266	262	252.909	2.06854	1.59978e-18
Tb427v9_000015300.1:CDS:1	16	16	22	335	255	577	107	143	110	165.525	1.38631	2.91622e-07
Tb427v9_000015400.1:CDS:1	1509	1491	2363	2815	2495	4966	1852	2163	1836	2444.77	-1.21932	1.66035e-22
Tb427v9_000015800.1:CDS:1	27	31	55	943	931	1347	1048	1221	972	604.591	3.51294	1.50404e-95
Tb427v9_000016000.1:CDS:1	15	18	31	354	273	618	122	133	153	179.301	1.36302	3.56495e-07
Tb427v9_000016300.1:CDS:1	543	512	711	1275	1240	1648	1533	1925	1823	1131.43	0.217126	0.0928942
Tb427v9_000016400.1:CDS:1	343	307	426	887	835	1173	1078	1199	1206	749.57	0.335976	0.0146969
Tb427v9_000016500.1:CDS:1	66	51	107	259	229	360	344	379	370	206.696	0.970712	1.11459e-08
Tb427v9_000016600.1:CDS:1	630	575	886	1338	1124	1599	2288	2794	2304	1305.06	0.464153	7.35333e-06
Tb427v9_000016700.1:CDS:1	67	52	123	174	169	302	392	447	330	188.515	0.95469	3.13731e-08
Tb427v9_000016800.1:CDS:1	462	395	686	375	264	570	54	64	62	405.089	-4.44296	1.96697e-133
Tb427v9_000017000.1:CDS:1	72	70	119	1758	1626	2536	2256	2451	1961	1165.21	3.34311	2.03584e-137
Tb427v9_000017300.1:CDS:1	250	238	372	948	803	1525	938	1131	997	719.592	0.488402	0.000307948
Tb427v9_000017400.1:CDS:1	86	73	97	251	251	367	255	283	254	196.711	0.267915	0.139551
Tb427v9_000017500.1:CDS:1	93	67	90	212	201	318	227	290	232	176.468	0.202505	0.311281
Tb427v9_000017600.1:CDS:1	43	38	60	157	121	278	181	209	178	123.823	0.66568	0.00269234
Tb427v9_000017700.1:CDS:1	14	11	13	58	46	104	30	42	22	36.2766	-0.0810483	0.875764
Tb427v9_000018100.1:CDS:1	0	0	1	38	35	49	5	14	8	16.1107	3.24315	0.0122019
Tb427v9_000018200.1:CDS:1	94	78	152	1978	1617	2882	1447	1710	1854	1132.02	2.64003	6.40279e-61
Tb427v9_000018600.1:CDS:1	78	78	161	2361	2190	3188	3392	4128	3123	1643.83	3.74514	8.78477e-220
Tb427v9_000018700.1:CDS:1	42	50	75	992	767	1487	542	600	619	517.426	2.07625	1.06562e-29
Tb427v9_000018900.1:CDS:1	239	267	415	1802	1477	2770	1143	1404	1274	1098.31	0.718565	4.75999e-08
Tb427v9_000019000.1:CDS:1	181	172	204	647	634	814	566	638	612	461.054	0.33115	0.0317729
Tb427v9_000019100.1:CDS:1	382	381	535	1117	1064	1566	1242	1469	1364	921.247	0.295492	0.0151116
Tb427v9_000019200.1:CDS:1	63	36	81	240	198	312	209	195	192	156.293	0.403984	0.0496911
Tb427v9_000019300.1:CDS:1	55	57	86	447	304	665	223	236	180	236.963	0.345385	0.08973
Tb427v9_000019800.1:CDS:1	614	533	1037	905	782	1648	160	169	154	767.072	-3.49536	5.40403e-112
Tb427v9_000020000.1:CDS:1	1	1	0	49	46	89	15	14	9	23.9518	2.89613	0.00960109
Tb427v9_000020300.1:CDS:1	0	3	2	1	1	1	0	0	0	1.20615	-4.54164	0.0160576
Tb427v9_000020500.1:CDS:1	27	35	61	1469	1193	2030	1065	1222	961	775.455	3.3965	9.39433e-87
Tb427v9_000020600.1:CDS:1	14	13	18	484	441	835	105	134	111	232.481	1.61513	2.48355e-09
Tb427v9_000020900.1:CDS:1	84	63	97	279	241	365	240	293	257	196.043	0.339081	0.0542503
Tb427v9_000021100.1:CDS:1	12	11	24	181	156	292	44	39	27	87.0771	-0.0981585	0.800786
Tb427v9_000021200.1:CDS:1	0	3	1	25	12	21	2	1	3	7.98997	-0.762496	0.536788
Tb427v9_000021300.1:CDS:1	2	2	2	93	73	114	5	6	4	34.7536	-0.0264679	0.993017
Tb427v9_000021400.1:CDS:1	104	90	153	137	95	204	20	22	16	111.204	-3.93139	7.45394e-50
Tb427v9_000021500.1:CDS:1	0	0	0	0	0	0	0	0	0	0	NA	NA
Tb427v9_000021500.1:CDS:2	0	0	0	0	0	0	0	0	0	0	NA	NA
Tb427v9_000021600.1:CDS:1	0	13	19	10739	11400	15666	14045	20372	17005	7753.59	9.32297	4.59049e-244
Tb427v9_000021800.1:CDS:1	893	1004	1561	4699	4100	5589	9381	11871	9082	4222.57	1.78784	9.57826e-96
Tb427v9_000022100.1:CDS:1	2977	3022	4722	9067	7560	11697	11598	15201	14402	7768.82	0.601	5.54758e-08
Tb427v9_000022200.1:CDS:1	2146	1885	2913	3943	3562	5533	9059	10577	9212	4558.26	0.697081	1.98885e-11
Tb427v9_000022300.1:CDS:1	896	870	1130	2312	2198	3147	2852	3400	3336	2014.33	0.35696	0.00582471
Tb427v9_000022400.1:CDS:1	1754	1730	2794	4421	3701	5867	8181	9325	9060	4406.13	0.748838	4.03552e-12
Tb427v9_000022500.1:CDS:1	1402	1360	2463	4115	3543	5569	5040	6566	6018	3539.93	0.433124	3.97032e-05
Tb427v9_000022600.1:CDS:1	945	812	1075	1989	1893	2468	2536	3074	2827	1780.53	0.19333	0.161792
Tb427v9_000022700.1:CDS:1	775	676	978	1927	1761	2369	2345	2715	2588	1621.65	0.293045	0.018319
Tb427v9_000022800.1:CDS:1	2303	2069	3279	4865	4102	6157	10488	11591	10920	5201.15	0.763687	1.00608e-12
Tb427v9_000022900.1:CDS:1	613	576	912	1384	1180	1670	2158	2679	2340	1312.58	0.425141	4.72324e-05
Tb427v9_000023000.1:CDS:1	2266	2135	3461	5012	4532	6540	11236	12854	11775	5525.03	0.850229	6.63515e-19
Tb427v9_000023100.1:CDS:1	111	73	145	305	257	424	204	251	199	211.353	-0.353893	0.0359061
Tb427v9_000023200.1:CDS:1	308550	290135	498642	317944	292313	415504	253044	315188	282702	355666	-1.7	6.96768e-81
Tb427v9_000023600.1:CDS:1	432	427	698	2140	1860	2811	4356	5105	3943	1920.83	1.76328	1.54343e-80
Tb427v9_000023700.1:CDS:1	1067	992	1628	5009	4394	7124	10157	12630	12871	4866.83	1.94028	1.74152e-57
Tb427v9_000023900.1:CDS:1	527	492	835	1491	1369	2224	1847	2418	2133	1311.11	0.44927	5.37678e-05
Tb427v9_000024000.1:CDS:1	618	586	818	1301	1113	1710	2712	2908	2761	1370.91	0.693358	1.15236e-08
Tb427v9_000024100.1:CDS:1	159	125	183	480	392	610	450	517	492	347.683	0.284092	0.0771896
Tb427v9_000024200.1:CDS:1	101	74	186	303	250	454	423	441	398	256.251	0.507759	0.00240266
Tb427v9_000024300.1:CDS:1	148	120	209	323	268	408	472	572	469	293.978	0.321214	0.0209845
Tb427v9_000024400.1:CDS:1	77	53	130	141	124	254	326	402	318	168.779	0.69063	0.000173418
Tb427v9_000024600.1:CDS:1	12	17	30	30	40	45	28	38	37	29.6915	-0.510311	0.165939
Tb427v9_000025200.1:CDS:1	448	469	828	21	18	28	8	15	18	293.982	-6.74203	1.58369e-151
Tb427v9_000025900.1:CDS:1	39	46	65	1174	918	1530	1011	1195	929	649.852	3.04407	8.14498e-79
Tb427v9_000026100.1:CDS:1	39	29	46	357	284	598	148	164	173	192.988	0.74955	0.00101585
Tb427v9_000026400.1:CDS:1	66	53	60	202	181	272	170	212	218	147.003	0.368471	0.0929337
Tb427v9_000026500.1:CDS:1	37	25	46	124	121	240	152	143	126	100.957	0.625895	0.0108839
Tb427v9_000026600.1:CDS:1	63	59	86	182	153	324	144	131	155	138.679	-0.286041	0.22781
Tb427v9_000026700.1:CDS:1	4	2	4	52	30	67	9	10	15	21.1492	0.438503	0.539257
Tb427v9_000026800.1:CDS:1	4	1	6	53	51	88	9	8	11	25.7462	0.0353659	0.974547
Tb427v9_000026900.1:CDS:1	292	292	377	316	257	572	71	91	62	307.805	-3.4894	4.11706e-75
Tb427v9_000026000.1:CDS:1	9	13	13	165	143	254	125	140	150	98.2474	2.23347	4.97554e-13
Tb427v9_000027300.1:CDS:1	304	316	523	1768	1461	2125	2955	3703	2716	1420.64	1.69353	1.18557e-68
Tb427v9_000027400.1:CDS:1	709	688	1065	3291	2838	4933	6663	8249	8095	3194.24	1.88259	2.83504e-52
Tb427v9_000027600.1:CDS:1	140	107	162	400	325	605	464	487	441	313.689	0.409616	0.0147072
Tb427v9_000027700.1:CDS:1	994	917	1340	2049	1690	2576	4176	4666	3985	2119.51	0.619025	1.36977e-08
Tb427v9_000027800.1:CDS:1	111	105	151	310	282	429	378	406	359	255.288	0.289965	0.0615328
Tb427v9_000027900.1:CDS:1	13	8	13	55	32	65	50	39	41	32.0303	0.597211	0.144765
Tb427v9_000028000.1:CDS:1	50	31	73	97	73	129	116	159	106	84.1713	-0.0342835	0.916615
Tb427v9_000028100.1:CDS:1	3	4	2	10	7	12	9	2	2	5.92019	-0.851566	0.369406
Tb427v9_000028200.1:CDS:1	18	6	23	25	23	55	75	74	61	32.8954	0.842078	0.0219607
Tb427v9_000028300.1:CDS:1	33	24	51	16	6	16	12	11	8	23.9788	-3.13108	1.94467e-14
Tb427v9_000028500.1:CDS:1	11	11	26	40	41	50	25	18	35	28.2614	-0.566276	0.175831
Tb427v9_000029000.1:CDS:1	358	399	683	2307	2170	3072	4059	4685	3578	1916.22	1.76858	1.0316e-81
Tb427v9_000029100.1:CDS:1	833	797	1379	4769	4005	6904	8512	10411	10512	4238.66	1.96821	3.38326e-58
Tb427v9_000029300.1:CDS:1	1648	1652	2851	5117	4531	7230	6688	8592	7949	4482.9	0.591505	1.66569e-08
Tb427v9_000029400.1:CDS:1	999	920	1366	2072	1761	2734	4249	4931	4341	2197.67	0.683209	2.40936e-10
Tb427v9_000029500.1:CDS:1	122	118	172	421	400	542	441	485	452	319.041	0.397491	0.00574047
Tb427v9_000029700.1:CDS:1	553	492	737	1166	959	1454	1924	2311	2045	1126.55	0.458854	8.12599e-05
Tb427v9_000029800.1:CDS:1	162	136	286	402	316	567	734	927	767	400.494	0.736488	4.79971e-08
Tb427v9_000029900.1:CDS:1	165	166	251	95	77	135	56	57	37	141.968	-3.31335	1.06747e-65
Tb427v9_000030500.1:CDS:1	19	14	34	748	660	1105	734	822	623	443.381	3.69525	4.66657e-67
Tb427v9_000030600.1:CDS:1	16	14	29	668	600	927	608	688	558	385.794	3.64558	3.28915e-61
Tb427v9_000030700.1:CDS:1	15	12	31	800	669	1054	660	679	558	427.012	3.71272	3.86977e-60
Tb427v9_000030800.1:CDS:1	20	14	17	413	341	585	117	132	140	189.812	1.58724	1.52831e-09
Tb427v9_000031100.1:CDS:1	1111	931	1317	2105	1780	2711	4394	4853	4377	2229.77	0.648172	1.75961e-07
Tb427v9_000031200.1:CDS:1	166	184	208	552	485	698	546	635	573	413.25	0.278156	0.067573
Tb427v9_000031300.1:CDS:1	12	11	16	78	57	120	41	45	42	44.2113	0.373337	0.329292
Tb427v9_000031400.1:CDS:1	636	600	925	1312	1150	1611	2144	2721	2304	1303.32	0.376675	0.000238344
Tb427v9_000031500.1:CDS:1	296	236	397	726	583	817	1442	1825	1405	706.998	0.974158	6.43244e-17
Tb427v9_000031700.1:CDS:1	85	84	143	145	117	230	26	33	28	113.352	-3.18211	6.84867e-42
Tb427v9_000033100.1:CDS:1	0	0	2	0	1	2	1	0	0	0.632833	-2.00677	0.459079
Tb427v9_000033300.1:CDS:1	0	1	0	0	0	1	0	0	0	0.302275	-2.35362	0.534688
Tb427v9_000033400.1:CDS:1	2	0	7	3	1	5	2	4	2	2.73407	-1.3878	0.239403
Tb427v9_000035900.1:CDS:1	1	0	0	1	0	0	1	0	0	0.399097	-1.3895	0.673647
Tb427v9_000037400.1:CDS:1	0	1	0	0	0	1	0	0	0	0.302275	-2.35362	0.534688
Tb427v9_000037500.1:CDS:1	0	0	1	0	0	1	1	0	0	0.284826	-1.36839	0.712071
Tb427v9_000037900.1:CDS:1	0	0	1	0	0	0	0	0	0	0.117441	-2.32898	0.626089
Tb427v9_000038000.1:CDS:1	0	0	0	0	0	1	0	0	0	0.0979952	0	1
Tb427v9_000038300.1:CDS:1	0	1	0	0	1	1	0	0	0	0.434846	-2.35082	0.452677
Tb427v9_000038400.1:CDS:1	0	0	0	0	0	0	0	0	0	0	NA	NA
Tb427v9_000040400.1:CDS:1	0	0	1	0	1	0	1	1	0	0.373307	-0.530805	0.889064
Tb427v9_000040500.1:CDS:1	0	0	2	2	0	0	1	0	0	0.560001	-1.9884	0.503064
Tb427v9_000040600.1:CDS:1	0	0	2	0	2	1	0	1	0	0.651924	-2.00744	0.457644
Tb427v9_000041000.1:CDS:1	0	0	0	0	0	0	1	0	0	0.0693901	-0.415232	0.944559
Tb427v9_000041200.1:CDS:1	0	0	1	0	0	0	0	0	0	0.117441	-2.32898	0.626089
Tb427v9_000041400.1:CDS:1	0	0	0	0	0	0	0	0	0	0	NA	NA
Tb427v9_000042300.1:CDS:1	0	0	2	1	3	0	0	2	0	0.86827	-1.26996	0.626089
Tb427v9_000042400.1:CDS:1	0	1	3	2	0	1	0	1	1	1.03811	-2.21202	0.266541
Tb427v9_000042500.1:CDS:1	0	1	0	1	0	2	0	2	1	0.709825	0.0234367	1
Tb427v9_000045300.1:CDS:1	0	3	1	3	3	5	1	1	1	2.19874	-1.81856	0.231971
Tb427v9_000045400.1:CDS:1	0	0	1	1	1	2	1	1	1	0.771041	0.110762	0.977553
Tb427v9_000045500.1:CDS:1	3	5	0	4	5	11	3	1	2	4.28902	-1.89654	0.0821417
Tb427v9_000048400.1:CDS:1	0	1	2	0	0	0	0	0	0	0.439162	-3.64446	0.223215
Tb427v9_000049000.1:CDS:1	0	0	2	0	0	0	0	0	0	0.234882	-2.89843	0.512998
Tb427v9_000049200.1:CDS:1	0	0	0	0	0	0	2	0	0	0.13878	0.561533	0.930097
Tb427v9_000049400.1:CDS:1	0	0	3	0	1	0	0	0	1	0.558773	-2.48841	0.369366
Tb427v9_000049500.1:CDS:1	0	0	0	0	0	0	0	0	0	0	NA	NA
Tb427v9_000050000.1:CDS:1	0	0	0	1	0	0	0	0	0	0.127865	0	1
Tb427v9_000050600.1:CDS:1	0	0	0	0	0	0	0	0	0	0	NA	NA
Tb427v9_000050700.1:CDS:1	0	1	0	0	0	0	0	0	0	0.20428	-2.35625	0.625707
Tb427v9_000050900.1:CDS:1	0	0	2	0	0	0	0	0	0	0.234882	-2.89843	0.512998
Tb427v9_000051400.1:CDS:1	8	8	14	16	12	17	10	20	6	12.411	-1.11227	0.0381381
Tb427v9_000051700.1:CDS:1	0	0	2	0	1	0	0	0	0	0.367453	-2.92252	0.389472
Tb427v9_000052100.1:CDS:1	0	0	1	0	0	0	1	0	1	0.26071	-0.363237	0.944559
Tb427v9_000052600.1:CDS:1	0	0	0	0	0	0	0	0	0	0	NA	NA
Tb427v9_000052700.1:CDS:1	0	0	0	0	0	0	0	0	0	0	NA	NA
Tb427v9_000053300.1:CDS:1	0	0	0	0	0	0	0	0	0	0	NA	NA
Tb427v9_000053400.1:CDS:1	0	0	0	0	0	0	0	0	0	0	NA	NA
Tb427v9_000053800.1:CDS:1	0	0	0	0	0	0	0	0	0	0	NA	NA
Tb427v9_000053900.1:CDS:1	0	0	2	0	0	0	0	0	0	0.234882	-2.89843	0.512998
Tb427v9_000054100.1:CDS:1	0	0	0	0	1	0	0	0	0	0.132571	0	1
Tb427v9_000054200.1:CDS:1	0	0	0	0	0	0	0	0	0	0	NA	NA
Tb427v9_000054400.1:CDS:1	0	0	0	0	1	0	0	0	0	0.132571	0	1
Tb427v9_000054500.1:CDS:1	0	0	0	0	0	1	2	0	0	0.236775	0.557725	0.916615
Tb427v9_000054800.1:CDS:1	0	0	0	0	0	0	0	0	0	0	NA	NA
Tb427v9_000056700.1:CDS:1	0	1	2	0	0	0	0	0	1	0.513041	-2.69112	0.331135
Tb427v9_000056800.1:CDS:1	0	2	0	0	0	0	0	0	0	0.40856	-3.45319	0.313295
Tb427v9_000056900.1:CDS:1	0	1	0	0	0	0	0	0	0	0.20428	-2.35625	0.625707
Tb427v9_000057100.1:CDS:1	0	0	1	0	0	0	0	0	0	0.117441	-2.32898	0.626089
Tb427v9_000057300.1:CDS:1	1	0	1	1	2	5	2	1	2	1.54271	0.0359237	1
Tb427v9_000057400.1:CDS:1	0	0	2	0	0	0	0	0	0	0.234882	-2.89843	0.512998
Tb427v9_000057500.1:CDS:1	5	2	6	6	4	10	4	5	6	5.3902	-1.11678	0.177319
Tb427v9_000059700.1:CDS:1	0	0	1	0	0	0	0	0	0	0.117441	-2.32898	0.626089
Tb427v9_000059800.1:CDS:1	0	0	0	0	0	1	0	0	0	0.0979952	0	1
Tb427v9_000059900.1:CDS:1	0	1	0	0	0	0	0	0	0	0.20428	-2.35625	0.625707
Tb427v9_000060100.1:CDS:1	1	0	1	1	0	1	0	0	0	0.545143	-3.16406	0.227295
Tb427v9_000060300.1:CDS:1	0	0	0	0	0	3	0	0	1	0.367865	-0.415233	0.93172
Tb427v9_000060500.1:CDS:1	0	1	2	0	0	0	0	0	1	0.513041	-2.69112	0.331135
Tb427v9_000060900.1:CDS:1	0	0	0	0	0	0	0	0	0	0	NA	NA
Tb427v9_000061300.1:CDS:1	0	0	0	0	0	2	0	0	0	0.19599	0	1
Tb427v9_000061400.1:CDS:1	0	1	0	1	0	0	1	0	0	0.401534	-1.38947	0.673198
Tb427v9_000061500.1:CDS:1	0	0	1	1	0	0	0	0	0	0.245305	-2.32959	0.572649
Tb427v9_000061600.1:CDS:1	0	0	0	0	0	0	0	0	0	0	NA	NA
Tb427v9_000061700.1:CDS:1	0	0	0	0	0	0	0	0	0	0	NA	NA
Tb427v9_000062000.1:CDS:1	0	0	0	0	0	0	0	0	0	0	NA	NA
Tb427v9_000062100.1:CDS:1	0	0	0	0	0	0	0	0	0	0	NA	NA
Tb427v9_000063100.1:CDS:1	4	7	12	0	0	0	1	0	0	3.71601	-5.71391	6.28453e-05
Tb427v9_000063500.1:CDS:1	223	220	411	2	2	4	0	2	1	139.315	-9.48385	1.25796e-28
Tb427v9_000063800.1:CDS:1	0	0	0	0	0	1	0	0	0	0.0979952	0	1
Tb427v9_000063900.1:CDS:1	0	0	0	0	0	0	0	0	0	0	NA	NA
Tb427v9_000064200.1:CDS:1	0	0	0	0	0	0	0	0	0	0	NA	NA
Tb427v9_000064300.1:CDS:1	0	1	3	1	0	0	0	0	0	0.684467	-4.01597	0.0917842
Tb427v9_000064400.1:CDS:1	0	1	0	0	0	0	0	0	0	0.20428	-2.35625	0.625707
Tb427v9_000065000.1:CDS:1	0	0	1	0	0	0	0	0	1	0.19132	-1.36746	0.770756
Tb427v9_000065200.1:CDS:1	0	0	0	0	1	1	0	1	0	0.284472	-0.415234	0.932822
Tb427v9_000065300.1:CDS:1	0	0	0	0	0	0	0	0	0	0	NA	NA
Tb427v9_000065600.1:CDS:1	0	0	0	0	0	0	0	0	0	0	NA	NA
Tb427v9_000065800.1:CDS:1	0	0	1	0	0	0	0	0	0	0.117441	-2.32898	0.626089
Tb427v9_000065900.1:CDS:1	0	0	0	0	0	0	0	0	0	0	NA	NA
Tb427v9_000066000.1:CDS:1	0	0	0	0	0	0	1	1	0	0.123296	0.410569	0.944606
Tb427v9_000066100.1:CDS:1	0	0	1	0	1	0	0	0	0	0.250012	-2.32962	0.570479
Tb427v9_000066300.1:CDS:1	0	0	1	0	0	0	1	0	0	0.186831	-1.36743	0.772152
Tb427v9_000066500.1:CDS:1	0	1	1	0	0	0	0	0	0	0.321721	-3.16618	0.365548
Tb427v9_000066600.1:CDS:1	0	0	0	0	0	0	0	0	0	0	NA	NA
Tb427v9_000067000.1:CDS:1	0	0	1	0	0	0	0	1	0	0.171346	-1.36732	0.780136
Tb427v9_000067100.1:CDS:1	0	1	1	1	0	0	0	0	0	0.449585	-3.16809	0.2768
Tb427v9_000067600.1:CDS:1	0	0	0	0	0	0	0	0	0	0	NA	NA
Tb427v9_000067700.1:CDS:1	0	0	1	0	0	2	3	1	1	0.649386	0.879679	0.72785
Tb427v9_000067800.1:CDS:1	0	0	0	0	0	0	0	0	0	0	NA	NA
Tb427v9_000067900.1:CDS:1	0	2	5	1	1	0	1	2	1	1.50728	-2.04143	0.178109
Tb427v9_000068000.1:CDS:1	0	0	1	0	1	0	0	0	1	0.323891	-1.36863	0.699811
Tb427v9_000068400.1:CDS:1	0	0	1	0	0	0	0	0	0	0.117441	-2.32898	0.626089
Tb427v9_000068500.1:CDS:1	1	0	1	0	0	0	3	2	0	0.635264	-0.0210157	1
Tb427v9_000070800.1:CDS:1	2	3	4	5	2	2	2	0	0	2.72552	-3.49092	0.0140286
Tb427v9_000071000.1:CDS:1	1	1	0	1	1	0	0	1	1	0.794342	-1.52963	0.514902
Tb427v9_000071200.1:CDS:1	0	1	0	0	0	0	0	0	0	0.20428	-2.35625	0.625707
Tb427v9_000071300.1:CDS:1	0	0	0	1	0	0	0	0	0	0.127865	0	1
Tb427v9_000071700.1:CDS:1	0	0	0	0	1	0	0	0	0	0.132571	0	1
Tb427v9_000072100.1:CDS:1	0	1	0	0	0	0	0	0	0	0.20428	-2.35625	0.625707
Tb427v9_000072200.1:CDS:1	0	0	0	0	0	0	0	0	0	0	NA	NA
Tb427v9_000072500.1:CDS:1	0	0	0	0	0	0	0	0	1	0.0738792	-0.415232	0.944559
Tb427v9_000072600.1:CDS:1	0	0	1	0	0	0	0	0	0	0.117441	-2.32898	0.626089
Tb427v9_000072900.1:CDS:1	0	0	0	0	0	0	0	0	0	0	NA	NA
Tb427v9_000073000.1:CDS:1	0	1	0	0	0	1	0	0	1	0.376154	-1.38981	0.679443
Tb427v9_000073100.1:CDS:1	0	0	0	0	0	0	0	0	0	0	NA	NA
Tb427v9_000073400.1:CDS:1	0	0	0	1	0	0	0	0	0	0.127865	0	1
Tb427v9_000075300.1:CDS:1	0	1	1	1	1	0	0	0	0	0.582156	-3.16979	0.221082
Tb427v9_000075400.1:CDS:1	2	1	1	0	1	1	2	3	1	1.33035	-0.869038	0.604842
Tb427v9_000075500.1:CDS:1	2	3	2	2	4	6	2	4	4	3.27531	-0.882879	0.430386
Tb427v9_000078500.1:CDS:1	0	3	0	0	0	0	0	0	0	0.612839	-4.07165	0.365995
Tb427v9_000078600.1:CDS:1	0	1	1	0	0	0	0	0	0	0.321721	-3.16618	0.365548
Tb427v9_000078800.1:CDS:1	0	0	7	0	0	0	0	0	0	0.822086	-4.54315	0.304912
Tb427v9_000031800.1:CDS:1	1	2	3	7	4	14	1	8	2	4.40839	-0.522111	0.651421
Tb427v9_000031900.1:CDS:1	2	1	3	8	4	4	3	8	6	3.98816	0.160917	0.908164
Tb427v9_000032000.1:CDS:1	0	0	4	0	3	3	0	3	5	1.69257	-0.0699417	0.985094
Tb427v9_000032100.1:CDS:1	0	0	0	2	0	0	0	1	1	0.383514	0.455246	0.914781
Tb427v9_000032200.1:CDS:1	0	0	0	2	2	0	0	0	0	0.520871	0	1
Tb427v9_000032600.1:CDS:1	0	0	0	0	0	1	0	0	0	0.0979952	0	1
Tb427v9_000032700.1:CDS:1	0	0	1	0	0	1	0	0	0	0.215436	-2.32939	0.593265
Tb427v9_000032800.1:CDS:1	0	0	0	1	0	1	0	0	0	0.22586	0	1
Tb427v9_000033700.1:CDS:1	0	0	1	0	0	0	0	2	0	0.225252	-0.693942	0.893012
Tb427v9_000034100.1:CDS:1	0	0	0	0	0	0	1	0	0	0.0693901	-0.415232	0.944559
Tb427v9_000034400.1:CDS:1	0	0	1	0	0	0	0	0	0	0.117441	-2.32898	0.626089
Tb427v9_000034700.1:CDS:1	0	0	0	0	0	0	0	0	1	0.0738792	-0.415232	0.944559
Tb427v9_000034800.1:CDS:1	0	1	0	0	0	0	0	0	0	0.20428	-2.35625	0.625707
Tb427v9_000035000.1:CDS:1	1	6	7	33	26	60	15	12	13	18.4438	0.200878	0.770756
Tb427v9_000035500.1:CDS:1	0	0	0	0	0	0	0	0	0	0	NA	NA
Tb427v9_000035600.1:CDS:1	0	1	0	0	0	0	0	0	1	0.278159	-1.39225	0.729019
Tb427v9_000035700.1:CDS:1	0	0	0	0	0	0	0	0	0	0	NA	NA
Tb427v9_000038700.1:CDS:1	0	0	1	1	0	0	1	1	0	0.368601	-0.53094	0.889471
Tb427v9_000039000.1:CDS:1	0	0	1	0	0	0	0	0	0	0.117441	-2.32898	0.626089
Tb427v9_000039300.1:CDS:1	0	0	0	0	0	0	0	0	0	0	NA	NA
Tb427v9_000039400.1:CDS:1	0	1	0	0	0	0	2	0	0	0.34306	-0.423268	0.930572
Tb427v9_000039600.1:CDS:1	0	1	0	1	0	1	0	0	0	0.43014	-2.35086	0.45391
Tb427v9_000039700.1:CDS:1	0	0	0	1	0	0	0	0	0	0.127865	0	1
Tb427v9_000039900.1:CDS:1	3	2	2	0	0	3	1	1	0	1.66625	-3.25561	0.0451041
Tb427v9_000040000.1:CDS:1	0	0	2	1	1	0	0	0	0	0.495317	-2.94521	0.3108
Tb427v9_000040100.1:CDS:1	2	1	1	2	3	1	3	1	2	1.88668	-0.781774	0.61576
Tb427v9_000041600.1:CDS:1	1	0	5	5	2	5	7	1	2	2.87088	-0.397211	0.775383
Tb427v9_000041900.1:CDS:1	1	0	1	0	0	1	0	0	0	0.417278	-3.1612	0.290037
Tb427v9_000042000.1:CDS:1	2	1	2	4	0	2	3	4	2	2.12185	-0.529181	0.70888
Tb427v9_000042700.1:CDS:1	1	2	7	1	2	5	3	2	2	2.77921	-1.7274	0.12306
Tb427v9_000042900.1:CDS:1	0	0	2	0	0	0	0	0	0	0.234882	-2.89843	0.512998
Tb427v9_000043400.1:CDS:1	1	0	0	0	0	0	0	0	0	0.201842	-2.3563	0.626089
Tb427v9_000043500.1:CDS:1	6	4	6	3	4	4	7	2	7	5.14937	-1.31621	0.10594
Tb427v9_000043600.1:CDS:1	0	1	2	0	0	2	0	2	1	0.816842	-1.30112	0.564894
Tb427v9_000043700.1:CDS:1	1	1	4	1	2	1	1	3	3	1.81963	-1.03091	0.462694
Tb427v9_000043800.1:CDS:1	0	0	0	0	0	0	0	0	0	0	NA	NA
Tb427v9_000044100.1:CDS:1	0	0	1	0	0	0	0	0	0	0.117441	-2.32898	0.626089
Tb427v9_000044400.1:CDS:1	0	1	0	0	0	0	0	0	0	0.20428	-2.35625	0.625707
Tb427v9_000044600.1:CDS:1	0	0	0	0	0	0	1	0	0	0.0693901	-0.415232	0.944559
Tb427v9_000044800.1:CDS:1	0	0	0	0	0	0	1	0	1	0.143269	0.601591	0.923924
Tb427v9_000044900.1:CDS:1	0	0	1	0	0	0	0	0	0	0.117441	-2.32898	0.626089
Tb427v9_000045000.1:CDS:1	0	0	0	0	0	2	0	1	0	0.249896	-0.41523	0.94277
Tb427v9_000045800.1:CDS:1	0	1	0	1	0	1	1	0	1	0.573409	-0.410595	0.902719
Tb427v9_000046100.1:CDS:1	0	0	0	0	0	0	0	0	0	0	NA	NA
Tb427v9_000046400.1:CDS:1	0	0	0	0	0	0	0	0	0	0	NA	NA
Tb427v9_000046500.1:CDS:1	0	1	0	0	0	0	0	0	0	0.20428	-2.35625	0.625707
Tb427v9_000046900.1:CDS:1	0	3	2	1	0	3	2	1	2	1.61002	-1.32567	0.394857
Tb427v9_000047100.1:CDS:1	0	0	0	0	0	0	1	0	0	0.0693901	-0.415232	0.944559
Tb427v9_000047200.1:CDS:1	0	0	0	0	0	0	1	0	0	0.0693901	-0.415232	0.944559
Tb427v9_000047300.1:CDS:1	0	0	3	1	0	0	0	0	0	0.480187	-3.4232	0.250038
Tb427v9_000047600.1:CDS:1	0	0	1	0	0	0	0	0	0	0.117441	-2.32898	0.626089
Tb427v9_000051000.1:CDS:1	11	3	7	2	5	6	14	4	5	6.71822	-1.22283	0.108941
Tb427v9_000051200.1:CDS:1	0	0	2	0	0	0	3	0	0	0.443052	-0.409407	0.924335
Tb427v9_000055100.1:CDS:1	0	1	1	0	0	0	0	0	0	0.321721	-3.16618	0.365548
Tb427v9_000055500.1:CDS:1	0	2	0	0	0	0	0	1	0	0.462465	-2.4769	0.434864
Tb427v9_000055700.1:CDS:1	0	1	0	1	0	0	0	0	0	0.332144	-2.35314	0.519164
Tb427v9_000055900.1:CDS:1	0	1	0	1	0	0	0	0	1	0.406024	-1.38941	0.672058
Tb427v9_000056000.1:CDS:1	0	0	1	0	1	0	0	0	1	0.323891	-1.36863	0.699811
Tb427v9_000056100.1:CDS:1	0	0	1	0	0	0	0	0	0	0.117441	-2.32898	0.626089
Tb427v9_000056200.1:CDS:1	0	2	3	0	1	0	1	0	0	0.962843	-3.47167	0.0943224
Tb427v9_000056600.1:CDS:1	0	1	1	1	0	0	1	0	0	0.518975	-2.20757	0.425745
Tb427v9_000057700.1:CDS:1	0	0	0	0	0	0	0	0	0	0	NA	NA
Tb427v9_000057900.1:CDS:1	6	1	6	8	9	9	16	14	17	8.33885	0.543661	0.458411
Tb427v9_000058000.1:CDS:1	0	0	0	0	0	0	0	0	0	0	NA	NA
Tb427v9_000058100.1:CDS:1	0	0	0	0	0	0	2	0	0	0.13878	0.561533	0.930097
Tb427v9_000058200.1:CDS:1	0	1	0	0	0	0	1	0	0	0.27367	-1.39233	0.729979
Tb427v9_000058500.1:CDS:1	0	0	1	0	0	0	0	0	1	0.19132	-1.36746	0.770756
Tb427v9_000058600.1:CDS:1	0	0	0	0	0	0	0	0	0	0	NA	NA
Tb427v9_000059400.1:CDS:1	0	0	0	0	0	0	0	0	0	0	NA	NA
Tb427v9_000068600.1:CDS:1	0	0	1	0	1	2	0	0	0	0.446002	-2.33106	0.454067
Tb427v9_000068800.1:CDS:1	0	0	1	0	0	0	0	0	0	0.117441	-2.32898	0.626089
Tb427v9_000068900.1:CDS:1	1	0	0	0	2	1	0	0	0	0.564979	-2.34954	0.417724
Tb427v9_000069000.1:CDS:1	0	0	1	0	0	0	0	1	0	0.171346	-1.36732	0.780136
Tb427v9_000069300.1:CDS:1	0	0	2	0	0	0	1	0	0	0.304272	-1.95259	0.614158
Tb427v9_000069400.1:CDS:1	0	0	1	0	0	0	0	0	0	0.117441	-2.32898	0.626089
Tb427v9_000069600.1:CDS:1	0	0	1	0	0	0	1	0	1	0.26071	-0.363237	0.944559
Tb427v9_000069700.1:CDS:1	0	0	1	0	0	0	0	0	1	0.19132	-1.36746	0.770756
Tb427v9_000069900.1:CDS:1	0	0	1	0	0	0	0	0	0	0.117441	-2.32898	0.626089
Tb427v9_000070000.1:CDS:1	0	0	0	0	0	0	0	0	0	0	NA	NA
Tb427v9_000070200.1:CDS:1	0	0	2	0	0	0	0	0	0	0.234882	-2.89843	0.512998
Tb427v9_000070300.1:CDS:1	0	0	0	0	0	0	0	0	0	0	NA	NA
Tb427v9_000070400.1:CDS:1	0	1	0	0	0	0	0	1	0	0.258185	-1.39261	0.73566
Tb427v9_000070600.1:CDS:1	0	1	1	0	0	1	0	0	0	0.419716	-3.1678	0.287959
Tb427v9_000071600.1:CDS:1	0	0	0	0	0	0	0	0	0	0	NA	NA
Tb427v9_000074200.1:CDS:1	0	1	0	0	0	2	0	0	1	0.474149	-1.38866	0.658484
Tb427v9_000074300.1:CDS:1	0	0	0	0	0	0	0	0	1	0.0738792	-0.415232	0.944559
Tb427v9_000074500.1:CDS:1	0	0	1	0	0	1	1	0	0	0.284826	-1.36839	0.712071
Tb427v9_000074600.1:CDS:1	0	0	0	0	0	0	0	0	0	0	NA	NA
Tb427v9_000074900.1:CDS:1	0	0	1	0	0	0	0	0	0	0.117441	-2.32898	0.626089
Tb427v9_000075200.1:CDS:1	0	0	0	0	0	0	0	0	0	0	NA	NA
Tb427v9_000075600.1:CDS:1	0	0	1	0	0	1	1	0	1	0.358705	-0.37582	0.929742
Tb427v9_000076000.1:CDS:1	0	1	0	0	0	1	0	0	0	0.302275	-2.35362	0.534688
Tb427v9_000076100.1:CDS:1	0	0	1	0	0	0	0	0	0	0.117441	-2.32898	0.626089
Tb427v9_000076500.1:CDS:1	0	0	0	0	0	0	0	0	0	0	NA	NA
Tb427v9_000077100.1:CDS:1	0	0	0	0	0	0	0	0	0	0	NA	NA
Tb427v9_000077400.1:CDS:1	0	0	0	0	0	0	0	0	0	0	NA	NA
Tb427v9_000080300.1:CDS:1	0	0	0	0	0	1	0	0	0	0.0979952	0	1
Tb427v9_000080400.1:CDS:1	0	0	0	0	1	1	0	0	0	0.230566	0	1
Tb427v9_000081800.1:CDS:1	0	0	0	0	1	1	0	1	0	0.284472	-0.415234	0.932822
Tb427v9_000082000.1:CDS:1	0	0	0	0	0	0	0	0	0	0	NA	NA
Tb427v9_000082100.1:CDS:1	0	0	0	1	1	0	0	0	0	0.260435	0	1
Tb427v9_000082400.1:CDS:1	0	0	0	0	0	0	0	0	0	0	NA	NA
Tb427v9_000083900.1:CDS:1	0	1	1	0	1	1	0	0	0	0.552287	-3.16964	0.225031
Tb427v9_000084000.1:CDS:1	0	0	0	0	1	0	0	0	0	0.132571	0	1
Tb427v9_000084100.1:CDS:1	0	1	1	0	0	1	1	0	0	0.489106	-2.20731	0.434252
Tb427v9_000084200.1:CDS:1	0	0	0	0	0	0	0	0	0	0	NA	NA
Tb427v9_000087300.1:CDS:1	0	0	0	1	1	2	1	2	2	0.781385	1.79567	0.409451
Tb427v9_000087600.1:CDS:1	0	1	0	0	0	0	0	0	1	0.278159	-1.39225	0.729019
Tb427v9_000087700.1:CDS:1	0	1	0	1	0	0	0	0	0	0.332144	-2.35314	0.519164
Tb427v9_000088000.1:CDS:1	0	0	1	0	0	0	0	0	0	0.117441	-2.32898	0.626089
Tb427v9_000088100.1:CDS:1	0	1	0	0	0	2	1	0	0	0.46966	-1.38871	0.659179
Tb427v9_000088300.1:CDS:1	0	2	0	0	0	0	0	0	0	0.40856	-3.45319	0.313295
Tb427v9_000088400.1:CDS:1	0	1	1	1	0	0	0	0	0	0.449585	-3.16809	0.2768
Tb427v9_000088600.1:CDS:1	0	0	0	1	0	0	1	1	0	0.25116	0.416533	0.934713
Tb427v9_000088700.1:CDS:1	0	0	0	0	0	0	0	0	0	0	NA	NA
Tb427v9_000088800.1:CDS:1	0	0	4	1	1	0	0	1	0	0.784104	-2.91252	0.215536
Tb427v9_000088900.1:CDS:1	0	0	0	0	0	0	0	0	0	0	NA	NA
Tb427v9_000089000.1:CDS:1	0	0	0	0	0	0	0	0	0	0	NA	NA
Tb427v9_000089200.1:CDS:1	2	0	1	0	2	1	0	1	0	0.938168	-2.8633	0.187607
Tb427v9_000089400.1:CDS:1	0	0	0	0	0	0	0	0	1	0.0738792	-0.415232	0.944559
Tb427v9_000089600.1:CDS:1	0	0	2	0	0	0	0	0	1	0.308761	-1.95319	0.612163
Tb427v9_000089800.1:CDS:1	1	0	1	3	0	4	2	3	3	1.61699	0.681008	0.708766
Tb427v9_000089900.1:CDS:1	0	0	1	2	0	4	2	0	1	0.97781	0.180399	0.95201
Tb427v9_000090000.1:CDS:1	1	0	0	2	1	0	0	0	0	0.590142	-2.34938	0.413279
Tb427v9_000090100.1:CDS:1	0	1	1	4	5	8	4	6	6	3.32426	1.67444	0.230535
Tb427v9_000090200.1:CDS:1	0	0	3	0	0	0	2	0	0	0.491103	-1.41342	0.774149
Tb427v9_000090300.1:CDS:1	0	0	0	0	0	0	0	0	1	0.0738792	-0.415232	0.944559
Tb427v9_000091900.1:CDS:1	1	0	1	0	0	0	0	0	1	0.393162	-2.19903	0.491299
Tb427v9_000092000.1:CDS:1	0	0	0	0	0	0	0	0	0	0	NA	NA
Tb427v9_000092200.1:CDS:1	0	1	0	0	0	0	0	0	0	0.20428	-2.35625	0.625707
Tb427v9_000092300.1:CDS:1	0	0	0	0	0	0	0	0	0	0	NA	NA
Tb427v9_000092500.1:CDS:1	0	0	0	0	0	0	1	0	0	0.0693901	-0.415232	0.944559
Tb427v9_000092600.1:CDS:1	0	0	1	0	0	1	0	0	0	0.215436	-2.32939	0.593265
Tb427v9_000092700.1:CDS:1	0	0	0	0	0	0	0	1	0	0.0539056	-0.415232	0.944559
Tb427v9_000092800.1:CDS:1	0	2	2	0	0	0	0	0	0	0.643441	-4.16316	0.35441
Tb427v9_000093000.1:CDS:1	1	4	3	3	1	5	1	1	1	2.5746	-2.78629	0.0330091
Tb427v9_000093300.1:CDS:1	0	3	1	1	2	1	0	4	1	1.51078	-1.20298	0.481307
Tb427v9_000093600.1:CDS:1	0	1	1	0	0	0	0	0	0	0.321721	-3.16618	0.365548
Tb427v9_000093700.1:CDS:1	1	0	0	0	1	0	0	0	0	0.334413	-2.3531	0.51833
Tb427v9_000093800.1:CDS:1	0	0	0	0	0	0	0	0	0	0	NA	NA
Tb427v9_000094100.1:CDS:1	0	0	2	0	0	1	0	1	0	0.386782	-1.97127	0.550241
Tb427v9_000094400.1:CDS:1	3	3	4	4	2	11	4	4	0	4.03586	-1.7172	0.0928653
Tb427v9_000094500.1:CDS:1	3	0	5	1	3	3	0	5	2	2.42958	-1.51945	0.236693
Tb427v9_000095100.1:CDS:1	0	2	0	0	0	5	0	2	1	1.08023	-1.00442	0.666613
Tb427v9_000095200.1:CDS:1	1	1	1	2	0	1	3	1	0	1.13936	-0.96193	0.625707
Tb427v9_000095300.1:CDS:1	1	1	3	4	2	4	3	1	1	2.26298	-1.26444	0.360765
Tb427v9_000096300.1:CDS:1	0	0	0	0	0	0	2	0	0	0.13878	0.561533	0.930097
Tb427v9_000096400.1:CDS:1	0	0	0	0	0	0	0	0	0	0	NA	NA
Tb427v9_000096400.1:CDS:2	0	0	0	0	0	0	0	0	0	0	NA	NA
Tb427v9_000096500.1:CDS:1	1	0	0	0	0	0	0	1	0	0.255748	-1.39265	0.736509
Tb427v9_000096600.1:CDS:1	0	0	0	0	0	0	0	0	0	0	NA	NA
Tb427v9_000096900.1:CDS:1	0	0	0	0	0	0	0	0	0	0	NA	NA
Tb427v9_000097000.1:CDS:1	0	0	0	0	0	0	0	0	0	0	NA	NA
Tb427v9_000097100.1:CDS:1	0	0	1	0	0	0	0	0	0	0.117441	-2.32898	0.626089
Tb427v9_000097200.1:CDS:1	0	0	0	0	0	0	0	0	0	0	NA	NA
Tb427v9_000097300.1:CDS:1	0	0	1	0	0	0	0	1	0	0.171346	-1.36732	0.780136
Tb427v9_000097800.1:CDS:1	0	0	2	1	0	0	0	0	0	0.362746	-2.92193	0.391724
Tb427v9_000098100.1:CDS:1	0	1	2	0	0	0	0	1	0	0.493067	-2.68999	0.337872
Tb427v9_000101400.1:CDS:1	9	9	18	14	16	14	10	12	14	13.4273	-1.30934	0.00886467
Tb427v9_000101600.1:CDS:1	0	1	2	0	0	1	0	0	0	0.537157	-3.65423	0.16492
Tb427v9_000108500.1:CDS:1	0	1	0	0	0	0	0	0	0	0.20428	-2.35625	0.625707
Tb427v9_000108800.1:CDS:1	0	1	3	1	0	0	0	0	0	0.684467	-4.01597	0.0917842
Tb427v9_000109000.1:CDS:1	0	1	0	0	0	1	0	1	0	0.35618	-1.3901	0.684712
Tb427v9_000109100.1:CDS:1	0	1	3	0	0	0	0	0	0	0.556602	-4.002	0.136132
Tb427v9_000109200.1:CDS:1	0	1	1	0	0	0	0	0	0	0.321721	-3.16618	0.365548
Tb427v9_000079000.1:CDS:1	0	0	1	7	2	10	3	2	0	2.57357	0.817978	0.66257
Tb427v9_000079500.1:CDS:1	0	0	1	4	5	2	1	0	0	1.55713	-1.37297	0.557409
Tb427v9_000079900.1:CDS:1	0	0	0	0	0	3	0	0	0	0.293985	0	1
Tb427v9_000080000.1:CDS:1	0	0	4	1	1	3	0	4	1	1.31369	-0.867603	0.641515
Tb427v9_000080500.1:CDS:1	0	0	0	1	1	3	0	0	1	0.6283	-0.41524	0.905912
Tb427v9_000080600.1:CDS:1	0	2	1	3	1	0	0	0	0	1.04217	-3.83326	0.0733088
Tb427v9_000081100.1:CDS:1	0	0	1	0	0	0	0	0	0	0.117441	-2.32898	0.626089
Tb427v9_000081400.1:CDS:1	0	0	0	2	0	0	2	1	2	0.596173	1.85177	0.470726
Tb427v9_000082800.1:CDS:1	0	0	0	0	0	0	0	0	0	0	NA	NA
Tb427v9_000082900.1:CDS:1	0	0	0	1	0	0	1	0	0	0.197255	-0.41523	0.944559
Tb427v9_000083200.1:CDS:1	0	1	0	1	0	1	1	0	1	0.573409	-0.410595	0.902719
Tb427v9_000083500.1:CDS:1	0	3	0	0	0	0	0	0	0	0.612839	-4.07165	0.365995
Tb427v9_000083700.1:CDS:1	0	0	0	0	1	0	0	0	0	0.132571	0	1
Tb427v9_000084300.1:CDS:1	0	0	1	0	0	0	0	0	0	0.117441	-2.32898	0.626089
Tb427v9_000084400.1:CDS:1	0	0	0	0	0	0	0	0	0	0	NA	NA
Tb427v9_000084600.1:CDS:1	0	1	1	0	0	0	0	0	0	0.321721	-3.16618	0.365548
Tb427v9_000084700.1:CDS:1	0	0	0	0	0	0	1	0	0	0.0693901	-0.415232	0.944559
Tb427v9_000085700.1:CDS:1	3	7	19	13	15	10	3	4	10	10.0602	-1.97945	0.0028256
Tb427v9_000085800.1:CDS:1	4	1	11	7	2	6	1	2	6	4.67214	-2.01065	0.0320256
Tb427v9_000085900.1:CDS:1	20	11	25	21	28	36	28	30	32	25.0691	-0.64396	0.094696
Tb427v9_000086700.1:CDS:1	0	1	1	0	0	0	1	1	1	0.518895	-0.722406	0.791106
Tb427v9_000086800.1:CDS:1	0	0	1	0	0	0	0	0	0	0.117441	-2.32898	0.626089
Tb427v9_000087100.1:CDS:1	0	0	0	0	0	0	0	0	0	0	NA	NA
Tb427v9_000087200.1:CDS:1	4	1	5	1	0	4	2	4	3	2.69474	-1.4808	0.18541
Tb427v9_000089100.1:CDS:1	0	1	0	1	0	0	0	0	1	0.406024	-1.38941	0.672058
Tb427v9_000090500.1:CDS:1	1	0	2	1	2	1	1	3	2	1.30659	-0.288086	0.892812
Tb427v9_000090600.1:CDS:1	0	0	0	0	0	0	0	0	0	0	NA	NA
Tb427v9_000090700.1:CDS:1	0	0	1	0	0	0	0	0	0	0.117441	-2.32898	0.626089
Tb427v9_000090900.1:CDS:1	0	1	0	0	0	0	0	0	0	0.20428	-2.35625	0.625707
Tb427v9_000091000.1:CDS:1	1	0	0	0	0	0	1	0	0	0.271232	-1.39237	0.730908
Tb427v9_000091200.1:CDS:1	0	0	0	1	0	0	0	0	0	0.127865	0	1
Tb427v9_000091300.1:CDS:1	0	0	0	0	0	0	0	0	0	0	NA	NA
Tb427v9_000091400.1:CDS:1	2	0	0	0	1	1	2	0	2	0.920789	-0.412193	0.874763
Tb427v9_000091500.1:CDS:1	0	1	1	0	0	1	0	0	0	0.419716	-3.1678	0.287959
Tb427v9_000094900.1:CDS:1	0	0	1	0	0	0	0	0	0	0.117441	-2.32898	0.626089
Tb427v9_000095000.1:CDS:1	0	0	1	0	0	0	0	0	0	0.117441	-2.32898	0.626089
Tb427v9_000095400.1:CDS:1	0	0	0	0	0	0	0	0	0	0	NA	NA
Tb427v9_000095500.1:CDS:1	0	1	0	0	0	0	0	0	0	0.20428	-2.35625	0.625707
Tb427v9_000095600.1:CDS:1	0	0	0	0	0	0	1	0	0	0.0693901	-0.415232	0.944559
Tb427v9_000095800.1:CDS:1	0	0	1	1	0	0	0	1	0	0.299211	-1.36848	0.707506
Tb427v9_000096000.1:CDS:1	0	1	2	2	1	2	3	3	0	1.39334	-0.308378	0.884639
Tb427v9_000098200.1:CDS:1	1	2	2	1	1	0	1	2	2	1.43068	-1.36341	0.373173
Tb427v9_000098400.1:CDS:1	2	2	3	1	0	0	1	0	0	1.36182	-4.04816	0.0225056
Tb427v9_000098500.1:CDS:1	0	0	1	0	0	0	0	0	0	0.117441	-2.32898	0.626089
Tb427v9_000098700.1:CDS:1	0	0	1	0	0	0	1	0	0	0.186831	-1.36743	0.772152
Tb427v9_000098800.1:CDS:1	0	0	0	0	0	0	0	0	0	0	NA	NA
Tb427v9_000098900.1:CDS:1	0	0	0	1	0	0	0	0	0	0.127865	0	1
Tb427v9_000099300.1:CDS:1	0	0	1	1	3	0	4	1	0	0.974484	0.863635	0.715432
Tb427v9_000099400.1:CDS:1	2	2	3	3	2	1	1	0	5	2.35008	-1.47596	0.261136
Tb427v9_000099600.1:CDS:1	0	0	0	0	0	0	0	0	0	0	NA	NA
Tb427v9_000100100.1:CDS:1	0	1	1	0	0	0	0	0	0	0.321721	-3.16618	0.365548
Tb427v9_000100500.1:CDS:1	0	0	1	0	0	0	0	0	0	0.117441	-2.32898	0.626089
Tb427v9_000100600.1:CDS:1	0	0	1	0	1	1	0	0	0	0.348007	-2.33055	0.490406
Tb427v9_000101700.1:CDS:1	0	1	3	2	0	6	0	1	4	1.74972	-0.826155	0.635797
Tb427v9_000102100.1:CDS:1	1	0	0	0	0	0	1	2	0	0.379043	-0.021623	1
Tb427v9_000102500.1:CDS:1	0	0	0	0	0	0	0	0	0	0	NA	NA
Tb427v9_000103600.1:CDS:1	0	0	0	1	0	1	0	0	0	0.22586	0	1
Tb427v9_000103700.1:CDS:1	0	0	1	0	1	0	1	0	0	0.319402	-1.3686	0.701085
Tb427v9_000104000.1:CDS:1	0	0	1	0	0	1	0	0	0	0.215436	-2.32939	0.593265
Tb427v9_000104100.1:CDS:1	0	2	0	1	0	0	0	0	0	0.536424	-3.47744	0.454667
Tb427v9_000104200.1:CDS:1	0	0	1	1	0	1	0	0	0	0.343301	-2.33053	0.491548
Tb427v9_000104700.1:CDS:1	0	1	3	0	0	0	1	0	1	0.699872	-2.08594	0.371943
Tb427v9_000104800.1:CDS:1	0	0	0	0	0	0	0	0	0	0	NA	NA
Tb427v9_000105000.1:CDS:1	0	0	0	0	0	0	0	0	0	0	NA	NA
Tb427v9_000105000.1:CDS:2	0	0	0	0	0	0	0	0	0	0	NA	NA
Tb427v9_000105100.1:CDS:1	0	0	0	0	0	0	0	0	0	0	NA	NA
Tb427v9_000105200.1:CDS:1	0	1	0	0	0	0	0	0	1	0.278159	-1.39225	0.729019
Tb427v9_000105300.1:CDS:1	0	0	0	0	0	0	0	0	0	0	NA	NA
Tb427v9_000105800.1:CDS:1	0	1	0	0	0	0	0	0	0	0.20428	-2.35625	0.625707
Tb427v9_000105900.1:CDS:1	0	0	0	1	0	0	0	1	0	0.18177	-0.415228	0.944559
Tb427v9_000106200.1:CDS:1	0	0	0	0	0	0	1	0	0	0.0693901	-0.415232	0.944559
Tb427v9_000106300.1:CDS:1	0	0	0	0	0	0	0	0	0	0	NA	NA
Tb427v9_000106400.1:CDS:1	0	0	0	0	0	0	0	0	1	0.0738792	-0.415232	0.944559
Tb427v9_000106600.1:CDS:1	0	1	1	0	1	0	1	0	1	0.597561	-1.23458	0.629993
Tb427v9_000106800.1:CDS:1	0	1	0	0	0	0	0	0	0	0.20428	-2.35625	0.625707
Tb427v9_000106900.1:CDS:1	0	0	1	0	0	0	0	0	0	0.117441	-2.32898	0.626089
Tb427v9_000107000.1:CDS:1	0	0	0	0	0	0	0	0	0	0	NA	NA
Tb427v9_000107100.1:CDS:1	0	0	1	1	0	0	0	0	0	0.245305	-2.32959	0.572649
Tb427v9_000107200.1:CDS:1	0	2	1	0	0	0	0	0	0	0.526	-3.86328	0.395206
Tb427v9_000107300.1:CDS:1	0	2	2	0	0	0	0	0	0	0.643441	-4.16316	0.35441
Tb427v9_000107500.1:CDS:1	0	0	0	0	0	0	1	0	0	0.0693901	-0.415232	0.944559
Tb427v9_000107700.1:CDS:1	1	4	2	2	2	6	3	4	7	3.30363	-0.369238	0.756341
Tb427v9_000107800.1:CDS:1	3	2	5	9	4	3	4	4	1	4.1434	-1.49282	0.132926
Tb427v9_000108000.1:CDS:1	0	6	6	7	4	5	3	2	5	4.53101	-1.5445	0.105448
Tb427v9_000108100.1:CDS:1	2	1	6	2	2	4	5	3	1	2.80801	-1.24797	0.268737
Tb427v9_000108300.1:CDS:1	4	3	7	10	4	7	4	1	4	5.36417	-1.91433	0.0275519
Tb427v9_000108400.1:CDS:1	2	3	4	9	3	9	6	5	3	4.82424	-0.705241	0.469466
Tb427v9_000111000.1:CDS:1	18	24	31	44	38	47	51	42	32	35.6131	-0.567683	0.0886157
Tb427v9_000109400.1:CDS:1	58	96	133	320	322	516	135	160	135	209.074	-0.750023	2.66584e-05
Tb427v9_000109500.1:CDS:1	7	7	7	50	49	78	12	13	16	26.9133	-0.38644	0.474839
Tb427v9_000109700.1:CDS:1	8	12	17	54	52	82	38	33	43	35.4891	0.31017	0.457644
Tb427v9_000109800.1:CDS:1	22	18	37	95	90	134	56	69	60	61.7108	-0.0637406	0.857252
Tb427v9_000109900.1:CDS:1	17	23	39	46	52	64	30	44	51	39.9785	-0.650127	0.0442262
Tb427v9_000110100.1:CDS:1	49	63	94	133	143	172	136	135	163	115.375	-0.240082	0.29232
Tb427v9_000110300.1:CDS:1	62	44	113	89	98	124	57	71	61	83.5858	-1.52238	3.33625e-12
Tb427v9_000110700.1:CDS:1	34	46	80	70	59	103	48	54	64	63.4904	-1.24981	8.50725e-07
Tb427v9_000110800.1:CDS:1	71	67	123	139	94	166	94	118	124	111.009	-0.955591	2.70999e-06
Tb427v9_000112500.1:CDS:1	28	26	32	48	42	49	52	41	39	39.9279	-0.739411	0.0182069
Tb427v9_000112700.1:CDS:1	134	123	201	187	168	268	125	157	153	176.665	-1.41476	5.53428e-18
Tb427v9_000112800.1:CDS:1	105	92	151	126	130	188	86	118	96	128.91	-1.56553	8.82585e-19
Tb427v9_000111100.1:CDS:1	57	69	122	125	106	185	62	72	45	99.6007	-1.80029	1.49324e-17
Tb427v9_000111300.1:CDS:1	86	87	164	214	196	310	222	269	314	191.22	-0.0458783	0.849167
Tb427v9_000111400.1:CDS:1	0	0	0	0	0	0	0	0	0	0	NA	NA
Tb427v9_000111400.1:CDS:2	0	0	0	0	0	0	0	0	0	0	NA	NA
Tb427v9_000111700.1:CDS:1	246	222	398	445	424	624	481	581	502	417.787	-0.479542	5.39391e-05
Tb427v9_000111800.1:CDS:1	185	166	270	316	237	412	240	277	304	269.204	-0.93066	1.08279e-08
Tb427v9_000112100.1:CDS:1	37	32	47	59	54	45	31	43	32	45.4706	-1.49697	3.74908e-07
Tb427v9_000112200.1:CDS:1	160	162	222	279	242	296	167	176	239	226.956	-1.24031	5.18237e-11
Tb427v9_000112300.1:CDS:1	18	29	43	47	36	55	31	42	33	37.6323	-1.09757	0.000335543
Tb427v9_000112400.1:CDS:1	0	0	0	0	0	0	0	0	0	0	NA	NA
Tb427v9_000112400.1:CDS:2	0	0	0	0	0	0	0	0	0	0	NA	NA
Tb427v9_000113000.1:CDS:1	427	417	647	661	562	750	321	402	396	553.076	-1.75747	1.87213e-42
Tb427v9_000113100.1:CDS:1	277	283	391	420	359	492	237	272	255	359.097	-1.67301	3.86232e-34
Tb427v9_000113200.1:CDS:1	2273	2248	3320	2744	2752	3505	1502	1823	1704	2695.46	-1.99376	2.6361e-79
Tb427v9_000113300.1:CDS:1	1201	1128	1655	1554	1609	2251	1270	1466	1330	1565.21	-1.32852	7.6509e-34
Tb427v9_000113400.1:CDS:1	472	495	789	814	679	1043	469	590	499	686.569	-1.51404	7.7825e-44
Tb427v9_000113500.1:CDS:1	1328	1251	2083	1530	1549	2198	875	1053	858	1565.48	-2.08684	2.7373e-116
Tb427v9_000113600.1:CDS:1	353	408	632	639	624	994	403	447	453	576.183	-1.42287	2.57509e-27
Tb427v9_000113700.1:CDS:1	350	353	526	659	623	985	414	495	453	556.787	-1.20026	1.83616e-22
Tb427v9_000113800.1:CDS:1	242	240	392	502	402	599	240	279	271	371.805	-1.47959	4.80368e-28
Tb427v9_000113900.1:CDS:1	81	53	112	146	145	234	104	112	124	123.566	-0.855222	3.07018e-05
Tb427v9_000114000.1:CDS:1	1427	1424	2281	1586	1441	2037	768	970	870	1610.1	-2.31872	4.85992e-122
Tb427v9_000114100.1:CDS:1	220	169	294	332	291	441	220	249	264	285.894	-1.23608	1.29215e-15
Tb427v9_000114200.1:CDS:1	421	455	752	618	509	832	338	445	383	570.007	-1.81579	4.18974e-53
Tb427v9_000114300.1:CDS:1	179	152	221	293	238	399	175	212	208	240.189	-1.25162	1.61288e-14
Tb427v9_000114400.1:CDS:1	410	400	642	764	601	934	416	530	489	602.319	-1.35831	2.45251e-28
Tb427v9_000114500.1:CDS:1	96	82	104	178	155	239	114	125	102	137.255	-1.10233	6.18824e-09
Tb427v9_000114600.1:CDS:1	251	246	384	418	421	619	248	308	275	370.06	-1.43016	9.11513e-29
Tb427v9_000114700.1:CDS:1	141	129	182	212	182	329	113	151	135	185.616	-1.54468	5.69117e-19
Tb427v9_000114800.1:CDS:1	227	234	398	455	425	582	263	383	325	374.821	-1.15956	3.75739e-20
Tb427v9_000114900.1:CDS:1	126	115	220	196	190	290	157	154	127	182.008	-1.39675	1.71186e-18
Tb427v9_000115000.1:CDS:1	70	64	134	177	158	195	110	124	102	127.48	-0.99134	5.14449e-08
Tb427v9_000115100.1:CDS:1	162	128	209	201	234	285	119	153	132	194.299	-1.66131	2.35436e-24
Tb427v9_000115200.1:CDS:1	302	269	469	538	406	648	338	416	346	428.544	-1.2592	1.06106e-23
Tb427v9_000115300.1:CDS:1	38	33	77	106	101	165	72	73	59	79.8568	-0.846798	0.000262508
Tb427v9_000115400.1:CDS:1	304	236	433	481	428	656	319	435	339	413.579	-1.18088	3.70175e-21
Tb427v9_000115500.1:CDS:1	399	394	577	715	647	977	412	481	477	591.48	-1.34853	3.29655e-26
Tb427v9_000115600.1:CDS:1	207	197	321	322	320	471	168	171	189	284.312	-1.78756	1.50177e-32
Tb427v9_000115700.1:CDS:1	91	89	132	153	134	225	92	115	107	131.916	-1.34024	2.66432e-13
Tb427v9_000115800.1:CDS:1	701	726	1154	1112	1059	1489	663	800	806	1002.49	-1.51796	4.28333e-39
Tb427v9_000115900.1:CDS:1	380	362	637	634	544	727	291	361	331	513.993	-1.81849	4.38379e-52
Tb427v9_000116000.1:CDS:1	168	156	292	266	233	365	141	165	176	232.42	-1.67067	8.11536e-27
Tb427v9_000116100.1:CDS:1	146	140	243	207	171	297	94	128	103	185.881	-2.04296	1.06618e-36
Tb427v9_000116200.1:CDS:1	0	0	0	0	0	0	0	0	0	0	NA	NA
Tb427v9_000116200.1:CDS:2	0	0	0	0	0	0	0	0	0	0	NA	NA
Tb427v9_000116400.1:CDS:1	630	639	1106	852	669	1033	512	736	659	810.333	-1.6472	2.55519e-42
Tb427v9_000116500.1:CDS:1	0	0	0	0	0	0	0	0	0	0	NA	NA
Tb427v9_000116500.1:CDS:2	0	0	0	0	0	0	0	0	0	0	NA	NA
Tb427v9_000116600.1:CDS:1	1695	1685	2645	1829	1545	2032	915	1178	1191	1849.76	-2.21428	9.39624e-74
Tb427v9_000116700.1:CDS:1	164	166	268	234	200	313	185	211	175	222.734	-1.40716	3.86681e-23
Tb427v9_000116800.1:CDS:1	1487	1479	2629	2072	1792	2594	802	1112	936	1852.47	-2.30339	1.69323e-124
Tb427v9_000116900.1:CDS:1	1028	1004	1562	1452	1328	1891	845	1036	972	1329.35	-1.67796	2.51433e-55
Tb427v9_000117000.1:CDS:1	41	43	71	85	67	96	47	53	52	64.5162	-1.35899	1.74335e-08
Tb427v9_000117100.1:CDS:1	324	350	483	485	423	610	241	343	295	428.495	-1.75924	5.88245e-41
Tb427v9_000117200.1:CDS:1	287	307	479	421	377	622	275	354	311	402.801	-1.53285	4.07196e-33
Tb427v9_000117300.1:CDS:1	210	212	406	428	321	553	238	302	303	340.027	-1.28227	8.52372e-18
Tb427v9_000117400.1:CDS:1	333	271	456	508	401	604	247	345	296	411.037	-1.60956	2.73768e-32
Tb427v9_000117500.1:CDS:1	268	307	486	444	380	567	274	364	351	401.162	-1.43229	1.56861e-26
Tb427v9_000117600.1:CDS:1	466	476	774	744	651	1023	513	629	592	677.119	-1.31878	1.21277e-29
Tb427v9_000117700.1:CDS:1	147	123	236	185	179	266	135	168	128	183.845	-1.56785	5.20164e-25
Tb427v9_000117800.1:CDS:1	188	210	349	317	258	401	180	212	203	274.78	-1.65354	5.2391e-31
Tb427v9_000117900.1:CDS:1	100	97	126	162	128	164	82	87	86	125.285	-1.70363	7.29049e-18
Tb427v9_000118000.1:CDS:1	181	144	258	208	236	352	187	200	173	225.164	-1.39796	1.73615e-19
Tb427v9_000118100.1:CDS:1	212	149	339	273	284	462	259	307	273	285.562	-1.05477	4.39309e-12
Tb427v9_000118200.1:CDS:1	139	87	137	118	144	193	73	103	96	132.719	-1.79542	2.86149e-17
Tb427v9_000118300.1:CDS:1	179	193	295	248	209	351	231	279	273	255.253	-1.1056	7.6627e-14
Tb427v9_000118500.1:CDS:1	344	336	522	427	389	547	287	348	328	422.054	-1.66436	1.34868e-40
Tb427v9_000118600.1:CDS:1	1255	1328	1919	1718	1527	2242	1035	1367	1238	1628.75	-1.66139	1.36053e-51
Tb427v9_000118700.1:CDS:1	208	178	313	318	291	465	230	269	280	291.057	-1.17352	2.95265e-15
Tb427v9_000118800.1:CDS:1	135	162	259	206	222	300	122	136	130	201.33	-1.84591	7.47273e-32
Tb427v9_000118900.1:CDS:1	0	0	0	0	0	0	0	0	0	0	NA	NA
Tb427v9_000118900.1:CDS:2	0	0	0	0	0	0	0	0	0	0	NA	NA
Tb427v9_000119000.1:CDS:1	127	126	194	296	214	362	177	193	190	212.572	-1.01348	6.01137e-10
Tb427v9_000119100.1:CDS:1	258	226	371	374	334	481	230	312	237	331.336	-1.48973	5.64376e-32
Tb427v9_000119200.1:CDS:1	242	246	374	384	335	515	266	345	314	347.254	-1.24503	4.13458e-21
Tb427v9_000119300.1:CDS:1	435	426	688	651	613	844	475	613	561	610.288	-1.25039	4.9227e-28
Tb427v9_000119400.1:CDS:1	204	224	404	324	246	449	224	281	309	305.94	-1.33636	1.92511e-16
Tb427v9_000119500.1:CDS:1	274	292	495	359	317	478	196	224	209	348.974	-2.08098	7.08324e-58
Tb427v9_000119600.1:CDS:1	1935	1779	2879	2593	2415	3283	1229	1631	1718	2365.65	-1.86405	5.0033e-49
Tb427v9_000119800.1:CDS:1	0	0	0	0	0	0	0	0	0	0	NA	NA
Tb427v9_000119800.1:CDS:2	0	0	0	0	0	0	0	0	0	0	NA	NA
Tb427v9_000120000.1:CDS:1	505	474	827	917	739	1091	553	694	661	742.634	-1.24962	1.06693e-25
Tb427v9_000120200.1:CDS:1	99	84	135	136	113	186	121	157	135	130.427	-0.974544	3.86511e-08
Tb427v9_000120300.1:CDS:1	312	332	567	578	468	671	298	368	327	463.762	-1.6142	5.40694e-40
Tb427v9_000120400.1:CDS:1	169	155	249	219	201	335	144	219	181	217.665	-1.42884	2.36124e-20
Tb427v9_000120500.1:CDS:1	326	385	647	651	568	881	416	539	545	563.492	-1.17138	3.83254e-18
Tb427v9_000120600.1:CDS:1	126	139	208	211	221	277	159	161	186	195.13	-1.23079	2.40998e-13
Tb427v9_000120700.1:CDS:1	244	266	427	439	393	557	282	371	300	378.282	-1.31633	2.79092e-28
Tb427v9_000120900.1:CDS:1	1464	1414	2394	2175	1948	2916	1312	1726	1589	1989.08	-1.52221	3.16544e-48
Tb427v9_000121000.1:CDS:1	351	362	591	595	521	792	376	466	411	518.539	-1.39421	7.6176e-34
Tb427v9_000121100.1:CDS:1	309	253	420	389	334	511	301	353	284	368.367	-1.41982	1.87422e-28
Tb427v9_000121200.1:CDS:1	62	60	93	123	114	187	81	67	77	99.7795	-1.26454	4.87933e-09
Tb427v9_000121400.1:CDS:1	1	1	3	15	9	11	2	3	4	5.54351	-0.449658	0.700164
Tb427v9_000121500.1:CDS:1	0	0	0	0	0	0	0	0	0	0	NA	NA
Tb427v9_000121500.1:CDS:2	0	0	0	0	0	0	0	0	0	0	NA	NA
Tb427v9_000121700.1:CDS:1	59	54	89	66	71	93	80	80	73	75.614	-1.13126	1.44224e-07
Tb427v9_000121800.1:CDS:1	112	115	186	109	116	178	128	114	115	138.224	-1.5374	1.14845e-17
Tb427v9_000121900.1:CDS:1	122	146	228	159	125	188	125	143	155	164.385	-1.55313	2.44211e-19
Tb427v9_000122000.1:CDS:1	0	0	0	0	0	0	0	0	0	0	NA	NA
Tb427v9_000122000.1:CDS:2	0	0	0	0	0	0	0	0	0	0	NA	NA
Tb427v9_000122100.1:CDS:1	51	49	104	75	58	99	67	79	68	73.4294	-1.24268	1.69348e-08
Tb427v9_000122200.1:CDS:1	236	229	344	309	274	376	212	273	246	295.096	-1.49849	3.67446e-28
Tb427v9_000122300.1:CDS:1	88	77	152	139	112	171	94	130	119	123.043	-1.21117	3.41586e-11
Tb427v9_000122400.1:CDS:1	105	113	205	158	122	177	122	142	137	148.315	-1.39348	3.01304e-16
Tb427v9_000122500.1:CDS:1	137	142	293	205	194	278	151	212	177	205.226	-1.3941	2.76547e-20
Tb427v9_000122600.1:CDS:1	306	300	479	371	373	507	272	354	286	384.958	-1.59903	5.38923e-42
Tb427v9_000122700.1:CDS:1	1130	1155	1672	1083	1018	1199	617	736	736	1188.18	-2.27136	6.67804e-76
Tb427v9_000122800.1:CDS:1	986	1110	1381	870	833	977	531	679	635	1025.73	-2.28722	2.47933e-67
Tb427v9_000122900.1:CDS:1	933	975	1486	795	795	934	519	639	569	973.079	-2.32143	2.41501e-102
Tb427v9_000123000.1:CDS:1	90	72	146	106	117	130	86	117	114	112.521	-1.28241	2.76296e-11
Tb427v9_000123100.1:CDS:1	1389	1385	2094	1008	997	1376	834	1084	1101	1402.76	-2.03419	1.78449e-62
Tb427v9_000123200.1:CDS:1	270	292	395	306	277	352	287	360	289	331.551	-1.39647	7.0883e-27
Tb427v9_000123300.1:CDS:1	713	710	1052	686	592	809	720	940	793	817.193	-1.3709	1.19858e-36
Tb427v9_000123400.1:CDS:1	429	370	576	416	372	569	486	568	505	489.738	-1.17363	1.86812e-21
Tb427v9_000128400.1:CDS:1	148	120	196	185	135	187	217	233	185	178.567	-0.900519	4.47839e-08
Tb427v9_000128500.1:CDS:1	81	79	140	122	123	131	177	176	149	126.45	-0.583595	0.00123694
Tb427v9_000128600.1:CDS:1	0	0	0	0	0	0	0	0	0	0	NA	NA
Tb427v9_000128600.1:CDS:2	0	0	0	0	0	0	0	0	0	0	NA	NA
Tb427v9_000128800.1:CDS:1	309	316	545	427	362	507	314	379	382	413.64	-1.4438	2.87128e-28
Tb427v9_000128900.1:CDS:1	209	216	318	241	227	310	231	267	240	263.096	-1.35788	1.69043e-23
Tb427v9_000129000.1:CDS:1	208	163	354	292	232	313	222	251	226	261.252	-1.36619	1.47358e-20
Tb427v9_000129100.1:CDS:1	185	183	323	230	211	323	206	239	182	242.315	-1.47454	7.28503e-28
Tb427v9_000129600.1:CDS:1	221	203	289	196	182	253	283	333	310	254.489	-0.981641	9.94123e-12
Tb427v9_000129700.1:CDS:1	156	136	193	169	143	177	151	155	158	170.354	-1.4206	4.95948e-16
Tb427v9_000129800.1:CDS:1	107	97	123	110	120	143	149	179	169	132.318	-0.766573	3.87484e-05
Tb427v9_000129900.1:CDS:1	181	170	229	197	179	210	227	270	229	214.878	-1.04471	1.15044e-11
Tb427v9_000130000.1:CDS:1	252	256	417	250	276	306	276	322	295	308.979	-1.38577	1.28094e-25
Tb427v9_000130100.1:CDS:1	207	226	332	267	221	321	220	269	242	269.479	-1.412	1.72163e-24
Tb427v9_000130200.1:CDS:1	226	225	402	276	238	365	300	275	273	297.211	-1.32223	1.30816e-20
Tb427v9_000130300.1:CDS:1	120	128	226	130	137	179	156	157	147	159.385	-1.36192	2.35152e-17
Tb427v9_000130400.1:CDS:1	112	97	172	141	123	149	109	111	121	134.044	-1.48586	4.86556e-16
Tb427v9_000130500.1:CDS:1	1051	1097	1731	1159	1103	1390	821	1012	1001	1255.63	-1.78703	1.32575e-55
Tb427v9_000130600.1:CDS:1	391	405	646	455	443	607	306	356	330	478.715	-1.87659	1.28913e-57
Tb427v9_000130700.1:CDS:1	908	872	1361	859	842	1048	667	843	779	994.678	-1.80394	4.89968e-60
Tb427v9_000130900.1:CDS:1	321	363	505	361	338	448	248	359	342	394.95	-1.6793	9.6195e-33
Tb427v9_000131000.1:CDS:1	141	159	236	161	160	188	134	183	168	180.452	-1.48863	8.08271e-21
Tb427v9_000131100.1:CDS:1	327	281	435	310	309	349	283	339	310	350.108	-1.51777	2.87937e-28
Tb427v9_000131200.1:CDS:1	374	406	610	395	378	460	310	401	397	448.219	-1.66789	3.59884e-36
Tb427v9_000131300.1:CDS:1	1182	1153	1818	1196	1126	1489	997	1250	1207	1361.47	-1.60733	8.2167e-48
Tb427v9_000131400.1:CDS:1	548	482	828	560	474	613	445	573	486	598.499	-1.64887	8.79032e-47
Tb427v9_000131500.1:CDS:1	636	583	910	665	703	846	561	709	630	739.16	-1.51685	2.00015e-40
Tb427v9_000131600.1:CDS:1	310	245	436	262	283	397	286	368	309	336.257	-1.38835	4.48918e-26
Tb427v9_000131700.1:CDS:1	143	137	219	163	162	198	172	202	161	179.009	-1.24629	5.71244e-17
Tb427v9_000131800.1:CDS:1	624	651	952	674	662	797	579	714	613	746.738	-1.57873	8.03266e-47
Tb427v9_000132000.1:CDS:1	2624	2473	4319	2865	2597	3147	2664	3372	3158	3160.99	-1.36249	1.1667e-37
Tb427v9_000132200.1:CDS:1	296	290	511	334	317	400	287	379	325	367.284	-1.47898	1.4497e-34
Tb427v9_000132400.1:CDS:1	196	211	294	187	189	239	170	205	180	225.724	-1.69251	1.70533e-31
Tb427v9_000132600.1:CDS:1	139	109	171	99	95	165	95	110	98	131.589	-1.82747	1.49644e-22
Tb427v9_000132700.1:CDS:1	181	154	304	184	147	231	214	238	234	214.313	-1.21406	9.11872e-16
Tb427v9_000132900.1:CDS:1	3501	3666	5976	3971	3903	5042	2854	3711	3851	4359.22	-1.66067	1.97097e-44
Tb427v9_000133000.1:CDS:1	3587	3566	5878	3999	3882	4959	2807	3622	3931	4335.16	-1.65542	1.40499e-39
Tb427v9_000133100.1:CDS:1	3482	3551	5779	4003	3920	4931	2820	3580	3828	4293.11	-1.65021	1.84621e-41
Tb427v9_000133300.1:CDS:1	3238	3342	5694	3873	3681	4678	2799	3419	3604	4091.4	-1.63745	1.47728e-44
Tb427v9_000133400.1:CDS:1	3485	3422	5778	3911	3815	4902	2909	3649	3841	4249.57	-1.60933	1.69942e-42
Tb427v9_000133500.1:CDS:1	3524	3622	5759	3942	3858	4794	2797	3619	3782	4281.4	-1.67039	2.61972e-43
Tb427v9_000133600.1:CDS:1	3479	3561	5720	4029	3922	4914	2864	3678	3794	4295.36	-1.6339	9.43628e-44
Tb427v9_000133700.1:CDS:1	3518	3698	5917	3993	3839	4998	2705	3617	3819	4334.51	-1.70069	2.07107e-42
Tb427v9_000133800.1:CDS:1	2701	2692	4645	2867	2964	3881	2184	2810	2866	3295.22	-1.6731	6.74665e-48
Tb427v9_000133900.1:CDS:1	2693	2806	4602	2957	2953	3750	2216	2748	2971	3315.69	-1.66907	3.10028e-42
Tb427v9_000134000.1:CDS:1	60	32	86	52	72	67	64	81	68	65.3382	-1.0647	1.98164e-05
Tb427v9_000134300.1:CDS:1	111	114	156	111	100	119	98	139	117	126.062	-1.47013	2.87038e-16
Tb427v9_000134400.1:CDS:1	144	143	209	156	136	156	143	199	168	169.148	-1.31786	6.45675e-16
Tb427v9_000134500.1:CDS:1	68	38	67	44	44	59	51	57	47	56.6811	-1.52786	4.28966e-09
Tb427v9_000134600.1:CDS:1	199	183	286	202	163	212	194	258	249	225.116	-1.27808	2.07172e-16
Tb427v9_000134700.1:CDS:1	670	639	1039	665	526	776	496	664	631	735.425	-1.73159	2.88289e-44
Tb427v9_000134800.1:CDS:1	173	192	307	160	163	195	147	180	162	203.243	-1.79357	4.25075e-34
Tb427v9_000134900.1:CDS:1	179	184	269	172	157	219	134	169	162	199.953	-1.79229	2.94639e-31
Tb427v9_000135000.1:CDS:1	467	496	754	508	496	684	588	701	633	607.227	-1.17992	1.72205e-26
Tb427v9_000135100.1:CDS:1	281	243	414	239	248	302	205	238	239	292.722	-1.79655	4.26721e-37
Tb427v9_000135200.1:CDS:1	1369	1407	2532	1137	1000	1408	972	1283	1195	1501.93	-1.93914	7.56895e-73
Tb427v9_000135300.1:CDS:1	186	194	296	156	162	184	138	174	183	203.865	-1.78825	1.04926e-28
Tb427v9_000135400.1:CDS:1	415	425	745	443	381	534	395	537	516	512.038	-1.45344	1.44528e-30
Tb427v9_000135500.1:CDS:1	709	738	1165	661	663	855	709	903	782	842.53	-1.46827	3.18877e-47
Tb427v9_000135600.1:CDS:1	288	291	434	266	281	344	315	372	345	340.919	-1.32054	2.31561e-24
Tb427v9_000135700.1:CDS:1	349	399	549	354	317	425	288	341	348	409.439	-1.75622	4.58175e-37
Tb427v9_000135800.1:CDS:1	92	107	172	125	92	155	104	119	118	126.345	-1.44761	2.47561e-15
Tb427v9_000135900.1:CDS:1	270	296	457	300	255	321	278	302	302	330.138	-1.54586	6.2326e-29
Tb427v9_000136000.1:CDS:1	163	219	338	197	200	272	263	285	241	247.108	-1.19475	5.29167e-17
Tb427v9_000136100.1:CDS:1	174	196	261	197	201	207	177	216	228	218.703	-1.37374	4.26104e-16
Tb427v9_000136200.1:CDS:1	83	69	121	69	79	97	95	87	81	91.1259	-1.38784	8.12687e-12
Tb427v9_000136300.1:CDS:1	213	208	340	222	227	277	233	271	256	260.726	-1.33773	1.57304e-22
Tb427v9_000136500.1:CDS:1	595	676	1066	572	502	624	495	609	620	697.201	-1.76526	6.59297e-43
Tb427v9_000136600.1:CDS:1	637	641	1081	620	566	834	597	825	705	760.492	-1.4867	1.31962e-44
Tb427v9_000136700.1:CDS:1	210	194	323	254	204	313	256	329	290	267.069	-1.0745	3.74879e-15
Tb427v9_000137400.1:CDS:1	367	336	456	388	314	468	499	575	514	436.963	-0.91528	1.43501e-11
Tb427v9_000137500.1:CDS:1	615	563	958	705	643	931	886	1059	989	809.904	-0.876286	1.03993e-15
Tb427v9_000137600.1:CDS:1	343	319	477	397	365	496	354	434	404	415.979	-1.28801	7.04614e-24
Tb427v9_000137700.1:CDS:1	634	681	1032	635	643	873	558	713	685	768.03	-1.60418	2.05473e-42
Tb427v9_000137800.1:CDS:1	169	188	270	192	199	269	190	231	237	224.663	-1.27213	1.37849e-16
Tb427v9_000137900.1:CDS:1	390	395	603	422	392	606	436	491	457	486.022	-1.34697	1.1209e-28
Tb427v9_000138000.1:CDS:1	354	338	590	431	363	558	349	458	390	445.422	-1.43441	1.53711e-34
Tb427v9_000138100.1:CDS:1	484	531	763	473	438	551	395	409	465	552.123	-1.82166	1.29401e-38
Tb427v9_000138200.1:CDS:1	147	175	224	213	176	240	194	180	178	202.128	-1.33381	1.21529e-15
Tb427v9_000138300.1:CDS:1	121	88	172	124	125	171	129	135	115	136.508	-1.34302	1.07008e-14
Tb427v9_000138400.1:CDS:1	234	200	271	222	234	280	158	230	191	244.233	-1.66694	1.05806e-25
Tb427v9_000138500.1:CDS:1	670	635	1032	745	730	989	645	783	775	819.325	-1.42179	2.39677e-34
Tb427v9_000138600.1:CDS:1	119	132	205	134	121	171	98	109	117	146.311	-1.82372	9.9584e-26
Tb427v9_000138700.1:CDS:1	168	157	238	170	192	240	150	190	160	197.113	-1.52648	5.56458e-24
Tb427v9_000138900.1:CDS:1	229	205	332	245	228	282	188	203	235	257.627	-1.62389	1.2876e-24
Tb427v9_000139000.1:CDS:1	220	182	290	208	189	294	219	301	256	246.439	-1.1937	2.37225e-16
Tb427v9_000139100.1:CDS:1	79	93	115	84	101	134	90	122	94	105.477	-1.27721	4.56534e-11
Tb427v9_000139200.1:CDS:1	331	351	597	433	410	553	369	422	397	450.218	-1.43038	1.76937e-33
Tb427v9_000139400.1:CDS:1	155	144	258	172	167	244	168	195	158	192.886	-1.43061	5.78926e-23
Tb427v9_000139500.1:CDS:1	1604	1521	2402	1481	1375	2037	1553	1949	1832	1836	-1.39628	1.255e-38
Tb427v9_000139600.1:CDS:1	885	892	1388	1095	902	1313	1184	1485	1173	1160.98	-1.07204	9.65262e-29
Tb427v9_000139800.1:CDS:1	180	134	230	167	165	207	143	202	201	189.89	-1.34468	4.65634e-15
Tb427v9_000139900.1:CDS:1	472	510	809	483	481	602	475	553	522	580.315	-1.54115	7.32059e-41
Tb427v9_000140000.1:CDS:1	297	318	480	291	257	403	248	336	295	349.166	-1.665	1.55772e-37
Tb427v9_000140200.1:CDS:1	381	343	578	375	355	485	327	380	372	428.048	-1.60671	1.2883e-37
Tb427v9_000140500.1:CDS:1	279	263	510	273	271	405	245	286	282	333.708	-1.68348	7.28111e-36
Tb427v9_000140600.1:CDS:1	659	645	968	644	637	958	750	925	887	806.565	-1.1754	1.04976e-22
Tb427v9_000140700.1:CDS:1	632	625	1064	518	491	648	453	625	584	683.293	-1.81419	2.90997e-54
Tb427v9_000140800.1:CDS:1	883	945	1479	852	826	1138	796	969	969	1053.99	-1.60706	2.80613e-44
Tb427v9_000140900.1:CDS:1	595	591	871	537	496	711	466	569	544	650.408	-1.73266	3.00785e-47
Tb427v9_000141000.1:CDS:1	147	143	230	120	122	192	120	143	130	161.866	-1.7455	4.37538e-27
Tb427v9_000141100.1:CDS:1	365	386	512	302	327	437	348	375	374	409.437	-1.56037	2.28543e-29
Tb427v9_000141200.1:CDS:1	115	135	175	160	115	178	155	222	170	159.771	-1.00362	2.60335e-09
Tb427v9_000141300.1:CDS:1	53	59	93	61	48	77	64	64	55	67.3352	-1.49844	3.20001e-11
Tb427v9_000141400.1:CDS:1	1595	1453	2365	1277	1253	1647	1029	1220	1187	1612.16	-1.99611	5.24008e-75
Tb427v9_000141500.1:CDS:1	134	159	236	154	120	171	111	94	106	160.201	-2.09259	1.17052e-30
Tb427v9_000141600.1:CDS:1	454	443	694	464	490	589	509	700	581	561.622	-1.18206	1.21901e-25
Tb427v9_000141800.1:CDS:1	2388	2478	3918	2652	2522	3191	2123	2960	2784	2947.04	-1.49877	7.17798e-41
Tb427v9_000141900.1:CDS:1	3640	3568	5679	3268	3007	4022	2916	3782	3609	4014	-1.66303	5.23128e-55
Tb427v9_000142000.1:CDS:1	3514	3608	5730	3244	3022	4060	2894	3773	3686	4009.05	-1.64764	4.97351e-51
Tb427v9_000142100.1:CDS:1	3405	3547	5770	3323	2912	3953	2875	3770	3588	3955.6	-1.64604	3.95621e-53
Tb427v9_000142200.1:CDS:1	798	889	1293	736	680	886	476	677	707	887.362	-2.02295	3.27513e-48
Tb427v9_000142300.1:CDS:1	345	358	577	281	285	426	283	369	369	392.78	-1.65903	1.89761e-34
Tb427v9_000142400.1:CDS:1	510	538	924	637	495	775	557	662	642	666.142	-1.4035	1.43329e-30
Tb427v9_000142500.1:CDS:1	580	627	1088	590	521	755	545	687	655	714.665	-1.60124	1.63638e-43
Tb427v9_000142600.1:CDS:1	282	257	434	283	213	308	277	311	274	311.223	-1.51335	1.76486e-29
Tb427v9_000142800.1:CDS:1	465	477	746	492	449	618	536	706	621	583.033	-1.20232	5.24208e-27
Tb427v9_000142900.1:CDS:1	57	57	104	69	40	83	53	61	49	68.2079	-1.74774	9.67421e-14
Tb427v9_000143000.1:CDS:1	204	152	281	218	192	264	210	277	240	231.661	-1.154	4.41071e-15
Tb427v9_000143100.1:CDS:1	750	708	1175	872	724	1070	857	1071	979	935.867	-1.19556	8.43006e-28
Tb427v9_000143200.1:CDS:1	635	651	1036	633	588	868	677	860	854	783.203	-1.29209	6.66937e-27
Tb427v9_000143300.1:CDS:1	836	870	1483	1033	878	1366	905	1161	1103	1109.84	-1.33334	5.01684e-32
Tb427v9_000143400.1:CDS:1	434	385	568	454	443	579	470	546	533	507.896	-1.19669	5.08375e-20
Tb427v9_000143500.1:CDS:1	199	224	369	259	236	300	230	318	249	274.561	-1.32882	2.27887e-24
Tb427v9_000143900.1:CDS:1	293	307	510	416	360	516	361	483	394	413.426	-1.18103	1.43031e-24
Tb427v9_000144000.1:CDS:1	222	221	349	239	218	271	234	287	276	269.057	-1.3303	1.97418e-21
Tb427v9_000144100.1:CDS:1	107	98	168	144	129	168	161	201	188	149.22	-0.774605	2.7551e-06
Tb427v9_000144300.1:CDS:1	12	17	30	86	99	135	7	7	11	48.444	-2.55458	2.76495e-10
Tb427v9_000144400.1:CDS:1	181	196	257	292	232	351	186	196	176	245.719	-1.54353	7.99802e-24
Tb427v9_000144500.1:CDS:1	313	282	391	387	392	460	269	303	271	368.253	-1.59343	5.77602e-30
Tb427v9_000144600.1:CDS:1	453	424	691	728	631	884	532	636	595	637.724	-1.17051	4.81236e-24
Tb427v9_000144700.1:CDS:1	342	343	580	541	480	704	382	476	424	492.502	-1.31385	2.45687e-30
Tb427v9_000144800.1:CDS:1	209	248	415	387	331	545	258	319	287	344.658	-1.33633	4.46328e-23
Tb427v9_000144900.1:CDS:1	157	142	259	219	216	289	140	125	125	201.76	-1.83818	7.57614e-31
Tb427v9_000145000.1:CDS:1	504	513	795	781	714	966	564	654	666	712.664	-1.27968	5.81034e-26
Tb427v9_000145100.1:CDS:1	386	371	627	536	534	862	406	517	489	543.303	-1.30419	1.4328e-24
Tb427v9_000145200.1:CDS:1	202	203	339	290	254	355	136	163	170	258.379	-1.99501	2.90251e-41
Tb427v9_000145300.1:CDS:1	146	127	195	219	207	298	142	173	159	193.886	-1.33461	2.52821e-17
Tb427v9_000145400.1:CDS:1	414	441	673	578	515	704	327	448	388	539.361	-1.74172	7.77071e-50
Tb427v9_000145500.1:CDS:1	154	150	218	237	185	293	162	195	163	204.665	-1.3623	6.48298e-19
Tb427v9_000145600.1:CDS:1	65	49	87	88	94	129	61	55	54	80.889	-1.57965	2.60525e-12
Tb427v9_000145700.1:CDS:1	397	402	612	403	422	626	292	384	366	470.946	-1.78375	3.07435e-42
Tb427v9_000145800.1:CDS:1	1282	1234	1963	1240	1112	1726	901	1238	1209	1435.07	-1.76244	2.36135e-47
Tb427v9_000145900.1:CDS:1	95	82	125	134	134	218	133	139	134	133.489	-0.920718	6.68256e-07
Tb427v9_000146000.1:CDS:1	267	258	387	432	333	470	199	266	271	345.656	-1.65789	1.04273e-27
Tb427v9_000146100.1:CDS:1	152	150	249	244	240	322	152	152	144	214.515	-1.63027	1.96317e-27
Tb427v9_000146200.1:CDS:1	1489	1332	2146	1683	1530	2085	835	1131	1024	1641.58	-2.08354	3.55259e-80
Tb427v9_000146300.1:CDS:1	70	50	98	80	72	121	44	65	47	77.5132	-1.83185	5.24435e-16
Tb427v9_000146400.1:CDS:1	1789	1792	3239	2179	1898	2766	994	1314	1211	2138.12	-2.27422	6.24097e-106
Tb427v9_000146500.1:CDS:1	111	139	214	222	205	285	159	171	152	190.904	-1.27548	2.0173e-16
Tb427v9_000146600.1:CDS:1	192	202	314	308	254	374	178	187	204	264.103	-1.64557	2.60191e-27
Tb427v9_000146700.1:CDS:1	738	769	1170	837	853	1194	483	661	632	896.407	-1.93718	6.5339e-58
Tb427v9_000146800.1:CDS:1	225	174	359	294	267	388	130	204	190	268.186	-1.85962	1.15e-32
Tb427v9_000146900.1:CDS:1	293	261	435	338	335	500	270	290	256	353.452	-1.61872	5.41828e-36
Tb427v9_000147000.1:CDS:1	533	482	848	751	674	970	548	734	587	707.029	-1.33709	3.16254e-39
Tb427v9_000147100.1:CDS:1	499	475	816	693	649	873	425	517	541	651.111	-1.59632	5.34786e-37
Tb427v9_000147200.1:CDS:1	321	348	540	644	567	851	446	629	500	541.999	-0.966702	1.30356e-17
Tb427v9_000147300.1:CDS:1	1278	1259	2325	1626	1256	1822	790	957	874	1512.13	-2.20751	6.44652e-90
Tb427v9_000147400.1:CDS:1	1085	1060	1919	1390	1149	1672	704	962	817	1315.88	-2.03866	4.87499e-88
Tb427v9_000147500.1:CDS:1	795	743	1151	900	859	1301	563	731	639	929.547	-1.83069	2.44908e-61
Tb427v9_000147600.1:CDS:1	428	439	715	526	517	611	244	251	302	508.481	-2.30831	1.17208e-57
Tb427v9_000147700.1:CDS:1	0	0	0	0	0	0	0	0	0	0	NA	NA
Tb427v9_000147700.1:CDS:2	0	0	0	0	0	0	0	0	0	0	NA	NA
Tb427v9_000147900.1:CDS:1	338	309	552	380	381	498	285	370	378	411.72	-1.54037	2.18043e-30
Tb427v9_000148000.1:CDS:1	515	537	844	663	609	868	501	635	565	674.073	-1.49817	4.15037e-43
Tb427v9_000148100.1:CDS:1	318	336	535	506	409	624	405	479	425	461.047	-1.19817	1.6077e-23
Tb427v9_000148200.1:CDS:1	339	334	549	538	541	725	347	470	412	492.54	-1.3328	3.66055e-30
Tb427v9_000148300.1:CDS:1	623	715	1061	798	768	1022	589	679	677	827.903	-1.63806	2.75707e-43
Tb427v9_000148400.1:CDS:1	968	1002	1516	1288	1205	1675	986	1348	1264	1301.16	-1.30148	5.048e-30
Tb427v9_000148500.1:CDS:1	500	488	717	486	511	679	366	517	442	567.16	-1.72558	3.83828e-46
Tb427v9_000148600.1:CDS:1	211	170	269	228	207	299	173	236	189	233.493	-1.4844	6.64412e-24
Tb427v9_000148700.1:CDS:1	392	370	608	366	342	513	238	282	297	422.177	-2.07948	1.23533e-53
Tb427v9_000148900.1:CDS:1	451	467	722	492	485	614	303	404	363	528.218	-1.96205	9.89445e-62
Tb427v9_000149000.1:CDS:1	544	552	881	579	560	747	441	529	464	640.903	-1.80445	8.7563e-65
Tb427v9_000149100.1:CDS:1	180	162	287	246	215	314	191	230	211	235.099	-1.32608	6.91837e-21
Tb427v9_000149200.1:CDS:1	297	327	483	412	368	506	242	346	289	391.317	-1.68868	9.09521e-41
Tb427v9_000149300.1:CDS:1	135	131	221	188	183	232	101	120	92	171.272	-1.97974	6.46191e-36
Tb427v9_000149400.1:CDS:1	170	152	263	199	190	276	132	199	170	206.377	-1.56784	3.61484e-25
Tb427v9_000149500.1:CDS:1	267	265	462	478	400	571	400	538	448	422.242	-0.854712	4.87457e-13
Tb427v9_000155100.1:CDS:1	717	654	983	748	701	906	844	921	888	844.94	-1.17834	3.87638e-23
Tb427v9_000155200.1:CDS:1	204	201	304	236	248	310	229	263	270	261.385	-1.23731	3.01212e-17
Tb427v9_000155300.1:CDS:1	0	0	0	0	0	0	0	0	0	0	NA	NA
Tb427v9_000155300.1:CDS:2	0	0	0	0	0	0	0	0	0	0	NA	NA
Tb427v9_000155400.1:CDS:1	152	166	284	229	204	284	185	245	201	222.993	-1.26432	1.08137e-19
Tb427v9_000155500.1:CDS:1	217	202	338	261	226	346	170	222	227	262.533	-1.62528	1.83919e-27
Tb427v9_000155600.1:CDS:1	85	75	153	99	90	167	92	107	101	111.015	-1.37657	1.34569e-12
Tb427v9_000155700.1:CDS:1	676	681	1028	795	736	1055	874	1053	920	884.277	-1.09428	4.84526e-26
Tb427v9_000155800.1:CDS:1	136	111	178	157	134	191	128	167	158	157.143	-1.26001	1.49069e-13
Tb427v9_000155900.1:CDS:1	88	90	190	99	99	137	107	127	121	120.88	-1.3533	6.91052e-14
Tb427v9_000156000.1:CDS:1	171	159	281	222	190	299	190	282	220	227.51	-1.16285	1.91417e-16
Tb427v9_000156100.1:CDS:1	270	262	421	358	307	474	294	380	334	355.946	-1.26302	1.73432e-23
Tb427v9_000156200.1:CDS:1	420	428	682	423	402	548	344	416	373	487.234	-1.77369	1.31837e-54
Tb427v9_000156300.1:CDS:1	402	376	667	468	456	625	410	458	414	501.547	-1.5008	2.17225e-40
Tb427v9_000156400.1:CDS:1	187	186	275	190	208	271	174	215	170	222.686	-1.5698	2.55548e-28
Tb427v9_000156500.1:CDS:1	9	5	13	28	22	36	8	20	11	16.8352	-0.823989	0.109814
Tb427v9_000162500.1:CDS:1	125	127	177	198	185	256	137	140	140	174.287	-1.38981	6.72348e-17
Tb427v9_000162600.1:CDS:1	458	429	773	804	717	997	424	580	450	660.351	-1.52884	1.06702e-49
Tb427v9_000162700.1:CDS:1	278	284	462	437	375	552	355	386	362	400.255	-1.22457	8.07993e-23
Tb427v9_000162800.1:CDS:1	315	320	447	401	435	556	387	367	406	421.505	-1.24286	1.81366e-17
Tb427v9_000162900.1:CDS:1	1178	1224	1850	1324	1278	1795	989	1182	1157	1437.52	-1.6951	8.56289e-53
Tb427v9_000163000.1:CDS:1	170	195	292	226	198	238	170	178	185	221.969	-1.63363	3.14541e-25
Tb427v9_000163100.1:CDS:1	2243	2251	3455	2108	1964	2685	1199	1507	1343	2375	-2.32227	3.41091e-126
Tb427v9_000163200.1:CDS:1	207	199	331	289	254	387	229	246	198	273.635	-1.47089	4.13852e-28
Tb427v9_000163300.1:CDS:1	124	127	200	195	170	227	179	191	184	180.486	-1.03784	3.89697e-11
Tb427v9_000163400.1:CDS:1	81	76	154	119	124	159	98	119	109	118.464	-1.24806	5.08121e-12
Tb427v9_000163600.1:CDS:1	432	435	737	612	530	752	384	524	507	577.169	-1.51039	2.70591e-33
Tb427v9_000163700.1:CDS:1	207	198	414	295	279	428	231	279	238	296.151	-1.43972	1.00949e-26
Tb427v9_000163900.1:CDS:1	55	57	83	102	73	87	55	72	45	74.7605	-1.54446	3.94446e-11
Tb427v9_000164000.1:CDS:1	165	161	235	218	184	275	162	217	210	211.461	-1.28216	4.24317e-16
Tb427v9_000164100.1:CDS:1	209	174	332	280	226	341	166	229	200	254.538	-1.59845	1.81095e-28
Tb427v9_000164200.1:CDS:1	310	321	534	439	386	603	228	349	316	415.234	-1.72056	5.34273e-37
Tb427v9_000164300.1:CDS:1	339	318	521	485	422	596	267	300	304	428.095	-1.77063	4.96619e-42
Tb427v9_000164500.1:CDS:1	890	812	1341	972	906	1326	694	821	808	1029.45	-1.72666	1.12386e-51
Tb427v9_000164600.1:CDS:1	470	490	798	643	572	894	425	470	473	624.107	-1.68875	2.4816e-43
Tb427v9_000164700.1:CDS:1	160	165	310	221	228	334	194	235	174	232.607	-1.40045	7.32268e-24
Tb427v9_000164800.1:CDS:1	254	279	427	356	310	433	305	374	357	355.157	-1.22736	7.45151e-21
Tb427v9_000164900.1:CDS:1	274	242	413	334	306	444	286	282	265	334.652	-1.49108	6.39434e-29
Tb427v9_000165000.1:CDS:1	319	307	446	349	363	466	256	291	282	372.178	-1.72367	1.38913e-37
Tb427v9_000165100.1:CDS:1	353	334	501	389	415	542	338	376	408	430.052	-1.42509	3.83461e-24
Tb427v9_000165200.1:CDS:1	1295	1325	1944	1564	1442	2006	1011	1204	1149	1568.03	-1.7895	3.47057e-60
Tb427v9_000165300.1:CDS:1	628	708	1107	1080	828	1247	701	950	792	929.821	-1.34168	2.50155e-32
Tb427v9_000165400.1:CDS:1	780	737	1116	822	797	1048	566	669	684	878.389	-1.8029	1.12197e-48
Tb427v9_000165500.1:CDS:1	184	170	258	203	205	277	160	224	194	219.954	-1.43937	2.47559e-22
Tb427v9_000165600.1:CDS:1	633	591	916	719	653	948	534	713	621	748.842	-1.55083	1.89586e-43
Tb427v9_000165700.1:CDS:1	113	121	170	126	125	169	145	116	121	141.988	-1.41953	1.3823e-14
Tb427v9_000165800.1:CDS:1	366	382	575	417	366	458	280	333	306	426.147	-1.87142	2.2695e-49
Tb427v9_000165900.1:CDS:1	379	382	630	487	450	606	367	489	462	495.791	-1.41242	9.2677e-31
Tb427v9_000166000.1:CDS:1	331	325	480	374	332	500	274	350	363	395.103	-1.55052	1.02625e-27
Tb427v9_000166100.1:CDS:1	1882	1692	2800	1491	1578	2163	1087	1245	1176	1895.57	-2.20127	2.54059e-96
Tb427v9_000166200.1:CDS:1	1607	1683	2307	1409	1435	1881	922	1155	985	1692.84	-2.23733	1.14968e-99
Tb427v9_000166300.1:CDS:1	5154	5100	7844	5813	5160	7323	4173	5320	5390	6122.84	-1.62385	1.91155e-44
Tb427v9_000166400.1:CDS:1	1990	1964	2920	1864	1755	2341	1083	1377	1334	2094.14	-2.20863	2.81264e-85
Tb427v9_000166500.1:CDS:1	1984	1962	3486	1846	1876	2563	1206	1424	1372	2208.36	-2.21134	4.39599e-105
Tb427v9_000166600.1:CDS:1	1456	1364	2061	1480	1417	1989	1330	1790	1628	1695.63	-1.39719	2.50043e-36
Tb427v9_000166700.1:CDS:1	1255	1222	1823	1295	1220	1615	942	1254	1095	1416.48	-1.74422	2.15587e-61
Tb427v9_000166800.1:CDS:1	494	544	782	631	599	771	623	872	760	684.708	-1.04543	5.05647e-19
Tb427v9_000166900.1:CDS:1	451	437	694	524	503	572	316	398	442	527.579	-1.78616	1.51072e-34
Tb427v9_000167000.1:CDS:1	119	124	218	142	141	180	138	162	163	159.791	-1.3142	6.91104e-16
Tb427v9_000167100.1:CDS:1	248	231	390	330	262	459	298	352	324	328.546	-1.17095	1.02433e-17
Tb427v9_000167300.1:CDS:1	1725	1627	2776	1500	1370	2083	1005	1280	1125	1805.95	-2.18276	1.32021e-111
Tb427v9_000167400.1:CDS:1	310	307	511	400	349	486	297	366	379	398.674	-1.44266	1.11726e-26
Tb427v9_000167500.1:CDS:1	1089	1085	1889	1159	1077	1565	825	1061	821	1282.73	-1.92237	4.20527e-109
Tb427v9_000167600.1:CDS:1	146	139	214	211	154	236	161	224	196	191.245	-1.13253	1.5709e-12
Tb427v9_000167700.1:CDS:1	128	149	250	199	154	242	146	203	204	191.355	-1.25155	8.73861e-14
Tb427v9_000167800.1:CDS:1	293	318	552	407	348	503	365	400	388	411.95	-1.32886	7.12919e-26
Tb427v9_000167900.1:CDS:1	380	297	545	386	328	454	246	328	288	394.733	-1.84626	2.14252e-44
Tb427v9_000168000.1:CDS:1	262	291	419	345	297	393	298	392	365	352.31	-1.22987	1.15878e-19
Tb427v9_000168100.1:CDS:1	172	145	251	171	161	244	175	217	193	199.034	-1.29956	2.89604e-18
Tb427v9_000168200.1:CDS:1	153	131	237	153	155	203	136	185	153	176.194	-1.47707	2.61566e-22
Tb427v9_000168300.1:CDS:1	174	210	328	264	226	364	258	321	335	275.883	-0.962923	3.35881e-10
Tb427v9_000168400.1:CDS:1	103	101	157	135	122	171	117	162	145	137.617	-1.11492	6.27385e-11
Tb427v9_000168500.1:CDS:1	179	165	297	224	199	295	184	258	179	228.547	-1.38994	2.06126e-24
Tb427v9_000168600.1:CDS:1	252	248	372	340	263	416	267	357	297	324.033	-1.27711	1.28789e-21
Tb427v9_000168700.1:CDS:1	214	202	337	279	239	297	177	221	234	261.982	-1.58425	8.28254e-25
Tb427v9_000168800.1:CDS:1	1817	1889	2951	1795	1738	2543	1280	1711	1482	2098.87	-1.91966	7.18692e-85
Tb427v9_000168900.1:CDS:1	3638	3647	6175	3767	3416	4877	2757	3678	3465	4262.52	-1.77232	1.73025e-64
Tb427v9_000169000.1:CDS:1	165	134	240	176	136	190	179	199	225	187.787	-1.16408	1.56124e-11
Tb427v9_000169100.1:CDS:1	5027	5115	8806	5367	4951	7000	4012	5382	4966	6057.71	-1.72612	5.95562e-66
Tb427v9_000169200.1:CDS:1	187	149	232	167	161	214	180	219	169	195.878	-1.36534	3.47418e-19
Tb427v9_000169300.1:CDS:1	354	377	613	496	457	618	366	519	484	494.155	-1.30802	4.27226e-25
Tb427v9_000169400.1:CDS:1	100	115	167	140	116	172	125	136	133	139.254	-1.29391	8.98253e-14
Tb427v9_000169500.1:CDS:1	171	162	271	208	168	276	220	224	212	218.352	-1.21247	5.7085e-16
Tb427v9_000169600.1:CDS:1	708	766	1119	790	686	934	573	710	745	847.356	-1.69555	8.30499e-39
Tb427v9_000169700.1:CDS:1	254	260	391	259	277	352	220	288	288	306.701	-1.5294	1.1644e-26
Tb427v9_000169800.1:CDS:1	230	226	331	298	285	388	258	317	258	299.424	-1.27529	4.86903e-23
Tb427v9_000169900.1:CDS:1	225	221	392	505	412	658	649	750	703	457.669	0.00506074	0.989611
Tb427v9_000177400.1:CDS:1	1	0	0	35	28	41	2	0	0	12.5457	-0.48724	0.811376
Tb427v9_000177500.1:CDS:1	234	232	360	398	358	519	303	300	274	343.552	-1.25311	3.25068e-21
Tb427v9_000177600.1:CDS:1	174	167	245	356	311	447	192	288	247	275.657	-1.04899	7.90834e-13
Tb427v9_000177700.1:CDS:1	170	171	255	317	266	404	250	306	277	268.887	-0.864601	7.72886e-10
Tb427v9_000177800.1:CDS:1	90	83	123	174	158	208	105	109	103	133.915	-1.24942	6.18349e-12
Tb427v9_000177900.1:CDS:1	258	276	381	518	473	732	355	385	344	424.675	-1.10889	1.52469e-17
Tb427v9_000178000.1:CDS:1	289	313	467	555	468	668	252	332	348	436.679	-1.53694	7.21013e-27
Tb427v9_000178100.1:CDS:1	213	218	371	406	406	599	225	298	250	345.678	-1.38882	8.41943e-28
Tb427v9_000178200.1:CDS:1	2315	2339	3375	3081	2703	3377	1409	1838	1940	2764.83	-1.97964	1.85985e-50
Tb427v9_000178300.1:CDS:1	264	323	405	440	408	542	280	377	283	390.954	-1.45024	2.169e-28
Tb427v9_000178400.1:CDS:1	2600	2716	3878	3321	3180	3963	1715	2161	2250	3171.34	-1.9342	2.37579e-54
Tb427v9_000178500.1:CDS:1	242	234	352	426	379	503	180	215	178	329.223	-1.88568	1.17625e-45
Tb427v9_000178700.1:CDS:1	314	316	473	543	580	799	339	411	422	484.956	-1.25502	1.40843e-20
Tb427v9_000178800.1:CDS:1	269	265	423	450	445	661	278	327	331	400.787	-1.36727	1.92138e-24
Tb427v9_000178900.1:CDS:1	209	183	309	390	373	562	221	250	230	316.051	-1.33953	7.62769e-23
Tb427v9_000179000.1:CDS:1	302	351	485	542	552	680	228	314	293	453.13	-1.79986	3.06059e-40
Tb427v9_000179100.1:CDS:1	351	346	614	592	553	880	304	379	364	517.296	-1.64793	3.77199e-39
Tb427v9_000179200.1:CDS:1	406	415	685	772	690	970	362	498	434	616.439	-1.55758	6.24245e-43
Tb427v9_000179300.1:CDS:1	244	223	347	363	342	490	206	259	240	321.314	-1.55729	2.08423e-30
Tb427v9_000179400.1:CDS:1	368	317	565	536	512	661	286	397	352	473.827	-1.61177	4.04902e-39
Tb427v9_000179500.1:CDS:1	187	184	286	365	343	477	209	255	235	293.416	-1.25436	2.64449e-20
Tb427v9_000179600.1:CDS:1	664	765	1223	1037	956	1449	562	683	728	964.855	-1.74636	8.92464e-42
Tb427v9_000179700.1:CDS:1	461	502	799	736	628	980	406	577	544	662.297	-1.54224	1.07082e-33
Tb427v9_000179800.1:CDS:1	128	92	165	186	166	235	87	112	105	152.657	-1.68872	4.13373e-21
Tb427v9_000180000.1:CDS:1	278	301	476	455	402	507	234	294	227	383.514	-1.82727	3.59232e-50
Tb427v9_000180100.1:CDS:1	435	370	663	553	513	770	286	365	373	522.5	-1.85018	8.04379e-44
Tb427v9_000180200.1:CDS:1	90	89	125	130	116	147	83	95	85	114.593	-1.56454	1.18813e-16
Tb427v9_000180300.1:CDS:1	143	117	223	249	215	332	140	166	150	201.574	-1.41406	5.56704e-20
Tb427v9_000180400.1:CDS:1	88	102	176	193	189	253	114	162	164	162.554	-1.05368	2.06829e-09
Tb427v9_000180500.1:CDS:1	329	344	558	617	508	844	405	578	459	524.328	-1.11669	7.67091e-21
Tb427v9_000180600.1:CDS:1	207	197	301	275	222	341	120	167	149	243.721	-2.04746	1.07874e-41
Tb427v9_000181000.1:CDS:1	25	26	32	43	37	54	20	22	26	34.3051	-1.6431	8.18909e-07
Tb427v9_000181100.1:CDS:1	234	232	388	328	299	473	222	272	264	317.692	-1.50369	4.62899e-28
Tb427v9_000181300.1:CDS:1	442	435	714	667	571	908	493	583	590	621.117	-1.26377	9.49582e-24
Tb427v9_000181400.1:CDS:1	183	208	309	277	262	427	254	286	291	282.253	-1.08655	2.47181e-13
Tb427v9_000181500.1:CDS:1	172	213	291	287	230	357	193	229	214	256.123	-1.43439	1.61839e-21
Tb427v9_000181600.1:CDS:1	246	217	319	316	317	450	254	270	265	309.731	-1.34094	1.87113e-20
Tb427v9_000181700.1:CDS:1	278	273	414	402	388	478	249	292	260	362.409	-1.61782	1.33191e-36
Tb427v9_000181800.1:CDS:1	190	218	392	381	323	509	227	292	274	322.071	-1.32654	3.00712e-21
Tb427v9_000181900.1:CDS:1	182	185	304	295	257	419	198	220	227	265.449	-1.3847	9.06496e-21
Tb427v9_000182000.1:CDS:1	266	302	449	426	327	523	205	284	278	367.258	-1.74848	1.28624e-32
Tb427v9_000182100.1:CDS:1	1339	1408	2181	2219	2154	2886	1751	2165	2044	2055.35	-1.0645	9.73997e-25
Tb427v9_000182200.1:CDS:1	848	794	1067	899	788	1079	694	693	473	904.281	-1.92546	1.21797e-46
Tb427v9_000182300.1:CDS:1	546	598	876	744	712	1002	462	563	537	725.036	-1.71577	1.77931e-48
Tb427v9_000182400.1:CDS:1	319	310	452	430	415	560	289	346	335	409.128	-1.5084	1.60842e-30
Tb427v9_000182500.1:CDS:1	178	189	271	257	226	377	184	239	188	245.67	-1.42031	4.40938e-23
Tb427v9_000182600.1:CDS:1	611	615	1036	810	775	1179	530	722	621	814.051	-1.60918	2.73422e-50
Tb427v9_000182700.1:CDS:1	809	829	1252	1128	1066	1413	658	829	780	1051.67	-1.6967	1.08973e-52
Tb427v9_000182900.1:CDS:1	271	283	418	425	414	573	318	304	347	391.068	-1.3365	3.60548e-20
Tb427v9_000183000.1:CDS:1	289	307	481	453	451	559	320	399	353	419.819	-1.34719	3.53282e-29
Tb427v9_000183100.1:CDS:1	788	743	1136	999	970	1255	599	792	703	959.754	-1.70427	1.11848e-53
Tb427v9_000183300.1:CDS:1	142	172	247	210	183	265	167	205	165	204.715	-1.41061	9.28495e-22
Tb427v9_000183400.1:CDS:1	111	105	162	205	163	257	112	170	135	162.795	-1.2153	4.26608e-13
Tb427v9_000183500.1:CDS:1	149	119	234	200	176	265	121	143	145	183.556	-1.61942	4.65256e-23
Tb427v9_000183700.1:CDS:1	314	268	537	627	535	930	526	756	675	550.543	-0.514992	0.000158305
Tb427v9_000183800.1:CDS:1	251	267	493	418	402	646	288	350	320	395.642	-1.3922	1.59562e-26
Tb427v9_000183900.1:CDS:1	200	210	305	374	350	541	270	313	266	321.583	-1.10279	7.55951e-17
Tb427v9_000184000.1:CDS:1	237	255	385	408	345	463	216	286	266	338.477	-1.53554	3.90401e-29
Tb427v9_000184100.1:CDS:1	656	755	1154	1052	898	1377	680	836	869	967.119	-1.43361	3.61397e-29
Tb427v9_000184200.1:CDS:1	157	145	234	269	245	402	191	232	208	236.187	-1.10833	6.21216e-14
Tb427v9_000184300.1:CDS:1	310	313	545	588	517	791	333	385	345	481.102	-1.46289	2.0379e-35
Tb427v9_000184400.1:CDS:1	791	744	1268	1258	1076	1625	744	995	864	1092.39	-1.44599	2.91274e-43
Tb427v9_000184500.1:CDS:1	185	157	296	319	264	400	213	274	269	268.585	-1.08093	2.60162e-13
Tb427v9_000184600.1:CDS:1	595	656	1002	839	741	1110	505	632	589	798.693	-1.72391	2.46584e-51
Tb427v9_000184700.1:CDS:1	363	373	584	578	525	682	388	455	402	509.538	-1.42603	2.18179e-35
Tb427v9_000184800.1:CDS:1	355	360	532	551	516	724	381	475	424	500.849	-1.31384	1.47352e-28
Tb427v9_000184900.1:CDS:1	1071	1044	1689	1276	1253	1748	920	1201	1142	1341.31	-1.56031	1.6261e-45
Tb427v9_000193700.1:CDS:1	97	103	153	148	120	176	84	105	91	128.879	-1.6825	4.80134e-21
Tb427v9_000197800.1:CDS:1	274	273	399	305	300	337	377	422	385	347.078	-1.0264	1.52737e-14
Tb427v9_000197900.1:CDS:1	95	101	120	115	91	127	132	122	131	118.528	-1.07528	8.80286e-08
Tb427v9_000198000.1:CDS:1	104	128	161	147	118	203	189	249	203	161.915	-0.657181	9.29612e-05
Tb427v9_000198100.1:CDS:1	78	63	122	89	97	86	135	177	138	104.712	-0.56249	0.00418391
Tb427v9_000198200.1:CDS:1	3482	3398	5207	3757	3728	4895	3616	4517	4272	4272.79	-1.30991	3.46718e-36
Tb427v9_000198300.1:CDS:1	239	268	415	285	256	354	282	376	294	318.352	-1.29943	3.03639e-26
Tb427v9_000198400.1:CDS:1	162	179	279	195	162	196	151	166	163	199.116	-1.70173	7.22606e-27
Tb427v9_000198500.1:CDS:1	1435	1492	2191	1545	1520	1874	1365	1678	1602	1737.97	-1.48832	5.71954e-41
Tb427v9_000198600.1:CDS:1	1557	1532	2599	1247	1161	1571	834	1109	939	1586.79	-2.31879	2.83167e-139
Tb427v9_000198800.1:CDS:1	0	0	0	0	0	0	0	0	0	0	NA	NA
Tb427v9_000198800.1:CDS:2	0	0	0	0	0	0	0	0	0	0	NA	NA
Tb427v9_000199000.1:CDS:1	408	426	617	392	401	468	310	429	359	462.14	-1.7614	3.48588e-46
Tb427v9_000199100.1:CDS:1	475	443	688	403	375	474	330	411	393	488.952	-1.85044	9.2092e-49
Tb427v9_000199200.1:CDS:1	458	474	777	416	483	542	364	462	436	533.234	-1.77029	1.47893e-45
Tb427v9_000199300.1:CDS:1	234	233	398	227	225	302	165	224	214	269.352	-1.8524	9.18139e-40
Tb427v9_000199400.1:CDS:1	238	240	364	231	206	264	173	192	190	258.923	-1.94407	3.00219e-41
Tb427v9_000199500.1:CDS:1	248	254	379	216	242	249	155	211	218	268.791	-1.9387	8.57751e-34
Tb427v9_000199600.1:CDS:1	236	261	413	237	283	328	166	248	201	289.156	-1.91022	1.97698e-42
Tb427v9_000199700.1:CDS:1	449	450	696	444	406	527	343	448	410	504.772	-1.75592	4.59771e-48
Tb427v9_000199800.1:CDS:1	130	123	176	123	122	140	79	115	107	137.242	-1.87253	1.33416e-24
Tb427v9_000199900.1:CDS:1	396	354	635	408	396	600	367	497	474	477.559	-1.38032	9.12155e-27
Tb427v9_000200000.1:CDS:1	84	90	155	96	77	165	128	178	122	119.686	-0.961716	2.60538e-07
Tb427v9_000200100.1:CDS:1	39	40	60	32	45	52	44	55	43	47.4374	-1.32055	4.92332e-07
Tb427v9_000200300.1:CDS:1	812	774	1189	842	764	994	762	934	886	936.679	-1.45195	7.35445e-37
Tb427v9_000200400.1:CDS:1	595	601	962	634	597	805	555	720	662	721.175	-1.49574	2.74446e-41
Tb427v9_000200500.1:CDS:1	131	134	213	108	132	176	142	172	148	157.445	-1.39072	4.55395e-18
Tb427v9_000200600.1:CDS:1	303	269	406	254	276	380	299	383	319	335.057	-1.32818	4.66146e-24
Tb427v9_000200700.1:CDS:1	240	243	305	252	232	294	208	285	252	274.104	-1.45843	6.34829e-22
Tb427v9_000200900.1:CDS:1	220	209	361	191	191	266	206	278	221	250.913	-1.5055	9.65429e-31
Tb427v9_000201000.1:CDS:1	148	171	226	154	123	180	133	139	148	172.638	-1.7238	1.35088e-23
Tb427v9_000201100.1:CDS:1	97	101	184	101	123	163	100	99	110	127.416	-1.6155	7.43677e-18
Tb427v9_000201200.1:CDS:1	272	252	417	205	206	291	224	310	271	289.666	-1.57052	2.83766e-32
Tb427v9_000201400.1:CDS:1	134	160	199	129	115	151	128	133	118	154.409	-1.74023	4.87298e-24
Tb427v9_000201500.1:CDS:1	851	790	1253	720	625	863	586	772	705	874.154	-1.83757	2.73913e-58
Tb427v9_000201600.1:CDS:1	221	202	422	247	237	328	226	290	297	283.833	-1.35779	2.61245e-20
Tb427v9_000201700.1:CDS:1	68	69	132	84	53	81	70	90	112	87.0105	-1.28423	3.20404e-08
Tb427v9_000201800.1:CDS:1	270	265	358	225	199	298	260	326	296	292.512	-1.38383	1.7365e-22
Tb427v9_000201900.1:CDS:1	253	248	365	201	213	272	250	325	291	281.552	-1.35492	2.70968e-23
Tb427v9_000202000.1:CDS:1	268	274	445	309	248	363	278	364	298	331.216	-1.41315	9.04638e-30
Tb427v9_000202100.1:CDS:1	2188	2262	3420	2203	2056	2578	2076	2646	2610	2591.75	-1.44485	2.61603e-36
Tb427v9_000202200.1:CDS:1	142	134	232	156	119	179	127	156	114	162.189	-1.69832	5.53763e-27
Tb427v9_000202300.1:CDS:1	500	463	727	492	434	545	496	558	526	558.092	-1.44196	3.29491e-32
Tb427v9_000202400.1:CDS:1	407	392	641	379	342	490	363	494	408	461.285	-1.53364	8.83238e-42
Tb427v9_000202500.1:CDS:1	616	633	1067	613	557	832	696	916	869	774.582	-1.22891	2.45599e-26
Tb427v9_000202600.1:CDS:1	865	915	1340	1040	868	1177	944	1347	1225	1110.89	-1.18133	2.56746e-22
Tb427v9_000202700.1:CDS:1	179	168	289	185	177	235	204	283	227	220.719	-1.17564	8.03061e-18
Tb427v9_000202800.1:CDS:1	227	231	374	241	188	280	218	282	240	268.166	-1.51065	4.0996e-29
Tb427v9_000202900.1:CDS:1	372	408	590	376	332	484	446	629	500	469.036	-1.15711	3.86526e-23
Tb427v9_000203000.1:CDS:1	332	329	487	302	277	420	327	371	350	376.456	-1.48012	2.68411e-30
Tb427v9_000203100.1:CDS:1	358	363	529	327	295	404	327	396	371	400.496	-1.5436	8.08197e-34
Tb427v9_000203200.1:CDS:1	140	138	182	124	127	140	105	137	137	149.026	-1.64378	1.61316e-19
Tb427v9_000203300.1:CDS:1	485	525	826	483	407	502	226	354	290	523.245	-2.42604	4.05075e-78
Tb427v9_000203400.1:CDS:1	1353	1366	2065	1241	1167	1661	1230	1710	1654	1570.54	-1.40642	9.47497e-32
Tb427v9_000203500.1:CDS:1	452	438	659	423	431	587	534	593	637	542.93	-1.15263	5.75338e-18
Tb427v9_000203600.1:CDS:1	744	786	1202	737	691	839	567	729	738	853.123	-1.76386	1.97061e-44
Tb427v9_000203700.1:CDS:1	2802	2755	4855	2580	2395	3215	2249	3004	2762	3183.03	-1.70282	5.5174e-64
Tb427v9_000203800.1:CDS:1	176	184	249	168	162	237	245	269	231	217.104	-1.06764	3.24364e-13
Tb427v9_000203900.1:CDS:1	129	111	161	106	97	136	147	174	147	137.801	-1.14025	1.91221e-11
Tb427v9_000204000.1:CDS:1	176	179	255	221	173	247	241	288	249	228.079	-1.00409	5.82602e-12
Tb427v9_000204100.1:CDS:1	319	290	417	331	281	311	270	306	296	339.752	-1.59336	1.21756e-25
Tb427v9_000204300.1:CDS:1	171	146	215	128	129	182	127	154	150	169.089	-1.66298	5.25405e-23
Tb427v9_000204400.1:CDS:1	919	914	1447	858	877	1105	836	1083	979	1065.12	-1.5224	5.51844e-47
Tb427v9_000204500.1:CDS:1	122	115	143	111	110	140	115	147	128	132.767	-1.34016	1.62451e-13
Tb427v9_000204600.1:CDS:1	197	217	324	205	158	242	194	202	213	233.103	-1.61092	2.45357e-25
Tb427v9_000204700.1:CDS:1	346	400	561	322	336	409	375	408	412	421.683	-1.47102	5.79133e-28
Tb427v9_000204800.1:CDS:1	58	47	91	71	87	88	65	98	80	76.9342	-1.02837	3.12721e-06
Tb427v9_000204900.1:CDS:1	641	651	869	596	607	792	658	857	723	743.983	-1.32234	1.54728e-29
Tb427v9_000205000.1:CDS:1	370	360	647	354	326	471	407	443	417	441.774	-1.44051	6.4484e-34
Tb427v9_000205100.1:CDS:1	252	283	447	262	224	351	331	389	322	326.491	-1.25175	5.77541e-24
Tb427v9_000205200.1:CDS:1	246	254	444	235	227	315	294	328	281	303.536	-1.39053	3.8886e-29
Tb427v9_000205300.1:CDS:1	779	779	1331	804	698	951	608	759	688	895.146	-1.82167	9.64055e-67
Tb427v9_000205400.1:CDS:1	120	115	171	124	119	159	90	139	113	137.094	-1.60834	1.49313e-20
Tb427v9_000205500.1:CDS:1	367	345	602	416	351	468	393	480	464	448.263	-1.30295	4.84287e-25
Tb427v9_000205600.1:CDS:1	134	152	205	156	138	208	150	212	175	175.563	-1.23178	6.39387e-15
Tb427v9_000205700.1:CDS:1	131	138	229	119	130	171	118	163	151	158.864	-1.53906	3.1325e-21
Tb427v9_000205800.1:CDS:1	374	340	579	350	356	474	385	503	420	436.199	-1.32664	1.95544e-31
Tb427v9_000205900.1:CDS:1	356	378	517	369	335	489	406	472	464	437.199	-1.2524	3.61192e-21
Tb427v9_000206000.1:CDS:1	166	142	207	168	143	192	200	245	180	186.461	-1.09115	1.78985e-12
Tb427v9_000206100.1:CDS:1	356	352	641	416	341	493	400	480	438	451.742	-1.35426	1.05644e-29
Tb427v9_000206200.1:CDS:1	228	228	355	246	209	329	288	367	335	290.207	-1.05603	5.32156e-15
Tb427v9_000206300.1:CDS:1	479	474	712	434	449	593	413	551	491	544.892	-1.54807	7.41842e-39
Tb427v9_000206400.1:CDS:1	2562	2506	3825	2333	2280	2988	2221	2711	2789	2877.94	-1.54596	5.25477e-40
Tb427v9_000206500.1:CDS:1	180	187	287	198	203	225	174	202	216	221.436	-1.4785	9.61724e-21
Tb427v9_000206600.1:CDS:1	162	147	264	159	133	192	132	200	153	181.754	-1.58378	1.17483e-25
Tb427v9_000206700.1:CDS:1	151	165	199	158	158	198	217	279	220	194.458	-0.901909	6.60118e-09
Tb427v9_000206800.1:CDS:1	308	313	518	394	330	449	419	461	430	410.761	-1.12792	6.52067e-20
Tb427v9_000206900.1:CDS:1	189	195	345	270	184	287	243	292	267	257.869	-1.18482	1.16591e-15
Tb427v9_000207000.1:CDS:1	387	359	569	387	373	475	393	540	489	456.26	-1.2366	4.52473e-23
Tb427v9_000207100.1:CDS:1	136	147	233	142	144	200	154	210	175	176.624	-1.27933	1.70346e-17
Tb427v9_000207200.1:CDS:1	103	147	182	116	93	148	119	140	120	138.527	-1.54391	9.35603e-18
Tb427v9_000207300.1:CDS:1	487	463	791	465	472	578	559	655	601	582.945	-1.2719	3.63602e-30
Tb427v9_000207400.1:CDS:1	252	229	426	319	325	434	310	387	416	347.184	-1.02008	1.52869e-12
Tb427v9_000207500.1:CDS:1	281	249	414	320	284	372	215	281	275	321.608	-1.63348	2.88578e-31
Tb427v9_000207600.1:CDS:1	208	209	326	233	240	310	229	304	282	268.063	-1.21005	2.74767e-18
Tb427v9_000207700.1:CDS:1	111	112	180	161	149	166	237	261	227	170.315	-0.489493	0.00228273
Tb427v9_000207800.1:CDS:1	480	522	884	532	517	690	592	738	702	644.24	-1.21467	4.5561e-26
Tb427v9_000208000.1:CDS:1	404	374	636	444	365	526	464	575	517	490.731	-1.19897	2.51631e-24
Tb427v9_000208100.1:CDS:1	252	231	400	278	274	411	300	421	325	324.698	-1.10102	5.24168e-19
Tb427v9_000208200.1:CDS:1	202	232	346	231	245	313	244	306	296	276.783	-1.22071	5.5373e-18
Tb427v9_000208300.1:CDS:1	246	235	396	282	262	360	283	335	333	312.533	-1.21362	1.45156e-19
Tb427v9_000208400.1:CDS:1	199	196	280	213	193	228	178	206	175	224.638	-1.63042	5.20539e-28
Tb427v9_000208500.1:CDS:1	266	264	395	260	255	341	269	334	322	314.935	-1.34735	2.68939e-23
Tb427v9_000208600.1:CDS:1	250	262	432	275	229	365	282	344	328	318.35	-1.31469	8.78304e-23
Tb427v9_000208700.1:CDS:1	243	261	372	291	242	344	283	368	327	312.687	-1.19452	7.1972e-19
Tb427v9_000208800.1:CDS:1	723	740	1102	654	647	798	742	911	939	844.084	-1.32732	5.77645e-26
Tb427v9_000208900.1:CDS:1	430	454	759	493	423	548	499	686	653	561.337	-1.16663	5.29057e-20
Tb427v9_000209000.1:CDS:1	50	49	70	58	58	38	50	52	55	57.4877	-1.45283	1.4074e-07
Tb427v9_000209100.1:CDS:1	190	219	316	191	218	255	242	304	282	252.524	-1.15252	1.32323e-15
Tb427v9_000209200.1:CDS:1	46	44	77	66	46	82	67	65	65	62.8441	-1.08582	5.84503e-06
Tb427v9_000209300.1:CDS:1	332	270	472	327	301	422	329	389	438	376.826	-1.22361	3.19554e-16
Tb427v9_000209400.1:CDS:1	314	294	503	409	369	447	313	415	389	400.357	-1.32712	4.10744e-24
Tb427v9_000209500.1:CDS:1	158	154	268	174	195	266	243	284	237	218.671	-0.935452	1.99668e-11
Tb427v9_000209600.1:CDS:1	11	10	18	21	33	40	21	6	8	19.7285	-1.4586	0.00324727
Tb427v9_000209800.1:CDS:1	0	3	2	17	13	21	0	6	5	7.49557	-0.23178	0.853905
Tb427v9_000209900.1:CDS:1	7	4	6	123	107	194	11	10	12	54.047	-0.385944	0.4873
Tb427v9_000210000.1:CDS:1	152	147	239	377	270	399	152	148	151	241.558	-1.58585	4.16081e-22
Tb427v9_000210100.1:CDS:1	2834	2726	4063	3950	3663	4953	2146	2541	2477	3550.98	-1.77619	5.71937e-59
Tb427v9_000210300.1:CDS:1	138	146	212	307	270	330	187	220	182	228.245	-1.10297	1.00384e-13
Tb427v9_000210400.1:CDS:1	469	419	670	824	744	1067	325	468	394	644.385	-1.74887	3.74447e-49
Tb427v9_000210500.1:CDS:1	136	141	219	244	222	260	99	142	145	193.319	-1.70188	3.5884e-23
Tb427v9_000210600.1:CDS:1	0	0	0	0	0	0	0	0	0	0	NA	NA
Tb427v9_000210600.1:CDS:2	0	0	0	0	0	0	0	0	0	0	NA	NA
Tb427v9_000210700.1:CDS:1	255	267	435	405	347	583	225	254	237	358.832	-1.75082	7.91433e-39
Tb427v9_000210800.1:CDS:1	1436	1398	2334	2464	2163	3137	1395	1806	1542	2066.83	-1.46362	6.97377e-56
Tb427v9_000210900.1:CDS:1	533	566	847	961	819	1268	512	603	549	786.98	-1.57092	3.02652e-43
Tb427v9_000211000.1:CDS:1	540	537	828	903	870	1181	474	581	522	765.24	-1.61951	2.71243e-50
Tb427v9_000211100.1:CDS:1	31	37	54	70	66	111	53	74	47	59.8739	-0.842674	0.000808909
Tb427v9_000211200.1:CDS:1	260	278	431	491	421	696	249	329	276	402.088	-1.52775	6.29932e-33
Tb427v9_000211300.1:CDS:1	659	617	972	1211	1129	1462	505	632	583	933.174	-1.73388	3.71944e-54
Tb427v9_000211400.1:CDS:1	657	659	1054	1211	1061	1527	467	669	580	947.472	-1.81222	7.60754e-60
Tb427v9_000211600.1:CDS:1	263	241	474	500	424	602	245	324	273	391.753	-1.53889	5.08743e-35
Tb427v9_000211700.1:CDS:1	409	356	520	550	444	707	274	334	308	474.588	-1.85264	3.79552e-41
Tb427v9_000211800.1:CDS:1	391	393	612	661	519	769	309	439	401	534.489	-1.628	1.62139e-35
Tb427v9_000211900.1:CDS:1	1280	1266	1995	2282	2071	3045	1291	1686	1550	1910.99	-1.34854	1.82189e-37
Tb427v9_000212000.1:CDS:1	120	126	176	200	191	283	125	127	129	174.307	-1.4939	8.78437e-19
Tb427v9_000212100.1:CDS:1	482	520	878	829	782	1290	629	693	603	768.262	-1.29103	1.19526e-29
Tb427v9_000212200.1:CDS:1	465	487	822	779	640	897	286	382	435	634.806	-2.0026	9.17182e-42
Tb427v9_000212300.1:CDS:1	97	96	156	139	118	185	92	90	85	126.571	-1.72103	4.03698e-21
Tb427v9_000212400.1:CDS:1	1442	1633	2422	2022	1809	2400	945	1205	1111	1855.25	-2.09675	1.9075e-83
Tb427v9_000212500.1:CDS:1	169	159	278	265	239	343	142	176	180	231.06	-1.61133	1.92062e-26
Tb427v9_000212600.1:CDS:1	541	543	879	792	728	989	454	510	486	712.949	-1.77117	1.45774e-56
Tb427v9_000212700.1:CDS:1	312	295	516	341	314	506	281	338	349	382.154	-1.53831	5.1942e-29
Tb427v9_000212800.1:CDS:1	326	305	523	453	418	623	338	308	320	427.614	-1.57853	2.23447e-31
Tb427v9_000212900.1:CDS:1	246	255	376	398	359	556	240	310	297	354.177	-1.39786	3.15164e-24
Tb427v9_000213000.1:CDS:1	218	183	325	302	289	421	166	225	197	275.939	-1.64632	4.39122e-32
Tb427v9_000213100.1:CDS:1	260	252	366	351	320	484	232	335	242	333.709	-1.48729	2.92767e-30
Tb427v9_000213200.1:CDS:1	2465	2431	3865	2503	2562	3834	1258	1737	1520	2776.68	-2.30419	2.16872e-106
Tb427v9_000213300.1:CDS:1	565	540	929	1004	780	1174	567	714	611	803.255	-1.44026	8.62447e-39
Tb427v9_000213400.1:CDS:1	396	393	621	571	588	930	445	527	523	573.166	-1.25221	8.09125e-22
Tb427v9_000213500.1:CDS:1	449	467	719	772	627	862	408	419	440	620.175	-1.69993	2.754e-38
Tb427v9_000213600.1:CDS:1	189	191	350	329	301	418	184	215	226	282.257	-1.53763	2.41885e-26
Tb427v9_000213700.1:CDS:1	248	285	397	458	403	551	303	400	372	390.954	-1.14141	2.26586e-17
Tb427v9_000213800.1:CDS:1	66	66	102	105	116	167	79	104	82	101.098	-1.17026	2.14879e-09
Tb427v9_000213900.1:CDS:1	232	206	323	301	285	439	207	253	220	290.388	-1.51519	4.09989e-28
Tb427v9_000214000.1:CDS:1	131	141	227	229	253	316	162	206	184	211.631	-1.19053	1.17955e-15
Tb427v9_000214100.1:CDS:1	773	748	1193	1231	1052	1546	815	1034	957	1080.29	-1.29453	7.96744e-32
Tb427v9_000214200.1:CDS:1	105	113	202	154	185	243	98	127	139	159.945	-1.52035	5.49122e-17
Tb427v9_000214300.1:CDS:1	170	128	219	214	195	314	164	205	206	207.815	-1.19272	8.39418e-13
Tb427v9_000214400.1:CDS:1	457	411	669	707	617	930	437	628	580	625.127	-1.25006	1.36145e-22
Tb427v9_000214500.1:CDS:1	367	335	516	414	369	563	203	267	230	405.606	-2.1565	1.33405e-62
Tb427v9_000214600.1:CDS:1	130	147	215	186	177	295	149	165	151	188.064	-1.4234	7.9231e-19
Tb427v9_000214700.1:CDS:1	109	100	123	168	140	211	136	132	131	143.823	-1.10315	6.46503e-09
Tb427v9_000214800.1:CDS:1	36	23	56	68	52	84	17	27	33	47.4346	-1.89401	7.6327e-10
Tb427v9_000214900.1:CDS:1	1502	1551	2452	2455	2168	3162	1744	2362	2143	2225.82	-1.15872	3.27239e-28
Tb427v9_000215000.1:CDS:1	110	107	171	143	146	227	145	176	179	156.801	-0.969817	1.66158e-08
Tb427v9_000215100.1:CDS:1	270	230	428	419	357	513	184	251	269	349.093	-1.72235	6.02226e-30
Tb427v9_000215200.1:CDS:1	136	142	309	235	194	310	121	158	119	204.598	-1.86608	8.83607e-32
Tb427v9_000215300.1:CDS:1	603	566	1020	987	917	1348	618	745	671	869.606	-1.4323	5.65413e-43
Tb427v9_000215400.1:CDS:1	341	372	567	720	554	917	430	491	466	557.511	-1.22102	2.1299e-21
Tb427v9_000215500.1:CDS:1	76	80	116	134	116	214	104	98	106	119.119	-1.15715	9.34564e-09
Tb427v9_000215600.1:CDS:1	411	426	624	681	614	898	463	578	464	597.302	-1.31364	3.69555e-33
Tb427v9_000215700.1:CDS:1	295	268	499	519	442	739	306	393	353	438.767	-1.34014	1.02808e-25
Tb427v9_000215800.1:CDS:1	812	885	1351	1231	1021	1513	632	770	828	1090.9	-1.78197	1.23667e-42
Tb427v9_000215900.1:CDS:1	270	245	379	444	433	661	299	382	327	393.504	-1.18139	3.25538e-20
Tb427v9_000216000.1:CDS:1	105	87	194	199	161	268	96	125	116	156.771	-1.50729	1.47609e-17
Tb427v9_000216100.1:CDS:1	174	114	202	217	219	342	142	180	150	203.064	-1.41532	1.05277e-16
Tb427v9_000216200.1:CDS:1	80	58	114	145	138	215	66	99	90	115.853	-1.32233	3.58501e-11
Tb427v9_000216300.1:CDS:1	185	154	253	449	380	681	164	207	201	310.423	-1.39624	9.07109e-19
Tb427v9_000216400.1:CDS:1	140	99	232	392	302	557	158	211	156	254.333	-1.16844	6.87734e-13
Tb427v9_000217200.1:CDS:1	375	337	601	909	697	929	161	240	232	556.033	-2.38637	9.53138e-60
Tb427v9_000217300.1:CDS:1	250	262	599	642	463	567	149	251	244	415.258	-2.06121	6.98764e-15
Tb427v9_000217400.1:CDS:1	105	113	239	218	180	250	61	106	119	167.32	-1.96697	4.73219e-22
Tb427v9_000217500.1:CDS:1	128	111	212	246	181	239	58	113	99	169.709	-2.07659	8.23017e-27
Tb427v9_000221600.1:CDS:1	72	62	114	151	114	187	88	94	71	109.751	-1.308	2.44298e-11
Tb427v9_000228100.1:CDS:1	11	19	33	71	58	101	13	24	21	40.3894	-1.4391	4.32167e-05
Tb427v9_000228200.1:CDS:1	133	126	224	218	219	251	155	159	167	192.06	-1.32645	2.34857e-16
Tb427v9_000228300.1:CDS:1	1073	1103	1825	1657	1451	2084	1091	1418	1291	1512.2	-1.40755	2.51471e-42
Tb427v9_000228400.1:CDS:1	442	476	736	622	559	718	450	591	503	597.132	-1.44406	4.57928e-38
Tb427v9_000228500.1:CDS:1	0	0	0	0	0	0	0	0	0	0	NA	NA
Tb427v9_000228500.1:CDS:2	0	0	0	0	0	0	0	0	0	0	NA	NA
Tb427v9_000228600.1:CDS:1	398	415	716	672	679	873	528	617	525	619.372	-1.20071	2.16992e-30
Tb427v9_000228700.1:CDS:1	1628	1496	2428	1925	1811	2471	1484	1779	1754	1976.18	-1.48523	1.39787e-41
Tb427v9_000228800.1:CDS:1	98	72	120	113	106	164	96	110	107	113.65	-1.23998	1.89129e-10
Tb427v9_000228900.1:CDS:1	376	386	579	558	491	720	434	526	474	523.229	-1.25072	1.76324e-26
Tb427v9_000229000.1:CDS:1	129	111	228	174	179	253	146	191	167	179.025	-1.21445	6.0488e-15
Tb427v9_000229100.1:CDS:1	254	230	416	362	312	427	198	260	225	320.978	-1.73237	1.88319e-40
Tb427v9_000229200.1:CDS:1	4262	4121	6367	3740	3922	5056	2466	2888	2635	4464.92	-2.23227	5.70868e-115
Tb427v9_000229300.1:CDS:1	261	238	368	404	343	485	277	352	298	349.386	-1.25808	1.57707e-22
Tb427v9_000229400.1:CDS:1	205	218	390	344	328	503	265	316	288	325.173	-1.22385	1.06864e-20
Tb427v9_000229500.1:CDS:1	506	419	633	609	608	776	490	586	544	602.362	-1.30543	2.97924e-24
Tb427v9_000229600.1:CDS:1	112	103	146	115	104	175	83	98	85	123.756	-1.80266	5.86472e-22
Tb427v9_000229700.1:CDS:1	818	795	1432	1349	1182	1613	969	1308	1058	1198.85	-1.20045	7.1934e-37
Tb427v9_000229800.1:CDS:1	532	592	900	817	774	1041	483	681	603	757.873	-1.54076	7.24464e-41
Tb427v9_000229900.1:CDS:1	99	99	160	159	118	187	69	117	78	130.153	-1.79651	1.75889e-22
Tb427v9_000230000.1:CDS:1	708	772	1149	1072	1057	1355	781	967	877	1016.64	-1.34735	2.71178e-36
Tb427v9_000230100.1:CDS:1	380	380	633	451	492	679	346	459	408	496.991	-1.53668	7.21882e-38
Tb427v9_000230200.1:CDS:1	194	217	298	252	237	355	205	245	240	262.076	-1.38892	4.33964e-21
Tb427v9_000230300.1:CDS:1	258	284	428	389	342	470	255	327	309	359.642	-1.46384	2.169e-28
Tb427v9_000230400.1:CDS:1	162	151	273	164	167	194	107	131	99	179.527	-2.13509	2.75739e-43
Tb427v9_000230500.1:CDS:1	78	80	145	153	125	182	85	118	79	121.18	-1.44169	1.49847e-15
Tb427v9_000230600.1:CDS:1	2452	2479	4040	2620	2302	3092	1523	1811	1601	2740.56	-2.19905	7.93068e-124
Tb427v9_000230700.1:CDS:1	350	370	539	481	444	595	340	419	369	461.641	-1.51	1.35116e-36
Tb427v9_000230800.1:CDS:1	180	171	264	208	189	296	131	203	183	216.479	-1.60416	3.36841e-24
Tb427v9_000230900.1:CDS:1	344	369	576	487	429	581	343	434	365	462.699	-1.51799	7.4376e-40
Tb427v9_000231000.1:CDS:1	1212	1194	1874	1440	1338	1801	898	1124	1075	1448.94	-1.80891	3.502e-62
Tb427v9_000231100.1:CDS:1	453	500	738	560	439	670	394	502	444	562.908	-1.68355	2.28923e-43
Tb427v9_000231200.1:CDS:1	289	291	461	359	322	482	281	340	310	368.472	-1.50188	3.26862e-33
Tb427v9_000231300.1:CDS:1	136	95	167	131	122	181	98	116	104	137.867	-1.67662	2.67963e-20
Tb427v9_000231500.1:CDS:1	337	304	462	367	303	442	234	266	249	363.761	-1.91154	5.54782e-45
Tb427v9_000231600.1:CDS:1	304	303	470	358	336	514	330	386	358	389.298	-1.34659	1.13392e-26
Tb427v9_000231700.1:CDS:1	151	129	241	167	147	243	110	140	150	176.049	-1.70527	3.36561e-23
Tb427v9_000231800.1:CDS:1	340	354	520	381	340	517	339	375	340	415.321	-1.55161	1.51624e-35
Tb427v9_000231900.1:CDS:1	136	137	238	138	146	253	136	180	139	174.59	-1.50497	1.56837e-20
Tb427v9_000232000.1:CDS:1	658	752	1105	853	834	1116	857	967	966	928.159	-1.18617	6.34339e-24
Tb427v9_000232100.1:CDS:1	197	208	314	289	199	368	233	301	259	270.054	-1.20668	5.73476e-16
Tb427v9_000232200.1:CDS:1	295	320	443	252	243	292	215	232	289	318.767	-1.86201	6.94805e-30
Tb427v9_000232500.1:CDS:1	419	448	764	523	475	698	461	622	491	565.852	-1.38638	1.80414e-39
Tb427v9_000232600.1:CDS:1	127	122	178	143	133	185	97	137	121	148.562	-1.6246	1.3756e-21
Tb427v9_000232700.1:CDS:1	876	912	1444	938	873	1144	555	745	745	1014.19	-1.99576	3.66221e-60
Tb427v9_000232800.1:CDS:1	103	128	204	194	146	187	198	198	202	172.718	-0.857181	9.86903e-07
Tb427v9_000232900.1:CDS:1	860	906	1519	970	926	1101	526	727	724	1020.91	-2.05804	8.78441e-60
Tb427v9_000233000.1:CDS:1	205	215	363	272	208	323	177	235	215	262.769	-1.65174	1.50456e-30
Tb427v9_000233100.1:CDS:1	235	252	431	316	312	403	255	333	310	329.335	-1.35793	2.65552e-25
Tb427v9_000233200.1:CDS:1	173	137	246	142	176	228	124	133	136	181.449	-1.83495	3.54995e-27
Tb427v9_000233300.1:CDS:1	286	287	448	316	287	351	204	278	225	327.582	-1.88161	3.48159e-48
Tb427v9_000233400.1:CDS:1	193	173	271	174	177	231	191	211	188	212.99	-1.45941	1.50809e-23
Tb427v9_000233500.1:CDS:1	349	386	524	377	354	524	364	458	462	441.397	-1.3243	1.21479e-21
Tb427v9_000233700.1:CDS:1	208	173	311	204	231	284	228	266	251	247.09	-1.22742	1.30991e-17
Tb427v9_000233800.1:CDS:1	618	608	962	685	718	960	598	761	705	773.369	-1.42693	7.36529e-37
Tb427v9_000233900.1:CDS:1	227	223	372	251	235	433	262	333	324	300.808	-1.17102	9.57181e-15
Tb427v9_000234000.1:CDS:1	143	130	231	159	126	212	124	169	132	167.824	-1.58739	7.15392e-24
Tb427v9_000234100.1:CDS:1	256	244	405	341	301	435	346	428	374	349.924	-0.996449	3.84073e-16
Tb427v9_000234200.1:CDS:1	97	102	180	134	131	244	209	204	180	158.764	-0.673193	0.000150814
Tb427v9_000234300.1:CDS:1	261	269	424	258	253	346	224	258	268	307.113	-1.6803	1.08968e-33
Tb427v9_000234400.1:CDS:1	304	279	403	351	335	444	357	393	343	369.782	-1.21079	1.05415e-20
Tb427v9_000234500.1:CDS:1	128	153	203	146	153	195	122	141	134	164.958	-1.63707	8.34137e-23
Tb427v9_000234600.1:CDS:1	166	183	277	222	229	360	229	253	237	244.481	-1.13734	1.06838e-14
Tb427v9_000234700.1:CDS:1	182	177	302	231	201	296	160	193	155	226.507	-1.71869	4.95033e-35
Tb427v9_000234800.1:CDS:1	131	96	162	105	123	170	113	151	137	137.571	-1.31201	7.46014e-13
Tb427v9_000234900.1:CDS:1	159	163	299	178	162	211	112	127	128	189.493	-2.07545	1.64496e-39
Tb427v9_000235000.1:CDS:1	99	129	179	109	101	145	95	121	99	129.321	-1.71802	1.1976e-22
Tb427v9_000235100.1:CDS:1	228	257	360	262	287	348	284	357	362	312.145	-1.0981	6.37809e-14
Tb427v9_000235200.1:CDS:1	167	192	279	207	211	211	177	218	156	216.371	-1.56623	1.1878e-24
Tb427v9_000235300.1:CDS:1	267	265	413	287	253	355	225	236	255	308.729	-1.73431	1.04096e-33
Tb427v9_000235400.1:CDS:1	443	415	593	458	438	604	321	388	418	493.723	-1.71835	1.80474e-33
Tb427v9_000235500.1:CDS:1	137	140	232	193	153	215	150	188	149	181.079	-1.40419	1.7208e-20
Tb427v9_000235600.1:CDS:1	525	558	877	833	665	958	533	625	640	729.46	-1.45488	2.16314e-30
Tb427v9_000235700.1:CDS:1	0	0	0	0	0	0	0	0	0	0	NA	NA
Tb427v9_000235700.1:CDS:2	0	0	0	0	0	0	0	0	0	0	NA	NA
Tb427v9_000235800.1:CDS:1	79	82	141	140	114	180	118	178	129	127.223	-0.849798	1.08997e-06
Tb427v9_000235900.1:CDS:1	211	236	371	228	236	321	215	247	218	270.605	-1.6023	3.40732e-33
Tb427v9_000236000.1:CDS:1	167	180	248	183	210	274	203	232	204	219.357	-1.25158	4.34523e-17
Tb427v9_000236100.1:CDS:1	87	92	110	98	88	127	77	84	87	102.213	-1.58627	1.23931e-14
Tb427v9_000236200.1:CDS:1	1680	1626	2684	2116	1898	2766	1643	2128	2068	2161.2	-1.37104	3.09828e-35
Tb427v9_000236300.1:CDS:1	340	295	544	394	378	608	496	543	506	453.919	-0.934696	1.12276e-13
Tb427v9_000236400.1:CDS:1	322	305	531	452	438	619	455	634	548	472.414	-0.837004	1.03837e-12
Tb427v9_000236500.1:CDS:1	125	113	159	139	128	150	105	147	107	139.544	-1.51897	4.03056e-18
Tb427v9_000236600.1:CDS:1	169	133	223	184	191	278	257	333	270	219.292	-0.642762	1.27387e-05
Tb427v9_000236700.1:CDS:1	116	130	167	228	195	330	307	341	270	216.557	-0.208884	0.212858
Tb427v9_000236800.1:CDS:1	291	301	459	397	347	557	313	391	371	395.683	-1.31013	2.2459e-23
Tb427v9_000236900.1:CDS:1	136	115	175	126	123	188	112	165	143	149.566	-1.38345	1.71152e-15
Tb427v9_000237000.1:CDS:1	163	151	233	221	166	258	153	214	175	201.739	-1.37019	7.37448e-19
Tb427v9_000237100.1:CDS:1	155	156	277	200	186	255	143	169	157	201.536	-1.65191	5.92199e-29
Tb427v9_000237200.1:CDS:1	169	214	315	290	249	367	263	311	269	275.764	-1.06533	8.75371e-15
Tb427v9_000237300.1:CDS:1	328	325	490	419	382	528	401	427	367	424.057	-1.28395	1.87797e-26
Tb427v9_000237500.1:CDS:1	371	335	525	438	418	575	341	468	445	454.506	-1.32399	1.22446e-23
Tb427v9_000237600.1:CDS:1	422	381	647	459	464	596	287	329	372	482.733	-1.8801	2.08912e-41
Tb427v9_000237700.1:CDS:1	59	68	121	150	140	262	208	192	184	141.801	-0.0726108	0.757771
Tb427v9_000237800.1:CDS:1	0	0	0	0	0	0	0	0	0	0	NA	NA
Tb427v9_000237800.1:CDS:2	0	0	0	0	0	0	0	0	0	0	NA	NA
Tb427v9_000240800.1:CDS:1	8	9	15	50	30	40	17	11	11	22.0903	-1.03446	0.0294695
Tb427v9_000263500.1:CDS:1	443	404	622	476	454	597	467	541	529	525.197	-1.28215	1.19335e-24
Tb427v9_000263600.1:CDS:1	615	579	1059	735	638	903	564	690	738	764.685	-1.4907	5.18458e-31
Tb427v9_000263700.1:CDS:1	398	462	650	503	500	699	546	607	598	564.934	-1.12836	2.59448e-19
Tb427v9_000263800.1:CDS:1	6105	5737	8902	5739	5377	7265	5830	7585	7171	6951.45	-1.36066	7.02401e-37
Tb427v9_000263900.1:CDS:1	180	146	270	208	214	285	160	191	178	215.309	-1.50605	4.81607e-24
Tb427v9_000264000.1:CDS:1	518	462	786	621	571	866	598	709	689	661.823	-1.15779	2.95611e-22
Tb427v9_000264200.1:CDS:1	389	383	647	363	384	491	226	289	280	430.125	-2.16817	1.07168e-65
Tb427v9_000264300.1:CDS:1	482	490	783	492	446	683	357	441	403	556.626	-1.8869	1.68959e-59
Tb427v9_000264500.1:CDS:1	701	701	1132	762	748	1006	599	762	796	854.262	-1.56358	1.01625e-35
Tb427v9_000264700.1:CDS:1	353	361	583	423	403	518	306	406	378	442.783	-1.58869	8.84868e-38
Tb427v9_000264800.1:CDS:1	238	254	382	300	286	390	209	263	225	304.583	-1.67435	2.21193e-38
Tb427v9_000264900.1:CDS:1	723	672	1165	782	756	983	589	795	721	853.562	-1.61768	3.00623e-49
Tb427v9_000265000.1:CDS:1	48	40	71	32	33	63	30	24	26	46.1344	-2.32126	2.06664e-15
Tb427v9_000265200.1:CDS:1	0	0	0	0	0	0	0	0	0	0	NA	NA
Tb427v9_000265200.1:CDS:2	0	0	0	0	0	0	0	0	0	0	NA	NA
Tb427v9_000265300.1:CDS:1	0	0	0	0	0	0	0	0	0	0	NA	NA
Tb427v9_000265300.1:CDS:2	0	0	0	0	0	0	0	0	0	0	NA	NA
Tb427v9_000265400.1:CDS:1	30	27	36	27	28	38	19	19	17	30.2854	-2.1224	6.81801e-10
Tb427v9_000265500.1:CDS:1	403	427	669	432	418	612	295	377	356	484.856	-1.883	6.45816e-53
Tb427v9_000265600.1:CDS:1	38	35	43	29	37	40	51	60	50	42.8699	-0.900383	0.00127914
Tb427v9_000265700.1:CDS:1	30	32	49	30	29	46	43	51	35	38.8538	-1.13309	6.12713e-05
Tb427v9_000265800.1:CDS:1	39	30	40	40	32	42	42	45	67	42.4606	-0.852123	0.00694672
Tb427v9_000265900.1:CDS:1	24	38	37	40	35	52	43	48	42	40.4766	-0.943165	0.00154229
Tb427v9_000266000.1:CDS:1	30	27	38	30	35	40	42	61	27	36.6267	-0.935137	0.00238998
Tb427v9_000266100.1:CDS:1	37	35	34	43	38	46	40	48	52	42.8594	-0.985693	0.00112651
Tb427v9_000266200.1:CDS:1	28	34	47	41	31	47	28	65	43	40.6983	-1.05193	0.000404873
Tb427v9_000266300.1:CDS:1	29	22	46	31	30	39	42	34	54	36.2492	-0.873046	0.00689979
Tb427v9_000266400.1:CDS:1	31	39	33	38	22	54	44	66	47	41.25	-0.803813	0.0104873
Tb427v9_000266500.1:CDS:1	34	23	37	30	34	42	32	41	31	35.0864	-1.22186	7.57653e-05
Tb427v9_000266600.1:CDS:1	41	31	40	43	39	43	42	56	49	43.7412	-0.987739	0.000598302
Tb427v9_000266700.1:CDS:1	26	26	31	40	23	32	29	38	41	32.5892	-0.984662	0.0037052
Tb427v9_000266800.1:CDS:1	36	40	35	31	31	30	39	42	27	37.5263	-1.45121	4.63539e-06
Tb427v9_000266900.1:CDS:1	868	911	1458	825	728	991	517	681	539	944.045	-2.24385	1.73628e-118
Tb427v9_000267000.1:CDS:1	86	97	139	77	64	119	67	89	81	98.9203	-1.79134	4.33779e-19
Tb427v9_000267100.1:CDS:1	130	127	225	152	133	166	131	165	127	159.309	-1.52464	1.55401e-22
Tb427v9_000267200.1:CDS:1	56	54	85	68	72	83	80	78	77	74.1348	-1.06666	1.24607e-06
Tb427v9_000267300.1:CDS:1	189	177	291	195	171	267	167	192	189	218.15	-1.59834	1.08084e-26
Tb427v9_000267400.1:CDS:1	259	264	495	265	240	371	209	251	271	314.452	-1.78408	2.87621e-34
Tb427v9_000267500.1:CDS:1	518	547	909	497	452	671	410	470	514	604.034	-1.82032	5.94154e-44
Tb427v9_000267600.1:CDS:1	19	21	39	24	21	26	21	33	38	27.1492	-1.0919	0.0018902
Tb427v9_000267700.1:CDS:1	100	102	174	125	104	136	95	128	107	125.95	-1.52487	1.85669e-18
Tb427v9_000267800.1:CDS:1	144	136	236	143	143	205	137	166	147	171.21	-1.5322	1.70192e-23
Tb427v9_000267900.1:CDS:1	159	181	300	192	158	242	184	187	164	208.475	-1.58378	2.52902e-26
Tb427v9_000268000.1:CDS:1	171	179	271	200	179	228	182	196	190	211.785	-1.46806	1.29794e-22
Tb427v9_000268100.1:CDS:1	221	214	360	215	202	249	215	225	242	254.199	-1.54569	1.26002e-25
Tb427v9_000268200.1:CDS:1	730	747	1090	905	847	1129	838	1086	948	953.322	-1.19422	9.08424e-29
Tb427v9_000268300.1:CDS:1	1188	1145	1708	1102	1013	1337	998	1192	1148	1298.82	-1.62654	1.08038e-46
Tb427v9_000268400.1:CDS:1	314	295	462	342	280	407	266	352	315	359.337	-1.54925	3.2018e-32
Tb427v9_000268500.1:CDS:1	352	366	544	370	292	397	239	300	294	389.104	-1.94545	1.90237e-44
Tb427v9_000268600.1:CDS:1	797	812	1229	806	771	1080	739	944	901	950.915	-1.481	2.33337e-38
Tb427v9_000268700.1:CDS:1	1020	1077	1749	1142	991	1497	875	1194	1082	1260.41	-1.62335	8.4389e-50
Tb427v9_000268800.1:CDS:1	693	706	1199	851	735	1015	775	1035	988	913.189	-1.22039	1.25517e-25
Tb427v9_000268900.1:CDS:1	213	216	334	220	210	257	109	146	146	233.717	-2.27167	5.53235e-49
Tb427v9_000269000.1:CDS:1	145	140	237	112	110	152	108	133	137	154.284	-1.79655	4.18776e-27
Tb427v9_000269100.1:CDS:1	367	328	554	346	298	457	311	350	361	401.791	-1.62186	1.22252e-33
Tb427v9_000269200.1:CDS:1	118	142	206	184	141	169	179	223	169	172.726	-1.05624	1.07269e-10
Tb427v9_000269300.1:CDS:1	629	720	1169	763	671	973	714	976	820	855.931	-1.33882	2.41316e-36
Tb427v9_000269400.1:CDS:1	117	133	219	101	103	147	105	133	117	140.578	-1.73334	1.63405e-25
Tb427v9_000269500.1:CDS:1	158	167	289	199	138	197	117	178	198	195.333	-1.63446	3.54935e-18
Tb427v9_000269600.1:CDS:1	677	636	1021	716	643	916	653	844	797	802.724	-1.36826	2.49133e-32
Tb427v9_000269700.1:CDS:1	0	0	0	0	0	0	0	0	0	0	NA	NA
Tb427v9_000269700.1:CDS:2	0	0	0	0	0	0	0	0	0	0	NA	NA
Tb427v9_000269800.1:CDS:1	187	186	331	216	204	272	144	190	165	228.356	-1.82731	1.43909e-38
Tb427v9_000269900.1:CDS:1	214	202	344	216	186	257	204	225	234	245.892	-1.52435	1.90493e-25
Tb427v9_000270000.1:CDS:1	368	390	605	375	343	475	338	422	412	441.608	-1.55527	7.59279e-35
Tb427v9_000270100.1:CDS:1	257	243	432	299	296	378	276	365	392	334.55	-1.17196	1.87434e-15
Tb427v9_000270200.1:CDS:1	180	182	297	181	180	250	196	250	209	222.413	-1.34996	5.65339e-23
Tb427v9_000270300.1:CDS:1	232	247	389	280	276	412	313	415	277	320.289	-1.14179	1.50058e-20
Tb427v9_000270400.1:CDS:1	267	280	402	285	254	352	251	298	270	316.338	-1.56434	2.5592e-32
Tb427v9_000270500.1:CDS:1	381	407	597	441	391	502	386	390	417	466.188	-1.55144	5.91757e-30
Tb427v9_000270600.1:CDS:1	256	264	404	273	225	367	224	311	312	309.106	-1.46751	8.88201e-23
Tb427v9_000270700.1:CDS:1	106	122	153	95	97	159	117	119	148	130.341	-1.33466	4.33789e-11
Tb427v9_000270800.1:CDS:1	157	169	278	167	174	233	156	151	137	195.201	-1.77227	4.53091e-31
Tb427v9_000270900.1:CDS:1	842	885	1346	822	855	1103	853	1045	1009	1025.42	-1.42087	3.03046e-36
Tb427v9_000271000.1:CDS:1	419	443	694	458	444	606	424	554	532	531.969	-1.3808	1.91456e-29
Tb427v9_000271100.1:CDS:1	605	557	874	675	654	868	647	807	774	742.191	-1.21661	6.95907e-25
Tb427v9_000271400.1:CDS:1	92	94	162	121	95	166	100	118	88	120.931	-1.52237	1.72541e-17
Tb427v9_000271500.1:CDS:1	256	207	422	257	231	320	300	363	339	303.791	-1.13987	2.21628e-17
Tb427v9_000271600.1:CDS:1	187	160	281	170	176	197	191	223	196	207.559	-1.38059	5.57066e-21
Tb427v9_000271700.1:CDS:1	269	329	503	338	323	465	312	379	292	375.835	-1.50428	1.42164e-35
Tb427v9_000271800.1:CDS:1	0	0	0	0	0	0	0	0	0	0	NA	NA
Tb427v9_000271800.1:CDS:2	0	0	0	0	0	0	0	0	0	0	NA	NA
Tb427v9_000272000.1:CDS:1	408	398	557	422	379	577	389	478	409	472.792	-1.45994	4.20203e-32
Tb427v9_000272300.1:CDS:1	380	445	727	488	476	608	451	528	483	533.507	-1.41038	1.11635e-33
Tb427v9_000272400.1:CDS:1	1397	1397	2266	1636	1547	1947	1221	1599	1387	1711.93	-1.60831	1.05274e-61
Tb427v9_000272500.1:CDS:1	111	104	214	156	138	172	153	158	160	154.833	-1.16868	5.84792e-12
Tb427v9_000272600.1:CDS:1	61	65	103	76	74	116	68	88	84	84.2504	-1.26895	1.20676e-09
Tb427v9_000272700.1:CDS:1	877	830	1229	1138	955	1286	960	1284	1217	1114.78	-1.11929	1.81703e-19
Tb427v9_000272800.1:CDS:1	2031	1845	2876	2359	2101	2822	2154	2658	2636	2468.8	-1.20567	3.45223e-25
Tb427v9_000272900.1:CDS:1	217	207	320	251	237	370	244	342	315	282.077	-1.0734	8.86793e-14
Tb427v9_000273000.1:CDS:1	503	489	710	513	468	665	427	596	541	579.333	-1.48242	4.12676e-32
Tb427v9_000273100.1:CDS:1	2335	2414	3925	3225	2906	3903	2291	3046	2957	3147.11	-1.39639	3.88517e-36
Tb427v9_000273300.1:CDS:1	34	27	43	25	40	41	15	46	34	35.9778	-1.51016	7.76908e-06
Tb427v9_000273400.1:CDS:1	92	91	168	109	86	122	76	93	89	111.045	-1.76635	5.39188e-21
Tb427v9_000273500.1:CDS:1	359	360	633	443	388	556	344	419	405	459.287	-1.53369	7.29422e-36
Tb427v9_000273600.1:CDS:1	69	65	104	88	95	115	61	85	85	89.6294	-1.38501	3.81619e-11
Tb427v9_000273700.1:CDS:1	96	85	151	98	92	140	89	113	85	111.468	-1.55302	5.97719e-18
Tb427v9_000273800.1:CDS:1	36	31	60	54	43	50	27	43	28	44.4105	-1.71751	1.39791e-09
Tb427v9_000273900.1:CDS:1	125	127	193	148	122	178	96	145	128	150.315	-1.62142	2.30073e-21
Tb427v9_000274000.1:CDS:1	556	539	967	634	567	807	457	625	548	677.1	-1.66827	5.63589e-52
Tb427v9_000274100.1:CDS:1	2247	2167	3878	2608	2200	3195	1778	2350	2334	2712.36	-1.67877	1.88994e-47
Tb427v9_000274200.1:CDS:1	790	771	1228	838	743	1051	587	767	704	903.905	-1.78245	1.87824e-58
Tb427v9_000274300.1:CDS:1	94	78	145	117	78	133	72	88	96	107.102	-1.63439	2.04566e-15
Tb427v9_000274400.1:CDS:1	600	594	1043	682	565	829	404	545	521	704.186	-1.93129	6.64764e-57
Tb427v9_000274500.1:CDS:1	748	691	1231	772	744	994	621	815	814	878.618	-1.57161	4.49264e-39
Tb427v9_000274600.1:CDS:1	185	187	260	218	177	268	193	233	213	225.367	-1.34147	3.9702e-19
Tb427v9_000274800.1:CDS:1	128	142	198	148	127	167	87	121	125	152.017	-1.8407	2.01134e-24
Tb427v9_000274900.1:CDS:1	167	152	244	208	163	240	177	257	195	205.68	-1.19694	5.85373e-16
Tb427v9_000275000.1:CDS:1	115	112	171	118	100	141	86	109	100	127.567	-1.78075	9.40552e-24
Tb427v9_000275100.1:CDS:1	145	119	180	134	147	218	144	254	192	170.569	-0.967433	4.02659e-08
Tb427v9_000275200.1:CDS:1	234	204	404	301	259	389	245	345	331	307.345	-1.1894	1.29621e-16
Tb427v9_000275400.1:CDS:1	290	284	562	392	363	503	307	437	417	405.756	-1.27804	4.11996e-21
Tb427v9_000275500.1:CDS:1	73	85	132	118	71	135	99	139	102	107.229	-1.11699	1.27887e-08
Tb427v9_000275600.1:CDS:1	164	169	275	183	184	259	187	245	227	216.048	-1.21992	5.14221e-17
Tb427v9_000275700.1:CDS:1	266	249	444	372	347	557	413	500	476	395.628	-0.790958	1.09525e-09
Tb427v9_000275800.1:CDS:1	149	120	256	197	207	271	209	273	207	208.353	-0.934783	7.04226e-11
Tb427v9_000275900.1:CDS:1	38	39	60	63	52	66	49	77	75	57.192	-0.789884	0.00208558
Tb427v9_000276000.1:CDS:1	623	688	1006	856	795	1004	782	1070	1091	890.215	-0.997157	7.41339e-14
Tb427v9_000276100.1:CDS:1	0	0	0	0	0	0	0	0	0	0	NA	NA
Tb427v9_000276100.1:CDS:2	0	0	0	0	0	0	0	0	0	0	NA	NA
Tb427v9_000276200.1:CDS:1	132	125	206	171	168	255	180	205	212	184.7	-0.964705	2.17682e-09
Tb427v9_000276300.1:CDS:1	213	239	346	254	245	341	226	338	312	287.776	-1.2151	8.29387e-17
Tb427v9_000276400.1:CDS:1	104	84	145	144	109	157	132	181	143	132.909	-0.89785	2.7861e-07
Tb427v9_000276500.1:CDS:1	147	126	242	238	182	317	199	304	241	217.456	-0.80624	1.77857e-07
Tb427v9_000276600.1:CDS:1	131	156	252	222	208	326	217	261	244	222.965	-0.90404	1.33988e-09
Tb427v9_000276700.1:CDS:1	56	58	114	89	97	138	88	126	111	95.4013	-0.807159	6.14411e-05
Tb427v9_000277000.1:CDS:1	186	164	250	213	198	256	195	247	239	223.479	-1.16947	2.18642e-14
Tb427v9_000277100.1:CDS:1	168	160	283	242	219	298	242	242	249	237.242	-1.05675	7.78062e-13
Tb427v9_000277200.1:CDS:1	261	262	387	350	335	447	321	397	340	353.413	-1.13554	5.14689e-20
Tb427v9_000277300.1:CDS:1	103	122	165	137	145	174	103	145	123	142.932	-1.42853	1.31635e-16
Tb427v9_000277400.1:CDS:1	59	68	100	75	63	113	43	87	75	79.7736	-1.50064	1.09765e-10
Tb427v9_000277600.1:CDS:1	156	164	299	173	179	261	116	183	144	200.084	-1.81376	2.12508e-32
Tb427v9_000277700.1:CDS:1	318	328	548	464	407	636	371	437	387	449.049	-1.33074	1.58778e-29
Tb427v9_000277800.1:CDS:1	1581	1837	2884	3525	3278	4896	1178	1454	1450	2665.39	-1.95205	1.67955e-64
Tb427v9_000277900.1:CDS:1	254	253	424	386	311	501	290	330	324	354.275	-1.30817	2.80089e-22
Tb427v9_000278000.1:CDS:1	1070	1107	1804	1027	1028	1279	774	931	891	1216.63	-1.94795	2.85023e-74
Tb427v9_000278100.1:CDS:1	59	60	68	74	79	96	68	63	61	74.1153	-1.33203	1.59083e-08
Tb427v9_000278200.1:CDS:1	209	217	310	330	317	426	329	433	333	319.659	-0.786971	3.29718e-10
Tb427v9_000278300.1:CDS:1	410	376	620	398	417	629	338	372	380	471.77	-1.70143	1.26382e-37
Tb427v9_000278400.1:CDS:1	131	138	194	178	194	255	157	202	149	183.674	-1.22757	8.85669e-16
Tb427v9_000278700.1:CDS:1	581	607	942	833	728	1065	611	783	669	793.316	-1.39176	3.98347e-40
Tb427v9_000123500.1:CDS:1	272	297	499	294	233	354	277	319	277	334.228	-1.61903	5.04825e-37
Tb427v9_000123600.1:CDS:1	97	113	136	81	80	115	99	91	91	109.364	-1.65907	7.38504e-17
Tb427v9_000123700.1:CDS:1	152	155	210	142	153	198	119	139	160	172.42	-1.65728	1.55505e-20
Tb427v9_000123800.1:CDS:1	127	144	224	126	146	191	132	173	152	165.255	-1.45429	7.81585e-20
Tb427v9_000123900.1:CDS:1	549	472	798	580	522	737	503	601	497	620.554	-1.53152	3.07047e-45
Tb427v9_000124000.1:CDS:1	218	246	380	222	226	337	253	313	308	287.436	-1.28256	1.37874e-19
Tb427v9_000124100.1:CDS:1	54	51	65	51	48	71	59	63	63	60.938	-1.23995	3.21936e-07
Tb427v9_000124200.1:CDS:1	119	137	190	134	129	166	131	166	140	153.204	-1.38258	1.22764e-17
Tb427v9_000124300.1:CDS:1	464	379	724	485	477	676	448	571	552	550.248	-1.32203	7.11192e-26
Tb427v9_000124500.1:CDS:1	312	291	496	323	301	402	237	302	280	354.68	-1.76081	1.13065e-43
Tb427v9_000124600.1:CDS:1	203	158	286	173	192	203	123	159	150	202.493	-1.92423	4.54144e-32
Tb427v9_000124800.1:CDS:1	59	58	94	72	66	75	46	50	42	69.0921	-1.95421	2.84546e-17
Tb427v9_000124900.1:CDS:1	173	172	240	184	185	247	184	204	206	209.482	-1.3297	1.55333e-17
Tb427v9_000125000.1:CDS:1	588	586	852	644	629	871	668	806	714	732.087	-1.24476	2.8404e-29
Tb427v9_000125100.1:CDS:1	396	360	648	518	481	692	584	737	725	561.2	-0.781195	2.61775e-10
Tb427v9_000125200.1:CDS:1	299	300	408	346	319	358	251	273	263	342.728	-1.71465	1.42825e-31
Tb427v9_000125300.1:CDS:1	158	173	257	178	168	239	145	211	190	201.339	-1.45502	2.73203e-21
Tb427v9_000125400.1:CDS:1	1026	1088	1640	816	818	1202	695	856	920	1114.86	-1.9391	1.29762e-50
Tb427v9_000125500.1:CDS:1	335	316	494	355	409	511	387	475	428	423.954	-1.17556	6.17859e-21
Tb427v9_000125600.1:CDS:1	183	162	271	135	144	201	155	146	166	188.795	-1.72796	3.14895e-25
Tb427v9_000125700.1:CDS:1	1131	1103	1800	1061	1035	1353	833	1075	1121	1269.03	-1.74495	1.35231e-45
Tb427v9_000125800.1:CDS:1	362	293	539	343	271	443	267	326	333	380.12	-1.69617	3.29191e-32
Tb427v9_000125900.1:CDS:1	524	476	784	511	473	747	399	533	493	589.164	-1.66841	1.59408e-41
Tb427v9_000126100.1:CDS:1	391	388	541	372	346	421	272	309	295	413.733	-1.94989	2.82812e-47
Tb427v9_000126200.1:CDS:1	155	161	230	206	134	194	74	113	111	173.728	-2.22958	1.99999e-31
Tb427v9_000126300.1:CDS:1	1494	1528	2664	1831	1647	2231	1199	1608	1459	1875.31	-1.73994	1.98228e-64
Tb427v9_000126400.1:CDS:1	1057	1039	1630	1106	1068	1417	768	998	971	1217.71	-1.78731	7.6307e-55
Tb427v9_000126500.1:CDS:1	3387	3496	5732	3342	2973	4228	2098	2894	2683	3806.55	-2.05135	9.25425e-83
Tb427v9_000126600.1:CDS:1	180	186	296	190	227	244	150	219	173	222.384	-1.63733	2.8003e-28
Tb427v9_000126700.1:CDS:1	237	245	412	325	279	383	256	309	296	318.635	-1.38232	2.09772e-25
Tb427v9_000126800.1:CDS:1	291	316	553	361	328	473	228	322	289	378.757	-1.79264	6.91192e-44
Tb427v9_000126900.1:CDS:1	548	614	870	535	541	712	453	521	533	647.008	-1.77476	1.90456e-44
Tb427v9_000127000.1:CDS:1	483	579	894	602	567	653	314	432	439	614.402	-2.05192	3.58482e-48
Tb427v9_000127100.1:CDS:1	166	180	279	191	182	250	174	239	203	216.046	-1.36531	8.17675e-22
Tb427v9_000127200.1:CDS:1	64	55	98	82	86	94	73	75	65	80.6706	-1.36205	1.70394e-10
Tb427v9_000127300.1:CDS:1	336	359	582	389	299	393	215	305	214	384.566	-2.1481	1.30791e-61
Tb427v9_000127400.1:CDS:1	121	131	201	155	140	199	150	140	172	163.332	-1.29338	4.12248e-13
Tb427v9_000127500.1:CDS:1	143	132	194	226	190	214	117	163	164	182.69	-1.43377	2.04444e-15
Tb427v9_000127600.1:CDS:1	75	65	114	113	113	148	74	105	78	102.295	-1.33075	3.15613e-12
Tb427v9_000127700.1:CDS:1	392	394	606	471	444	547	431	543	509	500.249	-1.25291	1.74061e-24
Tb427v9_000127800.1:CDS:1	750	723	1164	729	737	950	607	687	673	848.664	-1.75923	6.16942e-55
Tb427v9_000127900.1:CDS:1	52	80	86	60	70	72	71	100	85	77.5426	-1.13902	6.77501e-07
Tb427v9_000128000.1:CDS:1	86	77	105	86	96	100	89	124	111	100.003	-1.09444	7.26813e-08
Tb427v9_000128100.1:CDS:1	159	158	209	149	165	210	210	205	181	189.414	-1.18092	3.21813e-13
Tb427v9_000128200.1:CDS:1	0	0	0	0	0	0	0	0	0	0	NA	NA
Tb427v9_000128200.1:CDS:2	0	0	0	0	0	0	0	0	0	0	NA	NA
Tb427v9_000129300.1:CDS:1	129	131	235	277	281	378	220	316	245	240.51	-0.677229	1.02117e-06
Tb427v9_000129400.1:CDS:1	36	45	80	78	69	100	42	50	55	64.4475	-1.44195	4.84959e-09
Tb427v9_000129500.1:CDS:1	0	0	0	0	0	0	0	0	0	0	NA	NA
Tb427v9_000129500.1:CDS:2	0	0	0	0	0	0	0	0	0	0	NA	NA
Tb427v9_000136800.1:CDS:1	105	87	117	164	146	217	131	159	151	143.113	-0.855045	3.99923e-06
Tb427v9_000136900.1:CDS:1	166	172	258	329	254	434	301	381	384	287.006	-0.501233	0.00135953
Tb427v9_000137000.1:CDS:1	31	36	67	57	54	70	64	65	75	56.2723	-0.695663	0.00701736
Tb427v9_000137100.1:CDS:1	80	95	148	116	112	130	125	147	140	122.296	-0.978999	5.0898e-08
Tb427v9_000137200.1:CDS:1	737	665	927	826	823	1095	1448	1816	1654	1036.06	-0.291461	0.0197107
Tb427v9_000137300.1:CDS:1	28	35	55	33	54	63	43	42	41	45.0895	-1.22934	1.84838e-05
Tb427v9_000144200.1:CDS:1	5	16	19	33	28	37	9	6	7	19.5315	-2.18295	1.36704e-05
Tb427v9_000149600.1:CDS:1	69	87	118	101	77	133	104	94	95	101.015	-1.24014	1.57626e-09
Tb427v9_000149700.1:CDS:1	295	297	554	362	253	358	275	371	361	365.938	-1.50015	8.25668e-24
Tb427v9_000149800.1:CDS:1	375	362	546	365	313	435	233	326	334	402.973	-1.8718	6.30047e-38
Tb427v9_000149900.1:CDS:1	984	1002	1736	689	643	916	1485	2063	1644	1205.99	-0.855497	1.07767e-20
Tb427v9_000150000.1:CDS:1	368	354	559	308	305	435	382	495	414	418.463	-1.33857	7.84012e-31
Tb427v9_000150100.1:CDS:1	236	199	366	238	181	307	272	304	282	271.877	-1.23003	5.21032e-18
Tb427v9_000150200.1:CDS:1	138	123	239	134	143	145	138	172	153	161.501	-1.43447	1.75936e-18
Tb427v9_000150300.1:CDS:1	221	214	399	182	165	225	191	278	264	250.12	-1.5078	8.69689e-25
Tb427v9_000150400.1:CDS:1	538	577	823	497	493	637	590	701	627	639.494	-1.36754	1.55049e-33
Tb427v9_000150500.1:CDS:1	253	242	399	201	174	283	243	316	250	276.227	-1.49068	7.53022e-31
Tb427v9_000150600.1:CDS:1	282	274	430	267	244	331	335	381	319	329.666	-1.27641	1.70899e-25
Tb427v9_000150700.1:CDS:1	155	192	268	165	145	199	186	202	190	199.635	-1.43082	1.22458e-20
Tb427v9_000150800.1:CDS:1	323	310	505	268	252	368	374	456	413	372.612	-1.2127	2.01593e-23
Tb427v9_000150900.1:CDS:1	275	303	465	238	251	332	290	371	345	333.865	-1.39128	1.41587e-26
Tb427v9_000151000.1:CDS:1	404	426	631	356	338	398	344	482	453	455.323	-1.54133	1.09297e-30
Tb427v9_000151100.1:CDS:1	542	508	818	391	399	549	461	595	573	572.325	-1.53965	2.92896e-36
Tb427v9_000151200.1:CDS:1	3170	3325	5185	2568	2321	3118	2181	2680	2750	3368.58	-1.95063	1.57368e-64
Tb427v9_000151300.1:CDS:1	773	746	1066	624	571	789	692	832	785	817.275	-1.5215	1.38383e-37
Tb427v9_000151400.1:CDS:1	351	324	540	334	292	429	375	496	450	409.913	-1.22063	6.46102e-23
Tb427v9_000151500.1:CDS:1	1766	1760	2998	1663	1452	1925	1577	2108	1969	2030.38	-1.53594	9.22513e-46
Tb427v9_000151600.1:CDS:1	1075	1059	1572	908	783	899	678	802	692	1067.33	-2.12711	5.1145e-73
Tb427v9_000151700.1:CDS:1	1877	1803	2749	1255	1247	1719	1198	1502	1321	1825.95	-2.03138	5.17283e-92
Tb427v9_000151800.1:CDS:1	271	285	419	263	242	333	405	549	446	351.117	-0.833319	6.84103e-12
Tb427v9_000151900.1:CDS:1	154	175	205	133	124	170	177	206	185	178.066	-1.28365	7.47485e-15
Tb427v9_000152000.1:CDS:1	1177	1150	2000	949	857	1214	868	1098	984	1253.41	-1.88231	2.76645e-81
Tb427v9_000152100.1:CDS:1	464	460	749	451	398	509	449	519	529	534.112	-1.49083	3.83901e-32
Tb427v9_000152200.1:CDS:1	374	381	580	306	339	435	298	341	326	411.276	-1.81122	5.50178e-46
Tb427v9_000152300.1:CDS:1	538	575	890	504	399	651	453	579	540	614.249	-1.6896	7.18424e-43
Tb427v9_000152400.1:CDS:1	311	400	587	374	327	463	327	460	418	428.335	-1.44604	9.90052e-27
Tb427v9_000152500.1:CDS:1	454	501	833	439	399	562	366	472	435	538.888	-1.81788	3.03864e-54
Tb427v9_000152600.1:CDS:1	3052	2968	4574	2008	2132	2830	1717	2142	2043	2961.76	-2.19053	8.74605e-92
Tb427v9_000152700.1:CDS:1	2833	2762	4282	2082	1966	2491	1786	2122	1918	2789.89	-2.10883	1.78797e-102
Tb427v9_000152800.1:CDS:1	284	289	435	291	239	321	244	307	311	324.253	-1.56894	1.06037e-27
Tb427v9_000152900.1:CDS:1	148	169	267	145	127	180	118	142	147	175.471	-1.84964	7.1982e-30
Tb427v9_000153000.1:CDS:1	255	281	346	305	247	329	297	369	325	318.002	-1.20464	1.67607e-16
Tb427v9_000153100.1:CDS:1	2096	2111	3321	1791	1604	2070	1748	2201	2119	2285.31	-1.65032	2.73871e-51
Tb427v9_000153200.1:CDS:1	181	168	287	164	142	191	136	178	159	193.849	-1.76634	4.28004e-32
Tb427v9_000153300.1:CDS:1	515	570	850	474	468	603	436	552	487	597.944	-1.73778	1.08866e-53
Tb427v9_000153400.1:CDS:1	162	183	281	168	195	221	163	218	231	212.2	-1.3643	1.57227e-16
Tb427v9_000153500.1:CDS:1	290	246	403	239	232	307	306	407	330	315.069	-1.20364	2.59862e-21
Tb427v9_000153600.1:CDS:1	693	661	1037	635	563	775	594	746	751	765.384	-1.53515	2.46203e-35
Tb427v9_000153700.1:CDS:1	319	370	639	335	326	506	327	430	437	428.809	-1.46561	1.8764e-25
Tb427v9_000153800.1:CDS:1	161	170	235	138	165	201	184	180	188	190.399	-1.38173	7.7055e-17
Tb427v9_000154000.1:CDS:1	35	53	72	44	59	79	55	80	76	61.2801	-0.939168	0.000194708
Tb427v9_000154100.1:CDS:1	336	380	597	428	338	545	427	577	478	464.547	-1.16612	5.24876e-22
Tb427v9_000154300.1:CDS:1	2086	2011	3426	1437	1358	2049	1163	1436	1268	2050.55	-2.29447	1.46647e-129
Tb427v9_000154400.1:CDS:1	158	160	254	144	151	210	164	200	207	190.87	-1.33663	2.94702e-17
Tb427v9_000154500.1:CDS:1	91	80	124	123	86	137	103	148	108	112.931	-1.07983	8.79181e-09
Tb427v9_000154600.1:CDS:1	82	81	151	93	71	104	81	112	79	99.8212	-1.54186	2.79607e-16
Tb427v9_000154700.1:CDS:1	331	296	500	372	317	463	404	536	484	413.644	-1.00423	1.06371e-15
Tb427v9_000154800.1:CDS:1	1866	1778	2859	1777	1716	2273	1811	2172	2163	2155.61	-1.41826	3.37526e-38
Tb427v9_000154900.1:CDS:1	609	639	957	501	460	618	606	719	711	684.788	-1.45646	4.71111e-34
Tb427v9_000156700.1:CDS:1	75	75	134	136	128	203	76	114	120	120.732	-1.19686	1.86528e-09
Tb427v9_000156900.1:CDS:1	101	73	113	83	86	120	85	82	81	98.6452	-1.56882	7.50692e-14
Tb427v9_000157000.1:CDS:1	909	881	1387	866	802	1083	726	928	927	1018.4	-1.64049	4.97131e-43
Tb427v9_000157100.1:CDS:1	199	176	328	227	215	340	212	294	259	255.18	-1.20954	1.35941e-17
Tb427v9_000157200.1:CDS:1	501	470	840	521	545	792	556	725	586	633.221	-1.29138	1.42444e-34
Tb427v9_000157300.1:CDS:1	0	0	0	0	0	0	0	0	0	0	NA	NA
Tb427v9_000157300.1:CDS:2	0	0	0	0	0	0	0	0	0	0	NA	NA
Tb427v9_000157400.1:CDS:1	724	768	1121	845	733	944	611	805	761	874.413	-1.61337	6.1891e-40
Tb427v9_000157500.1:CDS:1	377	352	552	433	420	565	319	346	343	445.368	-1.68756	3.74133e-40
Tb427v9_000157600.1:CDS:1	717	692	1041	681	710	970	526	672	666	806.522	-1.74364	1.37186e-44
Tb427v9_000157700.1:CDS:1	270	276	460	339	270	375	274	377	301	342.363	-1.42107	1.11843e-29
Tb427v9_000157800.1:CDS:1	399	353	653	447	404	569	434	542	495	491.71	-1.26122	3.58602e-27
Tb427v9_000157900.1:CDS:1	272	278	381	318	291	385	237	334	292	329.426	-1.47505	1.36298e-26
Tb427v9_000158000.1:CDS:1	114	100	139	87	98	109	68	101	80	110.633	-1.87948	7.98917e-22
Tb427v9_000158100.1:CDS:1	51	38	74	66	62	54	40	55	45	57.7624	-1.56103	1.83899e-09
Tb427v9_000158200.1:CDS:1	56	50	72	88	83	86	64	81	62	74.0438	-1.14593	4.63506e-07
Tb427v9_000158300.1:CDS:1	3051	2982	5019	2400	2291	2874	1996	2644	2699	3187.08	-1.91778	1.24119e-58
Tb427v9_000158500.1:CDS:1	3086	3221	5169	2431	2279	2949	2011	2814	2815	3289.08	-1.91956	1.12358e-56
Tb427v9_000158600.1:CDS:1	113	109	186	133	129	187	105	128	107	141.442	-1.60119	3.05073e-22
Tb427v9_000158700.1:CDS:1	44	47	88	62	68	89	65	66	62	67.1296	-1.20632	1.32907e-07
Tb427v9_000158900.1:CDS:1	199	194	296	233	238	290	172	203	196	241.681	-1.61631	1.58384e-28
Tb427v9_000159000.1:CDS:1	183	171	278	162	174	290	143	152	153	206.137	-1.83282	5.77805e-29
Tb427v9_000159100.1:CDS:1	177	154	247	193	176	238	192	231	193	207.56	-1.25958	2.98619e-18
Tb427v9_000159200.1:CDS:1	1036	1051	1622	973	863	1121	600	819	765	1105.27	-2.11045	1.51279e-73
Tb427v9_000159300.1:CDS:1	316	344	575	470	430	692	344	457	423	466.253	-1.34096	7.83009e-26
Tb427v9_000159400.1:CDS:1	114	124	167	187	158	185	117	151	119	155.989	-1.42877	8.60888e-17
Tb427v9_000159500.1:CDS:1	181	165	286	236	197	283	172	228	174	224.933	-1.48353	1.73403e-26
Tb427v9_000159600.1:CDS:1	116	118	194	201	167	236	119	158	129	167.574	-1.41781	3.36508e-19
Tb427v9_000159700.1:CDS:1	196	197	285	245	228	296	217	262	192	247.2	-1.37596	7.68743e-24
Tb427v9_000159800.1:CDS:1	129	140	224	209	155	226	130	154	120	176.55	-1.62817	1.82996e-24
Tb427v9_000159900.1:CDS:1	362	400	617	420	373	595	367	437	392	466.683	-1.54402	2.26345e-37
Tb427v9_000160000.1:CDS:1	204	189	276	223	220	327	189	236	229	244.677	-1.38767	4.57189e-20
Tb427v9_000160100.1:CDS:1	226	183	360	278	248	353	216	282	244	276.511	-1.38193	1.92138e-24
Tb427v9_000160200.1:CDS:1	141	132	226	143	148	233	103	129	130	166.41	-1.7957	3.32843e-26
Tb427v9_000160300.1:CDS:1	319	347	525	384	365	503	247	308	303	399.837	-1.81288	9.97351e-44
Tb427v9_000160400.1:CDS:1	558	590	850	564	536	698	497	595	569	653.15	-1.6158	9.9708e-42
Tb427v9_000160500.1:CDS:1	359	341	529	449	395	540	273	376	414	436.739	-1.55001	1.61726e-24
Tb427v9_000160600.1:CDS:1	591	619	1002	761	714	938	494	664	592	761.102	-1.67607	6.03174e-53
Tb427v9_000160700.1:CDS:1	123	96	166	141	125	215	111	109	85	139.46	-1.68423	4.38415e-20
Tb427v9_000160900.1:CDS:1	94	81	154	136	105	196	130	177	146	133.471	-0.872514	8.8649e-07
Tb427v9_000161000.1:CDS:1	189	221	294	265	234	318	192	218	195	253.371	-1.57319	2.55427e-27
Tb427v9_000161100.1:CDS:1	247	240	392	256	305	366	233	289	253	304.391	-1.52302	2.45047e-30
Tb427v9_000161200.1:CDS:1	163	185	268	219	227	301	171	267	199	230.719	-1.31058	8.65945e-20
Tb427v9_000161300.1:CDS:1	445	411	652	542	533	713	429	512	538	557.299	-1.36686	1.88004e-25
Tb427v9_000161400.1:CDS:1	145	152	292	231	205	265	187	202	193	215.416	-1.32546	1.03324e-18
Tb427v9_000161500.1:CDS:1	196	214	293	232	226	274	139	192	153	235.462	-1.90251	2.43179e-38
Tb427v9_000161600.1:CDS:1	145	159	237	207	196	279	162	213	181	205.469	-1.30797	3.76644e-19
Tb427v9_000161700.1:CDS:1	225	258	464	382	340	473	220	275	277	343.436	-1.60393	3.58568e-30
Tb427v9_000161800.1:CDS:1	717	679	1130	934	768	1157	772	943	965	926.451	-1.2451	7.54684e-24
Tb427v9_000161900.1:CDS:1	402	428	581	523	538	726	481	541	515	546.734	-1.23217	1.43814e-22
Tb427v9_000162000.1:CDS:1	175	156	246	189	175	252	250	310	246	220.374	-0.871874	3.29203e-10
Tb427v9_000162100.1:CDS:1	190	151	207	194	172	244	209	241	199	207.221	-1.13465	2.70198e-12
Tb427v9_000162300.1:CDS:1	195	158	272	258	192	301	257	263	205	238.674	-1.13252	7.72221e-14
Tb427v9_000162400.1:CDS:1	21	26	33	35	40	44	32	22	27	32.9165	-1.31747	9.7954e-05
Tb427v9_000170000.1:CDS:1	22	18	39	89	75	139	47	45	45	56.6535	-0.520189	0.0807854
Tb427v9_000170100.1:CDS:1	56	74	104	107	89	144	53	74	77	91.5807	-1.53574	2.04956e-12
Tb427v9_000170300.1:CDS:1	156	180	291	189	151	275	190	192	188	210.99	-1.45952	4.64989e-20
Tb427v9_000170400.1:CDS:1	170	161	248	220	167	246	126	151	159	199.334	-1.75217	5.60316e-26
Tb427v9_000170500.1:CDS:1	1748	1665	2733	1804	1580	2060	1514	1998	1923	2010.74	-1.51508	2.10584e-40
Tb427v9_000170600.1:CDS:1	209	210	369	237	244	328	202	270	240	269.515	-1.47644	3.95915e-28
Tb427v9_000170700.1:CDS:1	379	346	559	482	436	559	464	507	534	486.018	-1.10528	9.90724e-17
Tb427v9_000170800.1:CDS:1	81	83	122	113	81	120	60	75	66	97.6609	-1.86028	9.051e-20
Tb427v9_000170900.1:CDS:1	2495	2542	4010	2970	2677	3568	2372	3032	2880	3118.92	-1.466	1.21607e-43
Tb427v9_000171000.1:CDS:1	678	667	1118	805	723	983	581	761	741	835.594	-1.57308	7.46818e-41
Tb427v9_000171100.1:CDS:1	371	389	600	470	428	627	483	538	569	507.646	-1.10583	2.64354e-17
Tb427v9_000171200.1:CDS:1	2146	2233	3402	2032	1897	2405	1671	1945	1881	2395.59	-1.84142	9.19419e-67
Tb427v9_000171300.1:CDS:1	3158	3217	5242	4118	3577	5065	2930	3852	3783	4097.75	-1.46848	3.70781e-39
Tb427v9_000171400.1:CDS:1	136	159	262	208	157	254	193	224	171	201.101	-1.25458	4.9041e-17
Tb427v9_000171500.1:CDS:1	200	199	315	240	214	315	234	309	296	262.702	-1.1075	7.56268e-15
Tb427v9_000171600.1:CDS:1	586	561	931	680	625	931	598	703	749	737.983	-1.34684	2.58469e-26
Tb427v9_000171700.1:CDS:1	388	414	652	468	425	563	460	557	488	508.81	-1.28936	1.29554e-30
Tb427v9_000171800.1:CDS:1	442	432	713	614	549	847	520	653	554	607.703	-1.2188	1.98793e-29
Tb427v9_000171900.1:CDS:1	407	407	611	494	416	576	466	529	466	507.087	-1.31299	1.00663e-28
Tb427v9_000172000.1:CDS:1	339	319	551	447	377	492	333	399	426	429.736	-1.38579	2.41722e-23
Tb427v9_000172100.1:CDS:1	242	230	322	277	218	332	207	281	248	278.333	-1.47555	1.34168e-23
Tb427v9_000172200.1:CDS:1	299	308	479	356	323	448	256	352	337	373.401	-1.54277	1.09053e-30
Tb427v9_000172300.1:CDS:1	451	408	621	483	423	553	394	425	432	501.501	-1.58956	6.53637e-33
Tb427v9_000172400.1:CDS:1	683	663	965	756	664	939	740	844	799	819.211	-1.30896	5.36945e-29
Tb427v9_000172600.1:CDS:1	0	0	0	0	0	0	0	0	0	0	NA	NA
Tb427v9_000172600.1:CDS:2	0	0	0	0	0	0	0	0	0	0	NA	NA
Tb427v9_000172700.1:CDS:1	287	256	437	337	302	420	333	404	397	360.046	-1.12366	1.72541e-17
Tb427v9_000172800.1:CDS:1	219	196	297	191	175	269	198	269	228	238.189	-1.39513	3.68264e-22
Tb427v9_000173100.1:CDS:1	237	236	366	272	240	347	213	290	241	287.848	-1.52426	3.15856e-31
Tb427v9_000173200.1:CDS:1	470	513	797	465	476	630	437	538	467	571.386	-1.64469	7.04513e-51
Tb427v9_000173300.1:CDS:1	652	613	1052	781	600	1002	655	848	914	816.656	-1.26283	2.45048e-19
Tb427v9_000173400.1:CDS:1	6452	6480	10255	7143	6389	8642	5219	7001	6695	7671.74	-1.63404	1.49009e-50
Tb427v9_000173500.1:CDS:1	1079	1146	1911	838	781	1022	604	784	877	1136.13	-2.18536	1.09359e-58
Tb427v9_000173600.1:CDS:1	2052	2261	3798	1622	1470	2028	1169	1712	1633	2217.15	-2.16973	2.834e-73
Tb427v9_000173700.1:CDS:1	597	583	999	542	533	771	516	635	634	689.31	-1.61355	1.28452e-41
Tb427v9_000173800.1:CDS:1	297	317	451	307	284	424	261	361	325	357.706	-1.52532	5.29049e-30
Tb427v9_000173900.1:CDS:1	254	249	441	276	287	458	284	326	307	332.106	-1.36541	7.23592e-24
Tb427v9_000174000.1:CDS:1	456	405	687	487	438	596	353	468	412	514.357	-1.67211	4.3985e-46
Tb427v9_000174100.1:CDS:1	133	141	262	160	168	229	207	218	216	193.662	-1.05106	8.56462e-12
Tb427v9_000174200.1:CDS:1	180	206	344	237	218	355	248	307	250	265.033	-1.18964	1.10395e-18
Tb427v9_000174300.1:CDS:1	198	189	289	271	210	270	145	204	168	234.934	-1.74406	4.08854e-30
Tb427v9_000174400.1:CDS:1	2203	2186	3554	2460	2258	2892	1906	2485	2268	2639.66	-1.59329	2.17768e-55
Tb427v9_000174500.1:CDS:1	412	462	653	506	459	628	478	601	555	547.884	-1.25242	7.20826e-25
Tb427v9_000174600.1:CDS:1	871	871	1323	1115	1082	1301	952	1238	1119	1138.07	-1.23949	2.99426e-29
Tb427v9_000174800.1:CDS:1	327	318	445	370	354	489	234	276	265	376.077	-1.85112	4.30671e-42
Tb427v9_000174900.1:CDS:1	65	46	76	56	49	86	63	72	43	64.9557	-1.44202	2.57642e-09
Tb427v9_000175000.1:CDS:1	342	372	496	447	358	532	358	424	398	437.124	-1.39511	4.54734e-25
Tb427v9_000175100.1:CDS:1	576	596	877	590	607	820	460	548	529	677.816	-1.76207	1.85742e-49
Tb427v9_000175200.1:CDS:1	521	507	833	527	553	733	402	506	457	608.018	-1.78664	2.35039e-57
Tb427v9_000175300.1:CDS:1	146	171	263	203	183	256	145	162	161	201.28	-1.64042	2.33348e-26
Tb427v9_000175400.1:CDS:1	156	170	289	238	223	298	150	207	207	226.213	-1.44914	5.66889e-21
Tb427v9_000175600.1:CDS:1	307	343	521	403	363	555	330	376	362	417.172	-1.4685	1.24016e-30
Tb427v9_000175700.1:CDS:1	562	570	966	721	619	880	521	622	609	718.484	-1.58523	2.34318e-42
Tb427v9_000175800.1:CDS:1	45	41	45	42	43	36	32	38	33	44.0488	-1.73758	6.58263e-09
Tb427v9_000176000.1:CDS:1	408	387	693	490	454	682	373	479	444	516.974	-1.52642	6.97311e-38
Tb427v9_000176100.1:CDS:1	226	199	315	238	224	298	188	225	225	254.389	-1.55986	3.25937e-26
Tb427v9_000176200.1:CDS:1	898	888	1374	1126	1018	1384	806	1121	949	1125.04	-1.48929	3.92736e-46
Tb427v9_000176300.1:CDS:1	472	447	666	518	495	674	328	476	409	541.339	-1.74807	1.5595e-45
Tb427v9_000176500.1:CDS:1	174	203	349	271	284	376	230	300	245	276.956	-1.23287	1.16449e-20
Tb427v9_000176600.1:CDS:1	471	516	741	612	561	758	464	543	545	616.137	-1.49884	5.54999e-33
Tb427v9_000176700.1:CDS:1	424	436	712	551	461	671	401	532	424	543.416	-1.55555	3.25329e-46
Tb427v9_000176800.1:CDS:1	1317	1240	1771	1074	1134	1367	809	894	818	1313.5	-2.14131	1.03384e-76
Tb427v9_000176900.1:CDS:1	150	154	210	197	183	281	187	232	211	204.455	-1.06458	5.29607e-12
Tb427v9_000177000.1:CDS:1	231	255	326	321	280	356	248	340	309	308.419	-1.22391	1.32622e-16
Tb427v9_000177200.1:CDS:1	806	822	1361	1313	1193	1770	1252	1627	1548	1278.88	-0.763927	6.28794e-12
Tb427v9_000185200.1:CDS:1	8	6	7	17	14	30	5	6	4	11.5979	-1.86972	0.00315429
Tb427v9_000185300.1:CDS:1	107	111	167	88	93	138	53	74	80	114.566	-2.23872	3.78928e-29
Tb427v9_000185400.1:CDS:1	151	163	272	212	154	271	214	213	218	212.237	-1.18039	2.04053e-13
Tb427v9_000185500.1:CDS:1	368	383	548	464	475	513	397	499	478	479.208	-1.2707	5.48856e-21
Tb427v9_000185600.1:CDS:1	103	83	187	151	134	142	99	128	128	133.92	-1.37741	6.30325e-13
Tb427v9_000185700.1:CDS:1	174	187	276	222	224	298	184	226	213	233.706	-1.37662	1.83257e-21
Tb427v9_000185800.1:CDS:1	2706	2779	4340	3545	3303	4218	2002	2780	2643	3412.12	-1.74615	2.36001e-53
Tb427v9_000185900.1:CDS:1	429	402	664	611	539	765	399	556	423	560.148	-1.46914	2.93215e-42
Tb427v9_000186000.1:CDS:1	237	268	416	358	321	456	232	274	243	333.277	-1.63539	2.32753e-37
Tb427v9_000186100.1:CDS:1	268	255	465	321	344	476	251	360	302	353.224	-1.44624	5.45014e-30
Tb427v9_000186200.1:CDS:1	512	530	839	701	652	907	470	542	515	674.973	-1.63657	7.05079e-48
Tb427v9_000186300.1:CDS:1	726	812	1292	949	943	1234	541	666	651	952.967	-1.93584	2.873e-64
Tb427v9_000186400.1:CDS:1	306	282	479	248	280	349	227	235	253	325.766	-1.90442	7.95429e-41
Tb427v9_000186500.1:CDS:1	386	379	618	509	506	587	349	472	397	496.589	-1.52802	9.30485e-39
Tb427v9_000186600.1:CDS:1	127	95	148	155	139	198	77	104	105	138.778	-1.73252	2.19189e-19
Tb427v9_000186700.1:CDS:1	2291	2348	3376	2304	2359	2703	1496	1771	1680	2534.16	-2.04935	1.3376e-73
Tb427v9_000186900.1:CDS:1	1251	1260	2013	1673	1513	2072	1237	1549	1423	1638.31	-1.44345	7.43477e-46
Tb427v9_000187000.1:CDS:1	272	303	431	350	358	526	282	384	326	375.526	-1.37527	2.32791e-26
Tb427v9_000187100.1:CDS:1	220	221	309	297	288	451	265	340	287	304.112	-1.1116	5.70434e-16
Tb427v9_000187200.1:CDS:1	60	48	61	77	74	83	75	77	77	71.913	-0.931256	0.000111301
Tb427v9_000187300.1:CDS:1	249	231	400	325	326	487	288	369	379	344.797	-1.09242	1.57884e-14
Tb427v9_000187400.1:CDS:1	80	86	151	140	106	139	78	104	90	114.692	-1.54953	3.34424e-16
Tb427v9_000187500.1:CDS:1	299	283	446	369	360	490	292	356	286	374.048	-1.48948	4.9667e-36
Tb427v9_000187600.1:CDS:1	1495	1446	2289	1328	1276	1659	1095	1429	1368	1621.58	-1.76935	4.04092e-57
Tb427v9_000187700.1:CDS:1	249	276	479	366	370	472	287	331	289	364.106	-1.46936	5.06173e-33
Tb427v9_000187800.1:CDS:1	345	333	543	414	400	579	346	375	391	437.245	-1.46525	3.01044e-29
Tb427v9_000187900.1:CDS:1	673	753	1053	936	832	1232	738	946	871	930.591	-1.3098	4.02203e-29
Tb427v9_000188000.1:CDS:1	166	197	304	250	249	334	198	232	223	249.878	-1.36152	1.90116e-21
Tb427v9_000188100.1:CDS:1	70	66	80	87	84	104	88	85	73	85.5398	-1.1838	5.69915e-08
Tb427v9_000188200.1:CDS:1	111	101	166	139	148	198	177	207	177	155.846	-0.772986	1.173e-06
Tb427v9_000188300.1:CDS:1	183	160	237	276	246	283	245	280	262	244.542	-0.915085	3.45256e-09
Tb427v9_000188400.1:CDS:1	392	378	607	525	462	688	537	630	608	539.565	-0.970872	8.66065e-16
Tb427v9_000188500.1:CDS:1	807	711	1133	670	641	954	517	583	589	816.141	-1.99437	1.31807e-58
Tb427v9_000188700.1:CDS:1	206	203	361	171	170	219	232	269	284	242.888	-1.2895	1.49754e-18
Tb427v9_000188900.1:CDS:1	141	131	257	103	111	125	83	124	110	146.108	-2.06218	3.87363e-33
Tb427v9_000189000.1:CDS:1	635	617	919	486	450	560	559	647	620	658.286	-1.59929	3.19984e-40
Tb427v9_000189100.1:CDS:1	410	357	629	273	251	325	360	440	393	407.318	-1.56376	7.80722e-39
Tb427v9_000189200.1:CDS:1	140	120	164	113	113	127	134	165	142	142.59	-1.31583	9.73951e-14
Tb427v9_000189300.1:CDS:1	909	848	1524	626	580	678	663	807	808	908.261	-1.84682	1.36592e-52
Tb427v9_000189400.1:CDS:1	543	525	847	406	352	474	474	623	573	570.154	-1.53984	1.01522e-38
Tb427v9_000189500.1:CDS:1	221	234	345	162	155	183	214	259	237	238.442	-1.51947	8.44051e-27
Tb427v9_000189600.1:CDS:1	160	187	324	151	133	210	196	265	226	210.646	-1.29018	7.36689e-19
Tb427v9_000189700.1:CDS:1	1340	1296	2080	864	882	1076	1142	1310	1257	1355.06	-1.68394	1.40615e-55
Tb427v9_000189800.1:CDS:1	477	532	765	365	342	417	386	454	462	513.062	-1.78863	5.27257e-42
Tb427v9_000189900.1:CDS:1	558	530	784	418	366	463	666	763	714	600.403	-1.15761	2.90151e-21
Tb427v9_000190700.1:CDS:1	12	13	24	45	26	53	18	27	30	27.2117	-0.70326	0.0788515
Tb427v9_000190800.1:CDS:1	208	237	351	318	274	398	218	279	288	299.051	-1.35684	4.57242e-20
Tb427v9_000190900.1:CDS:1	970	907	1465	955	886	1244	683	855	829	1069.32	-1.83869	3.25476e-59
Tb427v9_000191000.1:CDS:1	662	677	999	846	735	1113	626	752	795	846.631	-1.44781	7.87697e-29
Tb427v9_000191100.1:CDS:1	356	363	583	477	440	618	273	341	335	456.436	-1.79168	6.81359e-46
Tb427v9_000191200.1:CDS:1	355	389	587	340	324	436	239	261	281	400.623	-2.10246	1.18867e-53
Tb427v9_000191300.1:CDS:1	77	69	156	122	135	192	123	152	145	127.711	-0.826622	7.91001e-06
Tb427v9_000191400.1:CDS:1	213	213	327	318	293	388	249	288	274	295.479	-1.2349	7.64227e-20
Tb427v9_000191500.1:CDS:1	728	700	1115	863	802	1159	706	884	831	909.164	-1.41322	4.95734e-37
Tb427v9_000191600.1:CDS:1	171	164	277	222	220	278	167	195	183	220.962	-1.50119	2.60973e-25
Tb427v9_000191700.1:CDS:1	124	123	174	160	189	251	149	234	178	176.804	-0.954116	6.20325e-09
Tb427v9_000191800.1:CDS:1	195	173	333	233	231	344	192	224	210	248.846	-1.48459	1.05806e-25
Tb427v9_000191900.1:CDS:1	185	173	287	248	205	346	210	249	230	244.167	-1.24274	1.01387e-17
Tb427v9_000192000.1:CDS:1	262	259	475	374	345	510	283	348	290	364.933	-1.43934	2.22265e-33
Tb427v9_000192100.1:CDS:1	260	228	385	344	309	486	238	328	298	333.057	-1.35911	3.39767e-23
Tb427v9_000192200.1:CDS:1	463	441	715	562	487	670	340	413	413	545.957	-1.81074	4.69613e-47
Tb427v9_000192300.1:CDS:1	169	146	275	265	216	346	182	281	255	239.274	-1.04879	1.8568e-11
Tb427v9_000192400.1:CDS:1	195	210	333	317	276	386	196	305	262	285.713	-1.29588	5.96228e-20
Tb427v9_000192500.1:CDS:1	298	197	427	287	272	499	248	273	251	322.664	-1.58064	1.05735e-22
Tb427v9_000192600.1:CDS:1	131	107	208	193	175	245	131	198	174	177.232	-1.16034	8.26523e-13
Tb427v9_000192700.1:CDS:1	338	302	562	437	376	575	388	441	452	442.077	-1.22549	1.25528e-20
Tb427v9_000192800.1:CDS:1	181	182	303	264	216	283	174	217	229	240.111	-1.4306	5.77824e-20
Tb427v9_000192900.1:CDS:1	443	478	779	607	571	808	416	574	515	608.896	-1.5108	7.63721e-39
Tb427v9_000193000.1:CDS:1	485	463	807	723	640	917	546	757	700	684.812	-1.14087	5.24854e-22
Tb427v9_000193100.1:CDS:1	246	226	336	316	325	419	265	341	272	316.697	-1.24199	8.81469e-22
Tb427v9_000193200.1:CDS:1	141	124	236	202	166	278	124	207	184	189.941	-1.29252	2.35115e-14
Tb427v9_000193300.1:CDS:1	131	136	250	199	180	237	128	173	129	183.854	-1.59666	2.38087e-26
Tb427v9_000193400.1:CDS:1	63	75	103	117	92	139	81	105	97	99.3584	-1.11607	2.62113e-08
Tb427v9_000193500.1:CDS:1	1456	1437	2302	1816	1737	2496	1456	1830	1711	1890.94	-1.39557	2.06442e-41
Tb427v9_000193600.1:CDS:1	269	230	416	363	337	501	281	306	281	347.076	-1.4072	1.33273e-27
Tb427v9_000193800.1:CDS:1	118	112	196	164	160	201	90	134	92	151.859	-1.77762	2.60191e-27
Tb427v9_000193900.1:CDS:1	227	259	363	368	335	488	282	386	308	343.775	-1.15641	1.19189e-19
Tb427v9_000194000.1:CDS:1	201	200	286	300	303	404	215	283	266	282.959	-1.20159	5.29167e-17
Tb427v9_000194100.1:CDS:1	54	67	59	68	69	85	38	42	50	66.2818	-1.85844	4.90761e-12
Tb427v9_000194200.1:CDS:1	311	312	504	450	384	561	298	391	348	416.585	-1.46109	1.0592e-32
Tb427v9_000194400.1:CDS:1	182	193	282	262	253	358	195	241	173	250.706	-1.46687	4.22146e-27
Tb427v9_000194500.1:CDS:1	1075	1081	1757	1765	1543	2291	881	1110	1066	1498.62	-1.6905	1.86668e-53
Tb427v9_000194600.1:CDS:1	300	293	426	342	325	428	282	312	312	358.63	-1.51858	6.2326e-29
Tb427v9_000194700.1:CDS:1	1107	984	1754	1502	1325	1899	998	1375	1258	1420.56	-1.41647	1.80691e-37
Tb427v9_000194800.1:CDS:1	70	85	118	143	105	189	58	72	55	108.046	-1.91462	1.35034e-20
Tb427v9_000194900.1:CDS:1	466	451	660	675	674	913	496	614	600	640.674	-1.23537	5.08781e-23
Tb427v9_000195000.1:CDS:1	379	310	616	567	541	798	510	622	549	544.067	-0.958631	1.81694e-16
Tb427v9_000195100.1:CDS:1	649	645	1026	997	886	1348	642	852	778	908.241	-1.37301	3.28116e-34
Tb427v9_000195200.1:CDS:1	125	115	202	195	200	312	123	171	141	182.638	-1.36322	9.72171e-18
Tb427v9_000195300.1:CDS:1	168	172	253	271	269	364	163	203	196	241.475	-1.42468	6.17939e-22
Tb427v9_000195400.1:CDS:1	255	294	410	402	383	536	242	299	292	368.863	-1.55042	8.60843e-30
Tb427v9_000195500.1:CDS:1	61	65	107	109	88	167	64	99	89	96.4783	-1.22446	7.07386e-09
Tb427v9_000195600.1:CDS:1	685	657	950	966	924	1342	618	813	706	900.432	-1.46448	4.70582e-38
Tb427v9_000195700.1:CDS:1	240	211	408	440	450	577	302	342	268	371.113	-1.24178	1.4468e-24
Tb427v9_000195800.1:CDS:1	153	167	237	315	281	476	260	298	255	269.95	-0.804319	2.73383e-08
Tb427v9_000195900.1:CDS:1	155	175	272	350	320	440	181	249	223	271.729	-1.2218	5.03355e-18
Tb427v9_000196000.1:CDS:1	91	68	129	146	115	212	97	96	96	121.096	-1.32516	2.39453e-11
Tb427v9_000196100.1:CDS:1	1308	1287	1953	1974	1714	2525	1028	1370	1301	1724.65	-1.64785	2.83007e-46
Tb427v9_000196200.1:CDS:1	691	729	1182	1247	1075	1659	589	823	733	1031.13	-1.6166	1.21133e-46
Tb427v9_000196300.1:CDS:1	1781	1768	2769	2123	1991	2856	1170	1593	1523	2140.7	-1.90367	1.80953e-63
Tb427v9_000196400.1:CDS:1	266	235	369	349	330	515	234	250	242	331.465	-1.60722	3.05778e-30
Tb427v9_000196500.1:CDS:1	353	383	664	658	612	837	368	489	458	560.492	-1.41258	1.25259e-31
Tb427v9_000196600.1:CDS:1	109	84	136	158	154	228	111	136	108	141.106	-1.24919	1.17778e-12
Tb427v9_000196700.1:CDS:1	6709	6631	10656	8860	7894	10689	6495	7840	7460	8611.5	-1.47528	7.10637e-49
Tb427v9_000196800.1:CDS:1	543	413	642	704	667	933	620	637	600	660.923	-1.14339	3.60752e-17
Tb427v9_000196900.1:CDS:1	164	154	226	199	245	289	162	180	190	212.33	-1.37931	8.15903e-17
Tb427v9_000197000.1:CDS:1	55	58	91	122	109	129	84	103	93	94.5796	-0.881762	1.51589e-05
Tb427v9_000197100.1:CDS:1	1666	1679	2566	2090	1821	2595	1202	1505	1506	2019.35	-1.83052	4.68382e-56
Tb427v9_000197200.1:CDS:1	226	172	287	383	351	534	245	278	217	310.31	-1.24633	8.85167e-19
Tb427v9_000197300.1:CDS:1	140	137	221	288	267	391	186	226	242	235.704	-0.938302	2.47248e-09
Tb427v9_000197400.1:CDS:1	178	153	315	330	238	372	170	192	178	249.675	-1.57237	1.33264e-24
Tb427v9_000197500.1:CDS:1	151	137	168	176	208	261	230	251	241	201.145	-0.711436	4.26928e-05
Tb427v9_000197600.1:CDS:1	216	211	347	353	350	443	303	306	295	321.715	-1.10646	1.39314e-16
Tb427v9_000197700.1:CDS:1	0	3	0	47	36	50	1	0	4	16.6597	-0.659623	0.699681
Tb427v9_000216500.1:CDS:1	25	16	50	277	214	433	48	51	73	131.88	-0.339098	0.393696
Tb427v9_000216600.1:CDS:1	61	54	103	420	352	791	136	152	163	242.995	-0.265825	0.237204
Tb427v9_000216700.1:CDS:1	89	90	97	449	355	704	152	160	198	255.004	-0.489735	0.114658
Tb427v9_000216800.1:CDS:1	91	81	135	492	448	878	173	168	238	297.754	-0.39542	0.197695
Tb427v9_000216900.1:CDS:1	81	85	136	332	291	551	217	241	255	231.598	-0.0855359	0.682951
Tb427v9_000217000.1:CDS:1	108	130	232	449	413	765	344	420	404	339.089	0.00466257	0.997559
Tb427v9_000217600.1:CDS:1	25	19	52	54	42	41	16	16	29	35.64	-1.92149	1.25368e-07
Tb427v9_000217700.1:CDS:1	189	199	317	335	282	426	201	253	217	281.611	-1.41184	8.1842e-26
Tb427v9_000217800.1:CDS:1	194	200	271	294	288	412	269	328	262	283.69	-0.994755	1.92555e-13
Tb427v9_000217900.1:CDS:1	153	172	236	218	190	282	191	226	204	214.939	-1.20518	6.63927e-16
Tb427v9_000218000.1:CDS:1	89	82	142	153	135	189	147	134	130	134.401	-0.933154	1.87648e-07
Tb427v9_000218100.1:CDS:1	271	220	405	298	275	451	204	276	242	312.873	-1.65098	3.71248e-32
Tb427v9_000218200.1:CDS:1	564	563	878	797	691	1026	561	803	664	757.289	-1.33634	1.03409e-33
Tb427v9_000218500.1:CDS:1	141	120	223	238	175	263	146	183	159	190.309	-1.32189	8.16242e-17
Tb427v9_000218600.1:CDS:1	297	278	493	387	321	503	268	337	342	377.995	-1.49808	1.11293e-27
Tb427v9_000218700.1:CDS:1	1157	1127	1756	1415	1305	1815	1096	1363	1287	1446.38	-1.45354	1.11089e-41
Tb427v9_000218800.1:CDS:1	180	219	327	341	282	479	234	239	218	292.625	-1.40425	7.64886e-22
Tb427v9_000218900.1:CDS:1	326	356	502	529	469	636	370	482	433	473.267	-1.23589	4.97442e-23
Tb427v9_000219000.1:CDS:1	121	111	166	142	135	192	109	149	145	147.77	-1.33477	2.27792e-14
Tb427v9_000219100.1:CDS:1	154	150	259	250	240	344	160	180	156	221.967	-1.51582	3.51055e-26
Tb427v9_000219200.1:CDS:1	155	154	221	228	211	285	162	210	203	211.312	-1.23483	2.05002e-15
Tb427v9_000219300.1:CDS:1	285	286	474	440	418	647	316	362	321	411.85	-1.39953	1.7106e-30
Tb427v9_000219400.1:CDS:1	398	389	718	659	624	1009	451	611	452	607.609	-1.32434	3.56618e-33
Tb427v9_000219500.1:CDS:1	409	392	696	634	599	975	399	596	444	593.008	-1.39931	1.01446e-33
Tb427v9_000219600.1:CDS:1	443	408	745	752	630	1005	441	599	497	638.023	-1.38755	7.91139e-35
Tb427v9_000219700.1:CDS:1	387	411	715	711	626	908	396	547	468	600.463	-1.42967	1.58697e-36
Tb427v9_000219800.1:CDS:1	383	351	724	603	553	937	402	523	441	564.939	-1.40659	4.66455e-30
Tb427v9_000219900.1:CDS:1	414	412	662	596	604	904	420	533	473	583.16	-1.40307	9.18243e-34
Tb427v9_000220000.1:CDS:1	399	370	679	655	570	923	364	526	449	572.411	-1.44473	1.15533e-32
Tb427v9_000220100.1:CDS:1	429	422	721	731	654	964	441	555	498	629.419	-1.40609	6.59903e-37
Tb427v9_000220200.1:CDS:1	369	399	659	576	592	937	399	508	452	565.798	-1.40183	2.06927e-30
Tb427v9_000220300.1:CDS:1	399	380	688	707	621	986	409	527	455	598.714	-1.40567	3.27079e-35
Tb427v9_000220400.1:CDS:1	390	398	690	622	581	972	403	515	449	581.76	-1.44202	1.96634e-33
Tb427v9_000220500.1:CDS:1	455	486	806	837	722	1126	480	684	580	711.885	-1.33914	8.78657e-32
Tb427v9_000220600.1:CDS:1	443	382	751	675	611	977	440	574	472	615.044	-1.41147	1.66818e-35
Tb427v9_000220700.1:CDS:1	409	382	697	688	615	917	407	569	479	596.11	-1.36469	6.88271e-34
Tb427v9_000220800.1:CDS:1	406	389	729	687	608	992	447	545	459	606.991	-1.39391	4.17284e-35
Tb427v9_000220900.1:CDS:1	354	376	589	523	511	831	366	456	367	510.576	-1.49488	2.08761e-36
Tb427v9_000221000.1:CDS:1	57	51	98	176	127	212	90	82	84	110.419	-1.00237	1.80975e-06
Tb427v9_000221100.1:CDS:1	369	377	507	513	474	637	273	347	270	459.488	-1.86566	6.88703e-51
Tb427v9_000221200.1:CDS:1	209	232	319	338	298	408	198	280	212	294.243	-1.50406	1.1973e-28
Tb427v9_000221300.1:CDS:1	141	146	211	208	189	313	113	146	137	191.222	-1.68199	1.1744e-24
Tb427v9_000221400.1:CDS:1	55	56	100	87	118	136	72	75	57	87.6301	-1.37872	1.64185e-10
Tb427v9_000221500.1:CDS:1	208	207	327	323	299	429	253	277	267	297.864	-1.23362	7.58575e-20
Tb427v9_000221700.1:CDS:1	113	117	199	210	191	260	139	183	166	179.505	-1.14599	2.06742e-13
Tb427v9_000221800.1:CDS:1	427	424	679	643	651	852	396	490	504	595.683	-1.47246	4.08207e-31
Tb427v9_000221900.1:CDS:1	207	191	315	303	308	441	179	290	244	286.663	-1.35078	9.55394e-21
Tb427v9_000222000.1:CDS:1	259	268	441	433	349	600	264	366	316	380.639	-1.37196	5.72985e-25
Tb427v9_000222100.1:CDS:1	200	189	355	347	326	473	250	316	281	309.749	-1.137	1.88054e-18
Tb427v9_000222200.1:CDS:1	314	303	496	544	501	742	377	509	456	479.502	-1.07162	9.17055e-19
Tb427v9_000222500.1:CDS:1	1002	946	1652	1503	1497	2084	1030	1332	1150	1412.6	-1.36997	7.61089e-47
Tb427v9_000222600.1:CDS:1	527	523	836	1139	1045	1573	1019	1297	1177	977.29	-0.451309	3.81875e-05
Tb427v9_000222700.1:CDS:1	267	279	463	487	456	683	438	486	424	442.83	-0.913025	6.86942e-15
Tb427v9_000222800.1:CDS:1	120	143	251	221	215	321	154	190	157	203.655	-1.35955	1.35581e-19
Tb427v9_000222900.1:CDS:1	264	252	403	431	415	580	258	350	301	378.064	-1.36357	6.841e-28
Tb427v9_000223000.1:CDS:1	224	195	390	393	318	532	308	337	273	335.098	-1.13876	1.15425e-17
Tb427v9_000223100.1:CDS:1	281	313	492	417	423	551	271	366	299	402.455	-1.55706	4.22686e-39
Tb427v9_000223200.1:CDS:1	454	455	730	765	715	998	519	648	591	675.326	-1.23823	3.4386e-29
Tb427v9_000223300.1:CDS:1	0	0	0	0	0	0	0	0	0	0	NA	NA
Tb427v9_000223300.1:CDS:2	0	0	0	0	0	0	0	0	0	0	NA	NA
Tb427v9_000223400.1:CDS:1	883	888	1407	1345	1299	1759	982	1212	1096	1255.87	-1.2913	8.93381e-38
Tb427v9_000224100.1:CDS:1	241	214	373	416	363	586	254	302	259	347.945	-1.36128	7.43894e-26
Tb427v9_000224200.1:CDS:1	1025	1021	1570	1329	1145	1723	706	897	872	1252.18	-1.89121	2.85276e-59
Tb427v9_000224300.1:CDS:1	1691	1963	3403	3900	3165	4833	1686	2009	2136	2916.93	-1.57734	1.462e-35
Tb427v9_000224400.1:CDS:1	1561	1821	3009	3473	2881	4522	1557	1879	1935	2661.88	-1.56379	1.57711e-37
Tb427v9_000224500.1:CDS:1	1636	1969	3352	3775	3172	4712	1570	2000	1994	2855.13	-1.63056	6.40802e-41
Tb427v9_000224600.1:CDS:1	1648	1948	3311	3714	3217	4783	1622	1849	2006	2849.92	-1.63671	7.80741e-39
Tb427v9_000224700.1:CDS:1	1662	2033	3319	3778	3118	4851	1611	1970	2065	2882.89	-1.62332	6.21175e-37
Tb427v9_000224800.1:CDS:1	1658	1936	3227	3720	3057	4674	1644	1936	2034	2816.79	-1.59031	6.04977e-38
Tb427v9_000224900.1:CDS:1	1647	2041	3327	3896	3115	4697	1623	1930	2099	2883.23	-1.61816	6.38777e-34
Tb427v9_000225000.1:CDS:1	1616	1923	3334	3678	3049	4658	1699	1898	2000	2809.48	-1.59547	7.24665e-38
Tb427v9_000225100.1:CDS:1	1647	1951	3259	3926	2983	4702	1683	1887	2038	2841.02	-1.59488	3.8278e-34
Tb427v9_000225200.1:CDS:1	394	386	662	616	525	899	342	454	389	549.529	-1.61925	1.19453e-40
Tb427v9_000225400.1:CDS:1	108	115	184	248	231	353	129	182	167	194.927	-1.1062	5.43159e-12
Tb427v9_000225500.1:CDS:1	700	700	1118	1394	1184	1878	1007	1264	1162	1158.69	-0.892284	6.62237e-16
Tb427v9_000225600.1:CDS:1	220	252	356	274	274	402	143	184	151	279.443	-2.14746	1.19026e-52
Tb427v9_000225700.1:CDS:1	335	323	573	569	563	860	423	485	425	519.456	-1.21286	9.98261e-26
Tb427v9_000225800.1:CDS:1	122	108	206	262	240	337	149	181	166	201.582	-1.13991	7.19566e-14
Tb427v9_000225900.1:CDS:1	189	173	272	280	263	427	186	222	211	258.407	-1.38022	1.41622e-20
Tb427v9_000226000.1:CDS:1	229	218	344	376	297	461	177	232	215	304.453	-1.68854	2.23761e-32
Tb427v9_000226200.1:CDS:1	385	429	699	832	780	1169	453	531	461	665.897	-1.39735	4.65951e-37
Tb427v9_000226400.1:CDS:1	625	668	1052	1420	1238	1941	677	846	750	1070.05	-1.3841	3.49594e-38
Tb427v9_000226500.1:CDS:1	160	137	193	246	228	377	153	180	155	213.343	-1.37356	3.77149e-17
Tb427v9_000226600.1:CDS:1	591	541	888	1163	1018	1448	584	716	671	888.345	-1.3765	2.87038e-34
Tb427v9_000226700.1:CDS:1	1178	1279	2001	2366	2090	3138	1383	1702	1505	1920.05	-1.29642	1.63872e-39
Tb427v9_000226800.1:CDS:1	281	305	448	552	462	630	271	372	333	428.662	-1.43325	8.54655e-28
Tb427v9_000226900.1:CDS:1	240	228	423	479	466	654	277	337	302	391.508	-1.28422	9.40306e-26
Tb427v9_000227000.1:CDS:1	1006	997	1663	2063	1918	2835	1299	1529	1471	1679.13	-1.09906	1.30704e-25
Tb427v9_000227200.1:CDS:1	254	249	382	453	403	601	252	290	265	369.937	-1.4788	1.98449e-30
Tb427v9_000227300.1:CDS:1	78	72	127	120	141	192	46	93	79	112.26	-1.69025	7.43518e-16
Tb427v9_000227400.1:CDS:1	245	251	377	453	460	554	264	300	258	371.747	-1.43461	1.16097e-29
Tb427v9_000227500.1:CDS:1	317	302	543	565	516	818	311	416	394	483.37	-1.37774	1.0316e-26
Tb427v9_000227600.1:CDS:1	134	127	218	249	231	313	190	201	188	209.636	-1.05656	1.15175e-12
Tb427v9_000227800.1:CDS:1	1159	1052	1621	1883	1715	2467	1253	1365	1367	1610.61	-1.28903	1.2252e-28
Tb427v9_000227900.1:CDS:1	243	210	369	432	381	637	291	366	293	365.021	-1.13447	1.04452e-18
Tb427v9_000228000.1:CDS:1	197	211	381	361	371	519	200	180	195	311.801	-1.76185	2.20147e-32
Tb427v9_000237900.1:CDS:1	645	652	1073	702	696	1020	629	796	716	810.831	-1.48257	1.65541e-43
Tb427v9_000238000.1:CDS:1	90	71	145	99	87	148	83	78	80	104.268	-1.66125	1.48985e-16
Tb427v9_000238100.1:CDS:1	445	479	733	592	507	799	389	530	477	585.764	-1.59187	4.82125e-39
Tb427v9_000238200.1:CDS:1	203	168	294	251	233	368	141	193	174	241.909	-1.73275	1.06723e-30
Tb427v9_000238300.1:CDS:1	635	644	962	542	499	773	379	533	469	673.59	-2.05399	7.68235e-66
Tb427v9_000238400.1:CDS:1	252	262	374	317	304	429	220	287	246	320.094	-1.59523	8.05665e-34
Tb427v9_000238500.1:CDS:1	178	201	309	325	271	341	240	324	247	276.544	-1.11006	3.16508e-16
Tb427v9_000238600.1:CDS:1	205	220	322	204	234	329	155	184	162	246.124	-1.92579	2.53765e-39
Tb427v9_000238700.1:CDS:1	411	385	693	613	522	771	382	475	415	548.901	-1.55715	1.58996e-43
Tb427v9_000238800.1:CDS:1	347	319	512	454	466	598	344	422	379	448.382	-1.38706	8.79176e-31
Tb427v9_000238900.1:CDS:1	263	247	411	357	297	470	262	319	261	337.547	-1.47293	1.00826e-31
Tb427v9_000239000.1:CDS:1	163	173	243	247	228	297	145	199	155	219.932	-1.57603	5.99411e-27
Tb427v9_000239100.1:CDS:1	332	282	445	368	314	440	213	301	297	361.627	-1.7388	1.0064e-31
Tb427v9_000239200.1:CDS:1	66	81	118	104	108	152	102	121	116	108.407	-0.981039	2.5788e-07
Tb427v9_000239300.1:CDS:1	608	626	1101	773	648	980	404	541	537	757.552	-1.97545	6.38671e-56
Tb427v9_000239400.1:CDS:1	276	300	438	418	390	557	290	386	337	393.993	-1.3523	3.49231e-27
Tb427v9_000239500.1:CDS:1	131	164	216	217	174	270	155	212	196	199.247	-1.21344	1.25177e-13
Tb427v9_000239600.1:CDS:1	101	74	168	131	118	178	86	106	96	123.844	-1.57046	1.71239e-17
Tb427v9_000239700.1:CDS:1	388	348	480	384	351	498	292	367	289	411.606	-1.73679	3.97108e-40
Tb427v9_000239800.1:CDS:1	195	201	258	245	290	314	212	263	259	259.285	-1.19826	9.98176e-14
Tb427v9_000239900.1:CDS:1	682	685	1121	890	807	1234	703	895	797	906.858	-1.39288	1.37858e-39
Tb427v9_000240000.1:CDS:1	361	357	512	430	417	501	356	421	469	447.328	-1.32706	2.19087e-19
Tb427v9_000240100.1:CDS:1	443	461	680	591	510	745	539	709	692	606.379	-1.05429	1.9053e-16
Tb427v9_000240200.1:CDS:1	0	0	0	0	0	0	0	0	0	0	NA	NA
Tb427v9_000240200.1:CDS:2	0	0	0	0	0	0	0	0	0	0	NA	NA
Tb427v9_000240400.1:CDS:1	122	111	168	142	134	158	158	175	154	150.209	-1.07068	1.13723e-10
Tb427v9_000240500.1:CDS:1	148	103	148	166	148	252	129	136	131	159.796	-1.38498	1.06526e-12
Tb427v9_000240900.1:CDS:1	456	430	631	525	522	718	463	548	563	563.939	-1.29702	8.11407e-23
Tb427v9_000241000.1:CDS:1	221	192	305	257	255	332	189	276	239	264.499	-1.3849	5.15665e-22
Tb427v9_000241200.1:CDS:1	320	334	570	390	360	498	259	325	302	403.957	-1.79419	2.03841e-48
Tb427v9_000241300.1:CDS:1	74	83	109	115	94	134	75	84	98	101.963	-1.39543	2.92319e-11
Tb427v9_000241400.1:CDS:1	139	123	206	148	147	222	131	165	152	166.756	-1.40511	2.70471e-18
Tb427v9_000241700.1:CDS:1	311	280	475	392	353	499	282	364	298	382.781	-1.52056	2.02472e-37
Tb427v9_000241800.1:CDS:1	1412	1263	2302	1243	1307	1794	806	987	885	1495.88	-2.22262	4.69829e-109
Tb427v9_000241900.1:CDS:1	120	95	209	158	167	258	103	138	136	160.431	-1.48199	8.83274e-17
Tb427v9_000242000.1:CDS:1	538	564	1029	772	661	1013	461	573	556	734.215	-1.7345	1.44566e-47
Tb427v9_000242100.1:CDS:1	3052	3310	5061	4194	3842	5756	1835	2180	2345	3914.31	-2.17466	2.27035e-71
Tb427v9_000242200.1:CDS:1	579	561	835	642	566	898	438	573	532	675.239	-1.71073	1.97118e-43
Tb427v9_000242300.1:CDS:1	0	0	0	0	0	0	0	0	0	0	NA	NA
Tb427v9_000242300.1:CDS:2	0	0	0	0	0	0	0	0	0	0	NA	NA
Tb427v9_000242400.1:CDS:1	281	298	488	490	403	599	501	669	522	459.075	-0.676338	2.23358e-09
Tb427v9_000242500.1:CDS:1	0	0	0	0	0	0	0	0	0	0	NA	NA
Tb427v9_000242500.1:CDS:2	0	0	0	0	0	0	0	0	0	0	NA	NA
Tb427v9_000242600.1:CDS:1	79	97	121	138	110	145	104	111	97	116.775	-1.28581	2.2569e-11
Tb427v9_000242700.1:CDS:1	105	92	170	146	118	154	92	86	88	126.876	-1.78691	1.61601e-21
Tb427v9_000242900.1:CDS:1	789	767	1181	864	883	1265	641	863	787	955.275	-1.60727	1.4962e-44
Tb427v9_000243000.1:CDS:1	2055	2029	3194	2338	2016	2883	1595	2126	2046	2429.54	-1.678	1.91538e-49
Tb427v9_000243100.1:CDS:1	127	139	171	187	152	221	104	142	118	163.419	-1.6377	3.04481e-21
Tb427v9_000243200.1:CDS:1	346	371	552	570	510	630	327	387	358	482.684	-1.5879	7.27231e-37
Tb427v9_000243300.1:CDS:1	2817	2823	4349	5658	5438	7814	8826	10548	10274	5806.2	0.228836	0.0368091
Tb427v9_000243400.1:CDS:1	372	365	604	496	510	734	322	443	409	499.982	-1.5301	1.42279e-34
Tb427v9_000243500.1:CDS:1	779	753	1165	1069	977	1397	745	848	850	1011.19	-1.48358	2.59431e-37
Tb427v9_000243600.1:CDS:1	213	250	361	314	324	470	277	311	245	319.705	-1.3322	3.01234e-24
Tb427v9_000243700.1:CDS:1	2085	1979	3114	2049	1945	2682	1536	2031	1918	2331.26	-1.7349	8.80471e-57
Tb427v9_000243800.1:CDS:1	127	123	178	149	151	193	117	156	117	154.82	-1.49711	2.46396e-20
Tb427v9_000243900.1:CDS:1	567	547	909	865	764	1187	560	727	627	785.517	-1.4208	5.48583e-40
Tb427v9_000244100.1:CDS:1	204	211	349	256	273	366	201	251	258	276.596	-1.43348	5.16263e-23
Tb427v9_000244200.1:CDS:1	383	424	698	529	460	747	367	467	416	529.093	-1.59829	1.85937e-40
Tb427v9_000244300.1:CDS:1	735	715	1132	1098	1078	1533	892	1033	967	1049.91	-1.17679	3.28201e-28
Tb427v9_000244400.1:CDS:1	466	461	809	685	645	913	609	710	660	675.098	-1.13492	1.76989e-25
Tb427v9_000244500.1:CDS:1	102	115	166	140	159	244	112	113	138	150.524	-1.40711	2.65045e-13
Tb427v9_000244600.1:CDS:1	607	644	930	819	821	1088	598	708	658	811.748	-1.50091	2.84974e-40
Tb427v9_000244700.1:CDS:1	259	276	407	422	356	545	307	354	337	376.301	-1.2601	1.22298e-21
Tb427v9_000244800.1:CDS:1	360	322	496	441	416	649	381	437	440	454.33	-1.25216	2.53843e-20
Tb427v9_000244900.1:CDS:1	293	274	398	382	369	506	316	345	341	374.92	-1.29748	1.36768e-21
Tb427v9_000245000.1:CDS:1	622	635	1000	878	756	1075	817	978	921	867.992	-1.07072	4.91871e-22
Tb427v9_000245100.1:CDS:1	301	272	380	364	340	437	322	378	302	360.418	-1.29851	8.58309e-23
Tb427v9_000245400.1:CDS:1	698	645	1047	1305	1180	1813	1160	1375	1300	1147.22	-0.657644	3.68628e-09
Tb427v9_000245500.1:CDS:1	0	0	0	0	0	0	0	0	0	0	NA	NA
Tb427v9_000245500.1:CDS:2	0	0	0	0	0	0	0	0	0	0	NA	NA
Tb427v9_000245600.1:CDS:1	355	423	588	519	465	737	389	507	456	515.361	-1.36575	1.34278e-26
Tb427v9_000245700.1:CDS:1	270	247	422	348	343	472	262	357	343	353.502	-1.30129	5.26915e-22
Tb427v9_000245800.1:CDS:1	224	257	323	367	269	393	239	272	272	308.088	-1.3977	8.03269e-19
Tb427v9_000245900.1:CDS:1	198	181	290	261	198	285	147	186	163	230.817	-1.78057	2.78842e-32
Tb427v9_000246000.1:CDS:1	177	171	280	191	217	264	154	180	174	215.846	-1.64237	7.074e-28
Tb427v9_000246100.1:CDS:1	125	101	193	131	128	193	117	133	100	143.837	-1.59733	1.32239e-21
Tb427v9_000246200.1:CDS:1	300	290	571	403	324	507	266	382	336	394.892	-1.55511	9.76905e-32
Tb427v9_000246300.1:CDS:1	286	304	431	338	308	382	288	350	322	354.57	-1.44137	1.84818e-27
Tb427v9_000246400.1:CDS:1	111	85	184	148	124	218	93	139	122	141.062	-1.42679	6.19305e-15
Tb427v9_000246500.1:CDS:1	1107	1165	2000	1164	1061	1499	734	989	1025	1312.66	-1.95422	7.67459e-55
Tb427v9_000246600.1:CDS:1	175	176	262	213	206	295	161	194	200	221.904	-1.48703	5.52038e-22
Tb427v9_000246700.1:CDS:1	391	331	569	458	448	651	371	454	417	476.134	-1.39709	4.69255e-30
Tb427v9_000246800.1:CDS:1	458	446	671	512	444	639	386	499	464	537.266	-1.57511	2.51372e-37
Tb427v9_000246900.1:CDS:1	480	455	684	582	535	773	444	574	533	592.383	-1.41554	2.41431e-31
Tb427v9_000247000.1:CDS:1	182	167	289	183	202	274	142	183	164	213.654	-1.72146	2.13697e-31
Tb427v9_000247100.1:CDS:1	345	312	577	515	408	647	342	471	465	467.951	-1.2724	3.7817e-20
Tb427v9_000247200.1:CDS:1	1091	1145	1751	1444	1315	1717	876	1137	1099	1390.24	-1.69896	1.1422e-49
Tb427v9_000247300.1:CDS:1	580	581	998	838	796	1162	619	875	710	822.082	-1.30839	1.4768e-37
Tb427v9_000247400.1:CDS:1	583	609	984	631	617	785	289	436	417	671.411	-2.26779	7.68691e-69
Tb427v9_000247500.1:CDS:1	3410	3406	5457	3797	3359	4901	2092	2800	3058	3958.04	-1.95596	7.55836e-27
Tb427v9_000247600.1:CDS:1	431	482	811	773	615	885	470	624	555	655.051	-1.39085	2.84698e-31
Tb427v9_000247700.1:CDS:1	129	141	239	172	181	257	105	173	146	181.48	-1.59983	1.18343e-22
Tb427v9_000247800.1:CDS:1	212	191	306	270	224	284	162	213	199	247.22	-1.65251	6.5015e-28
Tb427v9_000247900.1:CDS:1	101	123	183	161	133	221	87	125	97	146.821	-1.7449	7.86474e-24
Tb427v9_000248000.1:CDS:1	418	462	740	624	537	824	370	502	427	581.661	-1.65721	4.59325e-47
Tb427v9_000248100.1:CDS:1	49	53	85	62	63	96	63	68	51	68.1917	-1.37898	9.79499e-10
Tb427v9_000248200.1:CDS:1	414	434	708	512	505	704	340	391	419	532.397	-1.76027	6.3841e-42
Tb427v9_000248300.1:CDS:1	568	593	859	609	536	780	282	461	427	637.995	-2.14685	3.48953e-53
Tb427v9_000248400.1:CDS:1	266	235	463	314	302	502	220	295	248	334.94	-1.66237	7.05649e-35
Tb427v9_000248500.1:CDS:1	0	0	0	0	0	0	0	0	0	0	NA	NA
Tb427v9_000248500.1:CDS:2	0	0	0	0	0	0	0	0	0	0	NA	NA
Tb427v9_000248600.1:CDS:1	77	90	149	177	148	255	101	114	107	139.726	-1.2978	7.8131e-13
Tb427v9_000248700.1:CDS:1	16	17	29	48	41	46	31	22	17	30.7817	-1.15029	0.00153361
Tb427v9_000248800.1:CDS:1	111	111	179	193	157	207	126	150	145	159.419	-1.26561	5.18566e-14
Tb427v9_000248900.1:CDS:1	36	29	34	46	45	53	12	25	14	37.4393	-2.36429	7.23042e-12
Tb427v9_000249000.1:CDS:1	0	0	0	0	0	0	0	0	0	0	NA	NA
Tb427v9_000249000.1:CDS:2	0	0	0	0	0	0	0	0	0	0	NA	NA
Tb427v9_000249100.1:CDS:1	160	151	262	275	213	306	120	150	147	214.57	-1.78994	1.10938e-29
Tb427v9_000249200.1:CDS:1	215	237	309	342	306	446	192	238	215	298.138	-1.60113	4.85682e-29
Tb427v9_000249300.1:CDS:1	375	337	503	422	380	513	240	266	260	408.414	-2.01958	2.719e-50
Tb427v9_000249400.1:CDS:1	477	468	707	640	569	844	427	524	458	606.599	-1.58176	5.07029e-44
Tb427v9_000249500.1:CDS:1	207	193	337	333	251	407	232	362	276	292.526	-1.107	2.22623e-15
Tb427v9_000249600.1:CDS:1	211	214	315	292	245	310	136	164	149	252.779	-2.07261	9.4461e-44
Tb427v9_000249700.1:CDS:1	1948	2118	3244	2166	2133	2749	1222	1496	1408	2305.41	-2.16393	1.30103e-97
Tb427v9_000249800.1:CDS:1	513	508	815	704	548	922	527	567	540	663.078	-1.50291	4.93774e-34
Tb427v9_000249900.1:CDS:1	83	92	141	154	145	182	108	126	99	130.455	-1.26792	2.66754e-13
Tb427v9_000250000.1:CDS:1	878	859	1579	1006	848	1254	511	567	541	1008.06	-2.34916	4.14003e-102
Tb427v9_000250100.1:CDS:1	485	501	794	695	667	995	475	638	607	680.478	-1.38794	3.45677e-30
Tb427v9_000250300.1:CDS:1	221	233	445	415	316	574	290	336	295	355.701	-1.27574	4.96571e-20
Tb427v9_000250400.1:CDS:1	613	637	950	979	876	1195	763	911	882	891.054	-1.12723	1.87751e-22
Tb427v9_000250500.1:CDS:1	167	135	257	189	181	280	193	235	266	212.78	-1.00658	2.66439e-09
Tb427v9_000250600.1:CDS:1	222	210	349	229	234	358	271	340	267	280.938	-1.17637	8.96722e-20
Tb427v9_000250800.1:CDS:1	593	561	867	674	523	804	518	611	623	685.325	-1.54884	2.91869e-32
Tb427v9_000250900.1:CDS:1	92	83	139	90	76	106	70	84	78	98.9676	-1.77742	4.80326e-20
Tb427v9_000251000.1:CDS:1	389	444	691	460	486	611	442	548	479	529.089	-1.39005	3.5672e-34
Tb427v9_000251100.1:CDS:1	247	255	403	217	240	319	301	385	305	304.272	-1.21552	8.07993e-23
Tb427v9_000251200.1:CDS:1	1820	1895	2975	1553	1449	2040	1477	1864	1799	2030.31	-1.71709	3.28436e-57
Tb427v9_000251300.1:CDS:1	294	233	475	276	255	396	277	351	296	330.636	-1.44376	9.64363e-29
Tb427v9_000251400.1:CDS:1	58	64	105	72	60	95	75	98	73	79.4623	-1.22449	2.26661e-09
Tb427v9_000251500.1:CDS:1	331	321	588	364	318	398	363	433	390	406.484	-1.38633	5.69528e-30
Tb427v9_000251600.1:CDS:1	841	782	1340	681	592	891	671	822	788	888.826	-1.70913	5.24543e-52
Tb427v9_000251700.1:CDS:1	330	335	487	319	315	414	317	463	397	391.639	-1.32884	6.65032e-25
Tb427v9_000251800.1:CDS:1	0	0	0	0	0	0	0	0	0	0	NA	NA
Tb427v9_000251800.1:CDS:2	0	0	0	0	0	0	0	0	0	0	NA	NA
Tb427v9_000251900.1:CDS:1	48	47	77	70	52	78	69	74	72	65.9166	-1.01091	1.18677e-05
Tb427v9_000252000.1:CDS:1	771	771	1243	851	765	978	591	795	755	904.811	-1.71795	3.35387e-48
Tb427v9_000252100.1:CDS:1	1321	1326	2049	902	954	1198	816	1169	1089	1337.44	-1.95945	7.50789e-62
Tb427v9_000252200.1:CDS:1	317	317	514	263	272	342	247	258	261	342.637	-1.91476	4.88281e-47
Tb427v9_000252300.1:CDS:1	493	503	774	481	444	588	420	445	440	556.784	-1.77733	1.09928e-48
Tb427v9_000252400.1:CDS:1	171	149	249	166	159	206	200	221	186	196.219	-1.25078	1.00936e-17
Tb427v9_000252500.1:CDS:1	119	123	207	124	131	151	135	187	137	151.045	-1.31127	7.12364e-17
Tb427v9_000252600.1:CDS:1	87	92	168	92	87	136	68	106	97	110.307	-1.68123	1.98586e-18
Tb427v9_000252700.1:CDS:1	760	768	1191	619	588	775	592	797	764	823.69	-1.68032	2.4158e-45
Tb427v9_000252800.1:CDS:1	0	0	0	0	0	0	0	0	0	0	NA	NA
Tb427v9_000252800.1:CDS:2	0	0	0	0	0	0	0	0	0	0	NA	NA
Tb427v9_000252900.1:CDS:1	731	735	1256	594	648	918	549	797	776	835.403	-1.68744	1.31265e-38
Tb427v9_000253000.1:CDS:1	75	98	142	77	92	105	97	98	83	102.311	-1.51682	6.9487e-15
[truncated: 10,526 more rows]

## Sheet: 2.2 HAT2KDvsWT
Gene_ID	WT_1	WT_2	WT_3	HAT2KD_1	HAT2KD_2	HAT2KD_3	HAT1KD_1	HAT1KD_2	HAT1KD_3	baseMean	log2FoldChange	padj
Tb427v9_000005100.1:CDS:1	1	4	7	12	8	19	2	6	5	7.12951	1.23455	0.121718
Tb427v9_000005200.1:CDS:1	432	409	660	458	477	620	582	694	636	555.595	-0.440264	0.00043335
Tb427v9_000005300.1:CDS:1	626	560	927	616	579	755	756	939	808	741.898	-0.605066	8.55665e-08
Tb427v9_000005400.1:CDS:1	327	323	492	344	326	445	343	425	378	395.214	-0.53104	4.90898e-05
Tb427v9_000005500.1:CDS:1	158	214	303	149	122	180	108	124	155	189.686	-1.07001	3.83553e-08
Tb427v9_000005600.1:CDS:1	38	35	71	30	21	25	26	29	20	37.0729	-1.37282	2.45651e-05
Tb427v9_000005700.1:CDS:1	100	113	156	96	109	153	89	112	96	122.613	-0.548072	0.00520973
Tb427v9_000005800.1:CDS:1	1030	1029	1441	800	817	876	485	599	573	992.056	-0.985693	1.33937e-13
Tb427v9_000005900.1:CDS:1	978	1092	1373	905	893	881	529	726	604	1022.62	-0.859618	2.81698e-09
Tb427v9_000006000.1:CDS:1	1197	1195	1690	1037	1017	1260	661	720	728	1213.55	-0.805895	1.82226e-10
Tb427v9_000006100.1:CDS:1	320	333	494	361	407	515	296	326	299	401.416	-0.335118	0.0162073
Tb427v9_000006200.1:CDS:1	153	173	287	197	192	280	147	185	169	210.668	-0.354536	0.0283844
Tb427v9_000006300.1:CDS:1	135	127	207	151	131	178	143	168	126	159.908	-0.51368	0.00250488
Tb427v9_000006400.1:CDS:1	89	95	172	129	112	148	109	135	123	127.344	-0.336143	0.0896445
Tb427v9_000006500.1:CDS:1	226	224	401	299	278	348	250	261	251	297.618	-0.34636	0.019647
Tb427v9_000006600.1:CDS:1	50	55	110	84	68	95	64	67	71	76.609	-0.252049	0.340478
Tb427v9_000006800.1:CDS:1	121	127	200	172	134	195	125	154	130	159.3	-0.323252	0.0730279
Tb427v9_000006900.1:CDS:1	205	195	306	240	217	319	228	235	224	252.903	-0.361318	0.0216828
Tb427v9_000007000.1:CDS:1	177	158	284	214	171	250	195	205	203	215.466	-0.442641	0.00785252
Tb427v9_000007200.1:CDS:1	7	5	5	19	24	28	7	12	6	12.9524	1.54126	0.00850128
Tb427v9_000007300.1:CDS:1	252	251	392	256	227	347	237	261	266	295.173	-0.607338	5.26217e-05
Tb427v9_000007400.1:CDS:1	87	81	122	99	88	128	83	111	110	105.173	-0.381111	0.0854566
Tb427v9_000007500.1:CDS:1	146	132	229	148	115	176	130	160	150	163.472	-0.692912	7.16787e-05
Tb427v9_000007600.1:CDS:1	142	128	214	120	146	174	118	151	202	162.943	-0.625146	0.00504671
Tb427v9_000007700.1:CDS:1	81	85	120	78	82	108	73	87	71	94.2343	-0.592472	0.00529892
Tb427v9_000008000.1:CDS:1	75	55	125	72	71	108	69	88	65	84.5897	-0.49479	0.0304676
Tb427v9_000008100.1:CDS:1	101	135	177	127	137	162	78	135	116	140.287	-0.446361	0.0311492
Tb427v9_000008200.1:CDS:1	161	201	254	178	209	245	147	143	154	207.149	-0.466083	0.0121119
Tb427v9_000008300.1:CDS:1	404	424	659	433	396	532	320	361	337	472.111	-0.615553	7.70724e-07
Tb427v9_000008500.1:CDS:1	160	154	206	166	183	213	148	146	183	185.965	-0.397615	0.0549542
Tb427v9_000008600.1:CDS:1	136	175	250	165	166	225	147	172	191	191.296	-0.5025	0.00684679
Tb427v9_000008800.1:CDS:1	37	48	66	47	42	68	26	41	34	49.7921	-0.442062	0.136621
Tb427v9_000008900.1:CDS:1	142	162	237	157	159	200	110	149	131	175.684	-0.555956	0.000946656
Tb427v9_000009000.1:CDS:1	131	129	225	126	124	156	85	119	101	146.829	-0.730063	2.24699e-05
Tb427v9_000010300.1:CDS:1	8	8	12	13	29	31	12	10	7	15.0918	0.889637	0.10507
Tb427v9_000010400.1:CDS:1	1	4	7	31	33	44	4	3	7	15.4479	2.71424	7.17639e-06
Tb427v9_000010500.1:CDS:1	0	1	2	12	13	18	0	3	2	5.77035	3.3865	0.00278876
Tb427v9_000011500.1:CDS:1	73	79	127	110	116	160	74	85	81	106.611	-0.0166663	0.947238
Tb427v9_000011600.1:CDS:1	2	1	3	16	17	29	4	6	7	9.21983	2.87851	0.000434345
Tb427v9_000011700.1:CDS:1	3	7	13	12	11	19	4	6	6	9.46105	0.415644	0.561005
Tb427v9_000011900.1:CDS:1	1	0	3	25	18	26	9	7	6	10.1301	3.66723	7.54786e-05
Tb427v9_000012300.1:CDS:1	6	0	11	7	11	13	1	5	3	6.69073	0.467769	0.60552
Tb427v9_000012400.1:CDS:1	0	0	0	6	4	4	3	4	2	2.261	4.16627	0.0120833
Tb427v9_000009300.1:CDS:1	237	218	370	350	302	433	202	270	240	309.346	-0.0910678	0.578654
Tb427v9_000009400.1:CDS:1	107	108	180	174	166	246	135	185	143	163.066	0.0823554	0.676686
Tb427v9_000009500.1:CDS:1	986	932	1568	991	940	1369	492	665	531	1068.26	-0.57104	6.6616e-09
Tb427v9_000009600.1:CDS:1	842	791	1312	992	870	1114	455	610	496	938.063	-0.466363	1.65132e-05
Tb427v9_000009700.1:CDS:1	479	442	736	642	602	836	448	580	484	615.341	-0.161986	0.186143
Tb427v9_000009800.1:CDS:1	63	81	106	113	95	155	92	106	100	103.429	0.0337298	0.900264
Tb427v9_000009900.1:CDS:1	60	53	86	69	63	100	46	63	66	71.4754	-0.27896	0.302378
Tb427v9_000010000.1:CDS:1	384	375	527	537	563	697	443	497	472	520.009	-0.0233098	0.893036
Tb427v9_000010100.1:CDS:1	128	124	167	199	145	242	176	210	196	177.175	-0.0330253	0.887536
Tb427v9_000010200.1:CDS:1	153	146	235	219	195	293	194	215	196	210.403	-0.0890871	0.63125
Tb427v9_000010700.1:CDS:1	2	4	0	14	11	21	8	3	5	7.61332	2.33852	0.00826851
Tb427v9_000011100.1:CDS:1	0	3	1	13	5	12	1	4	3	4.73797	2.37555	0.0323279
Tb427v9_000011200.1:CDS:1	5	6	8	37	24	42	8	8	7	16.7064	1.94564	0.000191555
Tb427v9_000012600.1:CDS:1	8	4	5	105	90	141	11	9	9	44.1069	3.79871	3.50284e-18
Tb427v9_000013100.1:CDS:1	10	11	13	653	546	951	540	537	412	351.721	5.4808	1.76863e-82
Tb427v9_000013200.1:CDS:1	4	4	3	107	95	166	21	26	23	49.0777	4.55442	3.25665e-19
Tb427v9_000013400.1:CDS:1	55	60	83	1238	957	2314	164	167	170	577.975	3.9593	4.51234e-47
Tb427v9_000013600.1:CDS:1	12	9	22	775	665	1116	499	514	393	394.829	5.40677	8.20526e-99
Tb427v9_000013900.1:CDS:1	80	64	137	246	197	398	281	370	333	205.929	1.09015	8.20427e-09
Tb427v9_000014000.1:CDS:1	105	91	116	271	274	374	303	320	299	221.397	1.03726	3.95116e-09
Tb427v9_000014100.1:CDS:1	98	80	123	205	151	251	497	493	402	212.157	0.50394	0.00825856
Tb427v9_000014200.1:CDS:1	160	154	215	384	373	573	572	711	657	370.26	0.813406	7.4768e-08
Tb427v9_000014500.1:CDS:1	64	64	96	1566	1270	2325	1100	1261	1315	875.161	4.01416	1.26208e-127
Tb427v9_000014800.1:CDS:1	51	76	97	1666	1428	2188	1823	2111	1724	1021.62	4.06682	6.22431e-184
Tb427v9_000015000.1:CDS:1	21	19	29	509	403	767	202	266	262	252.909	4.09617	2.10421e-68
Tb427v9_000015300.1:CDS:1	16	16	22	335	255	577	107	143	110	165.525	3.90915	4.82571e-49
Tb427v9_000015400.1:CDS:1	1509	1491	2363	2815	2495	4966	1852	2163	1836	2444.77	0.410739	0.00258821
Tb427v9_000015800.1:CDS:1	27	31	55	943	931	1347	1048	1221	972	604.591	4.35278	2.62346e-145
Tb427v9_000016000.1:CDS:1	15	18	31	354	273	618	122	133	153	179.301	3.773	3.65629e-46
Tb427v9_000016300.1:CDS:1	543	512	711	1275	1240	1648	1533	1925	1823	1131.43	0.721697	3.0984e-08
Tb427v9_000016400.1:CDS:1	343	307	426	887	835	1173	1078	1199	1206	749.57	0.907023	1.55417e-10
Tb427v9_000016500.1:CDS:1	66	51	107	259	229	360	344	379	370	206.696	1.44024	8.32205e-16
Tb427v9_000016600.1:CDS:1	630	575	886	1338	1124	1599	2288	2794	2304	1305.06	0.456142	4.61568e-05
Tb427v9_000016700.1:CDS:1	67	52	123	174	169	302	392	447	330	188.515	0.934797	6.75546e-07
Tb427v9_000016800.1:CDS:1	462	395	686	375	264	570	54	64	62	405.089	-0.8684	5.37974e-08
Tb427v9_000017000.1:CDS:1	72	70	119	1758	1626	2536	2256	2451	1961	1165.21	4.01261	4.50158e-197
Tb427v9_000017300.1:CDS:1	250	238	372	948	803	1525	938	1131	997	719.592	1.40878	1.99942e-24
Tb427v9_000017400.1:CDS:1	86	73	97	251	251	367	255	283	254	196.711	1.24396	2.70014e-12
Tb427v9_000017500.1:CDS:1	93	67	90	212	201	318	227	290	232	176.468	1.01406	1.29447e-07
Tb427v9_000017600.1:CDS:1	43	38	60	157	121	278	181	209	178	123.823	1.45396	2.76356e-10
Tb427v9_000017700.1:CDS:1	14	11	13	58	46	104	30	42	22	36.2766	1.90897	4.89503e-07
Tb427v9_000018100.1:CDS:1	0	0	1	38	35	49	5	14	8	16.1107	6.29841	1.77147e-06
Tb427v9_000018200.1:CDS:1	94	78	152	1978	1617	2882	1447	1710	1854	1132.02	3.82764	3.1118e-126
Tb427v9_000018600.1:CDS:1	78	78	161	2361	2190	3188	3392	4128	3123	1643.83	4.13934	6.66594e-267
Tb427v9_000018700.1:CDS:1	42	50	75	992	767	1487	542	600	619	517.426	3.77431	1.31385e-94
Tb427v9_000018900.1:CDS:1	239	267	415	1802	1477	2770	1143	1404	1274	1098.31	2.20645	7.89705e-63
Tb427v9_000019000.1:CDS:1	181	172	204	647	634	814	566	638	612	461.054	1.38545	2.53895e-19
Tb427v9_000019100.1:CDS:1	382	381	535	1117	1064	1566	1242	1469	1364	921.247	1.01405	2.229e-16
Tb427v9_000019200.1:CDS:1	63	36	81	240	198	312	209	195	192	156.293	1.57019	1.75656e-14
Tb427v9_000019300.1:CDS:1	55	57	86	447	304	665	223	236	180	236.963	2.32131	2.59068e-33
Tb427v9_000019800.1:CDS:1	614	533	1037	905	782	1648	160	169	154	767.072	0.104805	0.562383
Tb427v9_000020000.1:CDS:1	1	1	0	49	46	89	15	14	9	23.9518	6.0052	1.29956e-07
Tb427v9_000020300.1:CDS:1	0	3	2	1	1	1	0	0	0	1.20615	-1.23581	0.54774
Tb427v9_000020500.1:CDS:1	27	35	61	1469	1193	2030	1065	1222	961	775.455	4.76872	1.65336e-170
Tb427v9_000020600.1:CDS:1	14	13	18	484	441	835	105	134	111	232.481	4.77567	2.08935e-73
Tb427v9_000020900.1:CDS:1	84	63	97	279	241	365	240	293	257	196.043	1.35079	1.48991e-14
Tb427v9_000021100.1:CDS:1	12	11	24	181	156	292	44	39	27	87.0771	3.25252	9.77132e-29
Tb427v9_000021200.1:CDS:1	0	3	1	25	12	21	2	1	3	7.98997	3.35341	0.000577868
Tb427v9_000021300.1:CDS:1	2	2	2	93	73	114	5	6	4	34.7536	5.05528	6.92881e-14
Tb427v9_000021400.1:CDS:1	104	90	153	137	95	204	20	22	16	111.204	-0.182199	0.45159
Tb427v9_000021500.1:CDS:1	0	0	0	0	0	0	0	0	0	0	NA	NA
Tb427v9_000021500.1:CDS:2	0	0	0	0	0	0	0	0	0	0	NA	NA
Tb427v9_000021600.1:CDS:1	0	13	19	10739	11400	15666	14045	20372	17005	7753.59	9.73187	2.03728e-266
Tb427v9_000021800.1:CDS:1	893	1004	1561	4699	4100	5589	9381	11871	9082	4222.57	1.57438	8.62714e-73
Tb427v9_000022100.1:CDS:1	2977	3022	4722	9067	7560	11697	11598	15201	14402	7768.82	0.900459	6.26083e-15
Tb427v9_000022200.1:CDS:1	2146	1885	2913	3943	3562	5533	9059	10577	9212	4558.26	0.390082	0.000583458
Tb427v9_000022300.1:CDS:1	896	870	1130	2312	2198	3147	2852	3400	3336	2014.33	0.870294	7.49677e-11
Tb427v9_000022400.1:CDS:1	1754	1730	2794	4421	3701	5867	8181	9325	9060	4406.13	0.656168	1.04492e-08
Tb427v9_000022500.1:CDS:1	1402	1360	2463	4115	3543	5569	5040	6566	6018	3539.93	0.858678	4.40434e-15
Tb427v9_000022600.1:CDS:1	945	812	1075	1989	1893	2468	2536	3074	2827	1780.53	0.634196	4.45035e-06
Tb427v9_000022700.1:CDS:1	775	676	978	1927	1761	2369	2345	2715	2588	1621.65	0.802846	3.11407e-10
Tb427v9_000022800.1:CDS:1	2303	2069	3279	4865	4102	6157	10488	11591	10920	5201.15	0.476535	3.74367e-05
Tb427v9_000022900.1:CDS:1	613	576	912	1384	1180	1670	2158	2679	2340	1312.58	0.51567	4.11246e-06
Tb427v9_000023000.1:CDS:1	2266	2135	3461	5012	4532	6540	11236	12854	11775	5525.03	0.535196	1.68059e-07
Tb427v9_000023100.1:CDS:1	111	73	145	305	257	424	204	251	199	211.353	1.08571	9.81161e-11
Tb427v9_000023200.1:CDS:1	308550	290135	498642	317944	292313	415504	253044	315188	282702	355666	-0.584342	5.39621e-10
Tb427v9_000023600.1:CDS:1	432	427	698	2140	1860	2811	4356	5105	3943	1920.83	1.63727	2.08246e-67
Tb427v9_000023700.1:CDS:1	1067	992	1628	5009	4394	7124	10157	12630	12871	4866.83	1.65827	7.0892e-41
Tb427v9_000023900.1:CDS:1	527	492	835	1491	1369	2224	1847	2418	2133	1311.11	0.95503	1.35365e-16
Tb427v9_000024000.1:CDS:1	618	586	818	1301	1113	1710	2712	2908	2761	1370.91	0.505448	0.000130133
Tb427v9_000024100.1:CDS:1	159	125	183	480	392	610	450	517	492	347.683	1.14678	9.2651e-13
Tb427v9_000024200.1:CDS:1	101	74	186	303	250	454	423	441	398	256.251	1.01012	8.53823e-09
Tb427v9_000024300.1:CDS:1	148	120	209	323	268	408	472	572	469	293.978	0.573998	0.000110376
Tb427v9_000024400.1:CDS:1	77	53	130	141	124	254	326	402	318	168.779	0.509616	0.0145718
Tb427v9_000024600.1:CDS:1	12	17	30	30	40	45	28	38	37	29.6915	0.504924	0.207213
Tb427v9_000025200.1:CDS:1	448	469	828	21	18	28	8	15	18	293.982	-5.17495	7.59149e-128
Tb427v9_000025900.1:CDS:1	39	46	65	1174	918	1530	1011	1195	929	649.852	4.09921	1.02022e-141
Tb427v9_000026100.1:CDS:1	39	29	46	357	284	598	148	164	173	192.988	2.91334	7.18688e-39
Tb427v9_000026400.1:CDS:1	66	53	60	202	181	272	170	212	218	147.003	1.3337	1.13475e-09
Tb427v9_000026500.1:CDS:1	37	25	46	124	121	240	152	143	126	100.957	1.64589	5.66338e-11
Tb427v9_000026600.1:CDS:1	63	59	86	182	153	324	144	131	155	138.679	1.13024	7.59389e-07
Tb427v9_000026700.1:CDS:1	4	2	4	52	30	67	9	10	15	21.1492	3.39151	2.02191e-08
Tb427v9_000026800.1:CDS:1	4	1	6	53	51	88	9	8	11	25.7462	3.6408	7.10007e-11
Tb427v9_000026900.1:CDS:1	292	292	377	316	257	572	71	91	62	307.805	-0.306792	0.113464
Tb427v9_000026000.1:CDS:1	9	13	13	165	143	254	125	140	150	98.2474	3.49491	2.01166e-28
Tb427v9_000027300.1:CDS:1	304	316	523	1768	1461	2125	2955	3703	2716	1420.64	1.74672	1.23001e-70
Tb427v9_000027400.1:CDS:1	709	688	1065	3291	2838	4933	6663	8249	8095	3194.24	1.65016	7.18688e-39
Tb427v9_000027600.1:CDS:1	140	107	162	400	325	605	464	487	441	313.689	1.1692	1.08613e-11
Tb427v9_000027700.1:CDS:1	994	917	1340	2049	1690	2576	4176	4666	3985	2119.51	0.441241	0.000196288
Tb427v9_000027800.1:CDS:1	111	105	151	310	282	429	378	406	359	255.288	0.968998	7.62956e-10
Tb427v9_000027900.1:CDS:1	13	8	13	55	32	65	50	39	41	32.0303	1.64929	5.70371e-05
Tb427v9_000028000.1:CDS:1	50	31	73	97	73	129	116	159	106	84.1713	0.474549	0.0562645
Tb427v9_000028100.1:CDS:1	3	4	2	10	7	12	9	2	2	5.92019	1.1244	0.230744
Tb427v9_000028200.1:CDS:1	18	6	23	25	23	55	75	74	61	32.8954	0.62963	0.143653
Tb427v9_000028300.1:CDS:1	33	24	51	16	6	16	12	11	8	23.9788	-1.98584	2.40339e-06
Tb427v9_000028500.1:CDS:1	11	11	26	40	41	50	25	18	35	28.2614	1.00562	0.0159386
Tb427v9_000029000.1:CDS:1	358	399	683	2307	2170	3072	4059	4685	3578	1916.22	1.91529	1.39407e-93
Tb427v9_000029100.1:CDS:1	833	797	1379	4769	4005	6904	8512	10411	10512	4238.66	1.88307	5.8206e-52
Tb427v9_000029300.1:CDS:1	1648	1652	2851	5117	4531	7230	6688	8592	7949	4482.9	0.966595	7.05994e-19
Tb427v9_000029400.1:CDS:1	999	920	1366	2072	1761	2734	4249	4931	4341	2197.67	0.482244	3.6315e-05
Tb427v9_000029500.1:CDS:1	122	118	172	421	400	542	441	485	452	319.041	1.22862	6.06722e-17
Tb427v9_000029700.1:CDS:1	553	492	737	1166	959	1454	1924	2311	2045	1126.55	0.493251	8.5662e-05
Tb427v9_000029800.1:CDS:1	162	136	286	402	316	567	734	927	767	400.494	0.658943	7.81443e-06
Tb427v9_000029900.1:CDS:1	165	166	251	95	77	135	56	57	37	141.968	-1.42893	3.27778e-15
Tb427v9_000030500.1:CDS:1	19	14	34	748	660	1105	734	822	623	443.381	4.74272	4.47123e-109
Tb427v9_000030600.1:CDS:1	16	14	29	668	600	927	608	688	558	385.794	4.73462	9.07057e-102
Tb427v9_000030700.1:CDS:1	15	12	31	800	669	1054	660	679	558	427.012	4.96677	3.13797e-106
Tb427v9_000030800.1:CDS:1	20	14	17	413	341	585	117	132	140	189.812	4.20054	1.20766e-59
Tb427v9_000031100.1:CDS:1	1111	931	1317	2105	1780	2711	4394	4853	4377	2229.77	0.441513	0.00113451
Tb427v9_000031200.1:CDS:1	166	184	208	552	485	698	546	635	573	413.25	1.10921	3.38495e-13
Tb427v9_000031300.1:CDS:1	12	11	16	78	57	120	41	45	42	44.2113	2.19572	3.64977e-10
Tb427v9_000031400.1:CDS:1	636	600	925	1312	1150	1611	2144	2721	2304	1303.32	0.4152	0.000177876
Tb427v9_000031500.1:CDS:1	296	236	397	726	583	817	1442	1825	1405	706.998	0.70117	2.7182e-08
Tb427v9_000031700.1:CDS:1	85	84	143	145	117	230	26	33	28	113.352	0.155842	0.505233
Tb427v9_000033100.1:CDS:1	0	0	2	0	1	2	1	0	0	0.632833	0.255496	0.93434
Tb427v9_000033300.1:CDS:1	0	1	0	0	0	1	0	0	0	0.302275	-0.529328	NA
Tb427v9_000033400.1:CDS:1	2	0	7	3	1	5	2	4	2	2.73407	-0.372914	0.791449
Tb427v9_000035900.1:CDS:1	1	0	0	1	0	0	1	0	0	0.399097	-0.526978	NA
Tb427v9_000037400.1:CDS:1	0	1	0	0	0	1	0	0	0	0.302275	-0.529328	NA
Tb427v9_000037500.1:CDS:1	0	0	1	0	0	1	1	0	0	0.284826	-0.505875	NA
Tb427v9_000037900.1:CDS:1	0	0	1	0	0	0	0	0	0	0.117441	-1.4665	NA
Tb427v9_000038000.1:CDS:1	0	0	0	0	0	1	0	0	0	0.0979952	0.447278	NA
Tb427v9_000038300.1:CDS:1	0	1	0	0	1	1	0	0	0	0.434846	0.337337	NA
Tb427v9_000038400.1:CDS:1	0	0	0	0	0	0	0	0	0	0	NA	NA
Tb427v9_000040400.1:CDS:1	0	0	1	0	1	0	1	1	0	0.373307	-0.506743	NA
Tb427v9_000040500.1:CDS:1	0	0	2	2	0	0	1	0	0	0.560001	-0.156558	0.962962
Tb427v9_000040600.1:CDS:1	0	0	2	0	2	1	0	1	0	0.651924	0.352761	0.907961
Tb427v9_000041000.1:CDS:1	0	0	0	0	0	0	1	0	0	0.0693901	0	NA
Tb427v9_000041200.1:CDS:1	0	0	1	0	0	0	0	0	0	0.117441	-1.4665	NA
Tb427v9_000041400.1:CDS:1	0	0	0	0	0	0	0	0	0	0	NA	NA
Tb427v9_000042300.1:CDS:1	0	0	2	1	3	0	0	2	0	0.86827	0.843995	0.752512
Tb427v9_000042400.1:CDS:1	0	1	3	2	0	1	0	1	1	1.03811	-0.751128	0.737185
Tb427v9_000042500.1:CDS:1	0	1	0	1	0	2	0	2	1	0.709825	0.870351	0.756427
Tb427v9_000045300.1:CDS:1	0	3	1	3	3	5	1	1	1	2.19874	0.894624	0.555922
Tb427v9_000045400.1:CDS:1	0	0	1	1	1	2	1	1	1	0.771041	1.34765	0.581599
Tb427v9_000045500.1:CDS:1	3	5	0	4	5	11	3	1	2	4.28902	0.625187	0.590335
Tb427v9_000048400.1:CDS:1	0	1	2	0	0	0	0	0	0	0.439162	-2.78195	NA
Tb427v9_000049000.1:CDS:1	0	0	2	0	0	0	0	0	0	0.234882	-2.03595	NA
Tb427v9_000049200.1:CDS:1	0	0	0	0	0	0	2	0	0	0.13878	0	NA
Tb427v9_000049400.1:CDS:1	0	0	3	0	1	0	0	0	1	0.558773	-1.6259	0.60552
Tb427v9_000049500.1:CDS:1	0	0	0	0	0	0	0	0	0	0	NA	NA
Tb427v9_000050000.1:CDS:1	0	0	0	1	0	0	0	0	0	0.127865	0.447278	NA
Tb427v9_000050600.1:CDS:1	0	0	0	0	0	0	0	0	0	0	NA	NA
Tb427v9_000050700.1:CDS:1	0	1	0	0	0	0	0	0	0	0.20428	-1.49377	NA
Tb427v9_000050900.1:CDS:1	0	0	2	0	0	0	0	0	0	0.234882	-2.03595	NA
Tb427v9_000051400.1:CDS:1	8	8	14	16	12	17	10	20	6	12.411	0.112543	0.86971
Tb427v9_000051700.1:CDS:1	0	0	2	0	1	0	0	0	0	0.367453	-1.09823	NA
Tb427v9_000052100.1:CDS:1	0	0	1	0	0	0	1	0	1	0.26071	-1.46749	NA
Tb427v9_000052600.1:CDS:1	0	0	0	0	0	0	0	0	0	0	NA	NA
Tb427v9_000052700.1:CDS:1	0	0	0	0	0	0	0	0	0	0	NA	NA
Tb427v9_000053300.1:CDS:1	0	0	0	0	0	0	0	0	0	0	NA	NA
Tb427v9_000053400.1:CDS:1	0	0	0	0	0	0	0	0	0	0	NA	NA
Tb427v9_000053800.1:CDS:1	0	0	0	0	0	0	0	0	0	0	NA	NA
Tb427v9_000053900.1:CDS:1	0	0	2	0	0	0	0	0	0	0.234882	-2.03595	NA
Tb427v9_000054100.1:CDS:1	0	0	0	0	1	0	0	0	0	0.132571	0.447278	NA
Tb427v9_000054200.1:CDS:1	0	0	0	0	0	0	0	0	0	0	NA	NA
Tb427v9_000054400.1:CDS:1	0	0	0	0	1	0	0	0	0	0.132571	0.447278	NA
Tb427v9_000054500.1:CDS:1	0	0	0	0	0	1	2	0	0	0.236775	0.447279	NA
Tb427v9_000054800.1:CDS:1	0	0	0	0	0	0	0	0	0	0	NA	NA
Tb427v9_000056700.1:CDS:1	0	1	2	0	0	0	0	0	1	0.513041	-2.79039	NA
Tb427v9_000056800.1:CDS:1	0	2	0	0	0	0	0	0	0	0.40856	-2.59069	NA
Tb427v9_000056900.1:CDS:1	0	1	0	0	0	0	0	0	0	0.20428	-1.49377	NA
Tb427v9_000057100.1:CDS:1	0	0	1	0	0	0	0	0	0	0.117441	-1.4665	NA
Tb427v9_000057300.1:CDS:1	1	0	1	1	2	5	2	1	2	1.54271	1.4758	0.43404
Tb427v9_000057400.1:CDS:1	0	0	2	0	0	0	0	0	0	0.234882	-2.03595	NA
Tb427v9_000057500.1:CDS:1	5	2	6	6	4	10	4	5	6	5.3902	0.119235	0.908236
Tb427v9_000059700.1:CDS:1	0	0	1	0	0	0	0	0	0	0.117441	-1.4665	NA
Tb427v9_000059800.1:CDS:1	0	0	0	0	0	1	0	0	0	0.0979952	0.447278	NA
Tb427v9_000059900.1:CDS:1	0	1	0	0	0	0	0	0	0	0.20428	-1.49377	NA
Tb427v9_000060100.1:CDS:1	1	0	1	1	0	1	0	0	0	0.545143	-0.490215	0.878309
Tb427v9_000060300.1:CDS:1	0	0	0	0	0	3	0	0	1	0.367865	1.70684	NA
Tb427v9_000060500.1:CDS:1	0	1	2	0	0	0	0	0	1	0.513041	-2.79039	NA
Tb427v9_000060900.1:CDS:1	0	0	0	0	0	0	0	0	0	0	NA	NA
Tb427v9_000061300.1:CDS:1	0	0	0	0	0	2	0	0	0	0.19599	1.10916	NA
Tb427v9_000061400.1:CDS:1	0	1	0	1	0	0	1	0	0	0.401534	-0.526948	NA
Tb427v9_000061500.1:CDS:1	0	0	1	1	0	0	0	0	0	0.245305	-0.505311	NA
Tb427v9_000061600.1:CDS:1	0	0	0	0	0	0	0	0	0	0	NA	NA
Tb427v9_000061700.1:CDS:1	0	0	0	0	0	0	0	0	0	0	NA	NA
Tb427v9_000062000.1:CDS:1	0	0	0	0	0	0	0	0	0	0	NA	NA
Tb427v9_000062100.1:CDS:1	0	0	0	0	0	0	0	0	0	0	NA	NA
Tb427v9_000063100.1:CDS:1	4	7	12	0	0	0	1	0	0	3.71601	-5.81318	0.000142316
Tb427v9_000063500.1:CDS:1	223	220	411	2	2	4	0	2	1	139.315	-7.20619	1.31242e-39
Tb427v9_000063800.1:CDS:1	0	0	0	0	0	1	0	0	0	0.0979952	0.447278	NA
Tb427v9_000063900.1:CDS:1	0	0	0	0	0	0	0	0	0	0	NA	NA
Tb427v9_000064200.1:CDS:1	0	0	0	0	0	0	0	0	0	0	NA	NA
Tb427v9_000064300.1:CDS:1	0	1	3	1	0	0	0	0	0	0.684467	-2.19166	0.43123
Tb427v9_000064400.1:CDS:1	0	1	0	0	0	0	0	0	0	0.20428	-1.49377	NA
Tb427v9_000065000.1:CDS:1	0	0	1	0	0	0	0	0	1	0.19132	-1.46674	NA
Tb427v9_000065200.1:CDS:1	0	0	0	0	1	1	0	1	0	0.284472	1.30937	NA
Tb427v9_000065300.1:CDS:1	0	0	0	0	0	0	0	0	0	0	NA	NA
Tb427v9_000065600.1:CDS:1	0	0	0	0	0	0	0	0	0	0	NA	NA
Tb427v9_000065800.1:CDS:1	0	0	1	0	0	0	0	0	0	0.117441	-1.4665	NA
Tb427v9_000065900.1:CDS:1	0	0	0	0	0	0	0	0	0	0	NA	NA
Tb427v9_000066000.1:CDS:1	0	0	0	0	0	0	1	1	0	0.123296	0	NA
Tb427v9_000066100.1:CDS:1	0	0	1	0	1	0	0	0	0	0.250012	-0.505341	NA
Tb427v9_000066300.1:CDS:1	0	0	1	0	0	0	1	0	0	0.186831	-1.46671	NA
Tb427v9_000066500.1:CDS:1	0	1	1	0	0	0	0	0	0	0.321721	-2.30369	NA
Tb427v9_000066600.1:CDS:1	0	0	0	0	0	0	0	0	0	0	NA	NA
Tb427v9_000067000.1:CDS:1	0	0	1	0	0	0	0	1	0	0.171346	-1.4666	NA
Tb427v9_000067100.1:CDS:1	0	1	1	1	0	0	0	0	0	0.449585	-1.34379	NA
Tb427v9_000067600.1:CDS:1	0	0	0	0	0	0	0	0	0	0	NA	NA
Tb427v9_000067700.1:CDS:1	0	0	1	0	0	2	3	1	1	0.649386	0.238525	0.939409
Tb427v9_000067800.1:CDS:1	0	0	0	0	0	0	0	0	0	0	NA	NA
Tb427v9_000067900.1:CDS:1	0	2	5	1	1	0	1	2	1	1.50728	-2.10107	0.26064
Tb427v9_000068000.1:CDS:1	0	0	1	0	1	0	0	0	1	0.323891	-0.506116	NA
Tb427v9_000068400.1:CDS:1	0	0	1	0	0	0	0	0	0	0.117441	-1.4665	NA
Tb427v9_000068500.1:CDS:1	1	0	1	0	0	0	3	2	0	0.635264	-2.30236	0.424556
Tb427v9_000070800.1:CDS:1	2	3	4	5	2	2	2	0	0	2.72552	-0.450514	0.742802
Tb427v9_000071000.1:CDS:1	1	1	0	1	1	0	0	1	1	0.794342	-0.577603	0.829708
Tb427v9_000071200.1:CDS:1	0	1	0	0	0	0	0	0	0	0.20428	-1.49377	NA
Tb427v9_000071300.1:CDS:1	0	0	0	1	0	0	0	0	0	0.127865	0.447278	NA
Tb427v9_000071700.1:CDS:1	0	0	0	0	1	0	0	0	0	0.132571	0.447278	NA
Tb427v9_000072100.1:CDS:1	0	1	0	0	0	0	0	0	0	0.20428	-1.49377	NA
Tb427v9_000072200.1:CDS:1	0	0	0	0	0	0	0	0	0	0	NA	NA
Tb427v9_000072500.1:CDS:1	0	0	0	0	0	0	0	0	1	0.0738792	0	NA
Tb427v9_000072600.1:CDS:1	0	0	1	0	0	0	0	0	0	0.117441	-1.4665	NA
Tb427v9_000072900.1:CDS:1	0	0	0	0	0	0	0	0	0	0	NA	NA
Tb427v9_000073000.1:CDS:1	0	1	0	0	0	1	0	0	1	0.376154	-0.527296	NA
Tb427v9_000073100.1:CDS:1	0	0	0	0	0	0	0	0	0	0	NA	NA
Tb427v9_000073400.1:CDS:1	0	0	0	1	0	0	0	0	0	0.127865	0.447278	NA
Tb427v9_000075300.1:CDS:1	0	1	1	1	1	0	0	0	0	0.582156	-0.366411	0.908151
Tb427v9_000075400.1:CDS:1	2	1	1	0	1	1	2	3	1	1.33035	-1.57193	0.436137
Tb427v9_000075500.1:CDS:1	2	3	2	2	4	6	2	4	4	3.27531	0.217383	0.869369
Tb427v9_000078500.1:CDS:1	0	3	0	0	0	0	0	0	0	0.612839	-3.20919	0.525691
Tb427v9_000078600.1:CDS:1	0	1	1	0	0	0	0	0	0	0.321721	-2.30369	NA
Tb427v9_000078800.1:CDS:1	0	0	7	0	0	0	0	0	0	0.822086	-3.68069	0.45848
Tb427v9_000031800.1:CDS:1	1	2	3	7	4	14	1	8	2	4.40839	1.54331	0.151953
Tb427v9_000031900.1:CDS:1	2	1	3	8	4	4	3	8	6	3.98816	0.980863	0.393824
Tb427v9_000032000.1:CDS:1	0	0	4	0	3	3	0	3	5	1.69257	0.331062	0.875184
Tb427v9_000032100.1:CDS:1	0	0	0	2	0	0	0	1	1	0.383514	1.42482	NA
Tb427v9_000032200.1:CDS:1	0	0	0	2	2	0	0	0	0	0.520871	2.45688	NA
Tb427v9_000032600.1:CDS:1	0	0	0	0	0	1	0	0	0	0.0979952	0.447278	NA
Tb427v9_000032700.1:CDS:1	0	0	1	0	0	1	0	0	0	0.215436	-0.505117	NA
Tb427v9_000032800.1:CDS:1	0	0	0	1	0	1	0	0	0	0.22586	1.28455	NA
Tb427v9_000033700.1:CDS:1	0	0	1	0	0	0	0	2	0	0.225252	-1.46695	NA
Tb427v9_000034100.1:CDS:1	0	0	0	0	0	0	1	0	0	0.0693901	0	NA
Tb427v9_000034400.1:CDS:1	0	0	1	0	0	0	0	0	0	0.117441	-1.4665	NA
Tb427v9_000034700.1:CDS:1	0	0	0	0	0	0	0	0	1	0.0738792	0	NA
Tb427v9_000034800.1:CDS:1	0	1	0	0	0	0	0	0	0	0.20428	-1.49377	NA
Tb427v9_000035000.1:CDS:1	1	6	7	33	26	60	15	12	13	18.4438	2.58411	4.94298e-06
Tb427v9_000035500.1:CDS:1	0	0	0	0	0	0	0	0	0	0	NA	NA
Tb427v9_000035600.1:CDS:1	0	1	0	0	0	0	0	0	1	0.278159	-1.49153	NA
Tb427v9_000035700.1:CDS:1	0	0	0	0	0	0	0	0	0	0	NA	NA
Tb427v9_000038700.1:CDS:1	0	0	1	1	0	0	1	1	0	0.368601	-0.506716	NA
Tb427v9_000039000.1:CDS:1	0	0	1	0	0	0	0	0	0	0.117441	-1.4665	NA
Tb427v9_000039300.1:CDS:1	0	0	0	0	0	0	0	0	0	0	NA	NA
Tb427v9_000039400.1:CDS:1	0	1	0	0	0	0	2	0	0	0.34306	-1.49068	NA
Tb427v9_000039600.1:CDS:1	0	1	0	1	0	1	0	0	0	0.43014	0.318429	NA
Tb427v9_000039700.1:CDS:1	0	0	0	1	0	0	0	0	0	0.127865	0.447278	NA
Tb427v9_000039900.1:CDS:1	3	2	2	0	0	3	1	1	0	1.66625	-1.89239	0.275684
Tb427v9_000040000.1:CDS:1	0	0	2	1	1	0	0	0	0	0.495317	-0.131864	NA
Tb427v9_000040100.1:CDS:1	2	1	1	2	3	1	3	1	2	1.88668	0.0871706	0.960742
Tb427v9_000041600.1:CDS:1	1	0	5	5	2	5	7	1	2	2.87088	0.658939	0.647572
Tb427v9_000041900.1:CDS:1	1	0	1	0	0	1	0	0	0	0.417278	-1.3369	NA
Tb427v9_000042000.1:CDS:1	2	1	2	4	0	2	3	4	2	2.12185	-0.232372	0.89056
Tb427v9_000042700.1:CDS:1	1	2	7	1	2	5	3	2	2	2.77921	-0.738078	0.576104
Tb427v9_000042900.1:CDS:1	0	0	2	0	0	0	0	0	0	0.234882	-2.03595	NA
Tb427v9_000043400.1:CDS:1	1	0	0	0	0	0	0	0	0	0.201842	-1.49382	NA
Tb427v9_000043500.1:CDS:1	6	4	6	3	4	4	7	2	7	5.14937	-1.04833	0.278234
Tb427v9_000043600.1:CDS:1	0	1	2	0	0	2	0	2	1	0.816842	-1.09069	0.67454
Tb427v9_000043700.1:CDS:1	1	1	4	1	2	1	1	3	3	1.81963	-0.947188	0.568011
Tb427v9_000043800.1:CDS:1	0	0	0	0	0	0	0	0	0	0	NA	NA
Tb427v9_000044100.1:CDS:1	0	0	1	0	0	0	0	0	0	0.117441	-1.4665	NA
Tb427v9_000044400.1:CDS:1	0	1	0	0	0	0	0	0	0	0.20428	-1.49377	NA
Tb427v9_000044600.1:CDS:1	0	0	0	0	0	0	1	0	0	0.0693901	0	NA
Tb427v9_000044800.1:CDS:1	0	0	0	0	0	0	1	0	1	0.143269	0	NA
Tb427v9_000044900.1:CDS:1	0	0	1	0	0	0	0	0	0	0.117441	-1.4665	NA
Tb427v9_000045000.1:CDS:1	0	0	0	0	0	2	0	1	0	0.249896	1.12478	NA
Tb427v9_000045800.1:CDS:1	0	1	0	1	0	1	1	0	1	0.573409	0.327571	0.918294
Tb427v9_000046100.1:CDS:1	0	0	0	0	0	0	0	0	0	0	NA	NA
Tb427v9_000046400.1:CDS:1	0	0	0	0	0	0	0	0	0	0	NA	NA
Tb427v9_000046500.1:CDS:1	0	1	0	0	0	0	0	0	0	0.20428	-1.49377	NA
Tb427v9_000046900.1:CDS:1	0	3	2	1	0	3	2	1	2	1.61002	-0.905726	0.620895
Tb427v9_000047100.1:CDS:1	0	0	0	0	0	0	1	0	0	0.0693901	0	NA
Tb427v9_000047200.1:CDS:1	0	0	0	0	0	0	1	0	0	0.0693901	0	NA
Tb427v9_000047300.1:CDS:1	0	0	3	1	0	0	0	0	0	0.480187	-1.5989	NA
Tb427v9_000047600.1:CDS:1	0	0	1	0	0	0	0	0	0	0.117441	-1.4665	NA
Tb427v9_000051000.1:CDS:1	11	3	7	2	5	6	14	4	5	6.71822	-1.23994	0.168065
Tb427v9_000051200.1:CDS:1	0	0	2	0	0	0	3	0	0	0.443052	-2.06488	NA
Tb427v9_000055100.1:CDS:1	0	1	1	0	0	0	0	0	0	0.321721	-2.30369	NA
Tb427v9_000055500.1:CDS:1	0	2	0	0	0	0	0	1	0	0.462465	-2.57617	NA
Tb427v9_000055700.1:CDS:1	0	1	0	1	0	0	0	0	0	0.332144	-0.528848	NA
Tb427v9_000055900.1:CDS:1	0	1	0	1	0	0	0	0	1	0.406024	-0.526888	NA
Tb427v9_000056000.1:CDS:1	0	0	1	0	1	0	0	0	1	0.323891	-0.506116	NA
Tb427v9_000056100.1:CDS:1	0	0	1	0	0	0	0	0	0	0.117441	-1.4665	NA
Tb427v9_000056200.1:CDS:1	0	2	3	0	1	0	1	0	0	0.962843	-2.60915	0.264814
Tb427v9_000056600.1:CDS:1	0	1	1	1	0	0	1	0	0	0.518975	-1.34505	NA
Tb427v9_000057700.1:CDS:1	0	0	0	0	0	0	0	0	0	0	NA	NA
Tb427v9_000057900.1:CDS:1	6	1	6	8	9	9	16	14	17	8.33885	0.535628	0.52352
Tb427v9_000058000.1:CDS:1	0	0	0	0	0	0	0	0	0	0	NA	NA
Tb427v9_000058100.1:CDS:1	0	0	0	0	0	0	2	0	0	0.13878	0	NA
Tb427v9_000058200.1:CDS:1	0	1	0	0	0	0	1	0	0	0.27367	-1.49161	NA
Tb427v9_000058500.1:CDS:1	0	0	1	0	0	0	0	0	1	0.19132	-1.46674	NA
Tb427v9_000058600.1:CDS:1	0	0	0	0	0	0	0	0	0	0	NA	NA
Tb427v9_000059400.1:CDS:1	0	0	0	0	0	0	0	0	0	0	NA	NA
Tb427v9_000068600.1:CDS:1	0	0	1	0	1	2	0	0	0	0.446002	0.884494	NA
Tb427v9_000068800.1:CDS:1	0	0	1	0	0	0	0	0	0	0.117441	-1.4665	NA
Tb427v9_000068900.1:CDS:1	1	0	0	0	2	1	0	0	0	0.564979	0.974759	0.759452
Tb427v9_000069000.1:CDS:1	0	0	1	0	0	0	0	1	0	0.171346	-1.4666	NA
Tb427v9_000069300.1:CDS:1	0	0	2	0	0	0	1	0	0	0.304272	-2.05187	NA
Tb427v9_000069400.1:CDS:1	0	0	1	0	0	0	0	0	0	0.117441	-1.4665	NA
Tb427v9_000069600.1:CDS:1	0	0	1	0	0	0	1	0	1	0.26071	-1.46749	NA
Tb427v9_000069700.1:CDS:1	0	0	1	0	0	0	0	0	1	0.19132	-1.46674	NA
Tb427v9_000069900.1:CDS:1	0	0	1	0	0	0	0	0	0	0.117441	-1.4665	NA
Tb427v9_000070000.1:CDS:1	0	0	0	0	0	0	0	0	0	0	NA	NA
Tb427v9_000070200.1:CDS:1	0	0	2	0	0	0	0	0	0	0.234882	-2.03595	NA
Tb427v9_000070300.1:CDS:1	0	0	0	0	0	0	0	0	0	0	NA	NA
Tb427v9_000070400.1:CDS:1	0	1	0	0	0	0	0	1	0	0.258185	-1.49189	NA
Tb427v9_000070600.1:CDS:1	0	1	1	0	0	1	0	0	0	0.419716	-1.34351	NA
Tb427v9_000071600.1:CDS:1	0	0	0	0	0	0	0	0	0	0	NA	NA
Tb427v9_000074200.1:CDS:1	0	1	0	0	0	2	0	0	1	0.474149	0.189206	NA
Tb427v9_000074300.1:CDS:1	0	0	0	0	0	0	0	0	1	0.0738792	0	NA
Tb427v9_000074500.1:CDS:1	0	0	1	0	0	1	1	0	0	0.284826	-0.505875	NA
Tb427v9_000074600.1:CDS:1	0	0	0	0	0	0	0	0	0	0	NA	NA
Tb427v9_000074900.1:CDS:1	0	0	1	0	0	0	0	0	0	0.117441	-1.4665	NA
Tb427v9_000075200.1:CDS:1	0	0	0	0	0	0	0	0	0	0	NA	NA
Tb427v9_000075600.1:CDS:1	0	0	1	0	0	1	1	0	1	0.358705	-0.506617	NA
Tb427v9_000076000.1:CDS:1	0	1	0	0	0	1	0	0	0	0.302275	-0.529328	NA
Tb427v9_000076100.1:CDS:1	0	0	1	0	0	0	0	0	0	0.117441	-1.4665	NA
Tb427v9_000076500.1:CDS:1	0	0	0	0	0	0	0	0	0	0	NA	NA
Tb427v9_000077100.1:CDS:1	0	0	0	0	0	0	0	0	0	0	NA	NA
Tb427v9_000077400.1:CDS:1	0	0	0	0	0	0	0	0	0	0	NA	NA
Tb427v9_000080300.1:CDS:1	0	0	0	0	0	1	0	0	0	0.0979952	0.447278	NA
Tb427v9_000080400.1:CDS:1	0	0	0	0	1	1	0	0	0	0.230566	1.30803	NA
Tb427v9_000081800.1:CDS:1	0	0	0	0	1	1	0	1	0	0.284472	1.30937	NA
Tb427v9_000082000.1:CDS:1	0	0	0	0	0	0	0	0	0	0	NA	NA
Tb427v9_000082100.1:CDS:1	0	0	0	1	1	0	0	0	0	0.260435	1.45591	NA
Tb427v9_000082400.1:CDS:1	0	0	0	0	0	0	0	0	0	0	NA	NA
Tb427v9_000083900.1:CDS:1	0	1	1	0	1	1	0	0	0	0.552287	-0.47951	0.880707
Tb427v9_000084000.1:CDS:1	0	0	0	0	1	0	0	0	0	0.132571	0.447278	NA
Tb427v9_000084100.1:CDS:1	0	1	1	0	0	1	1	0	0	0.489106	-1.34479	NA
Tb427v9_000084200.1:CDS:1	0	0	0	0	0	0	0	0	0	0	NA	NA
Tb427v9_000087300.1:CDS:1	0	0	0	1	1	2	1	2	2	0.781385	2.30371	0.327997
Tb427v9_000087600.1:CDS:1	0	1	0	0	0	0	0	0	1	0.278159	-1.49153	NA
Tb427v9_000087700.1:CDS:1	0	1	0	1	0	0	0	0	0	0.332144	-0.528848	NA
Tb427v9_000088000.1:CDS:1	0	0	1	0	0	0	0	0	0	0.117441	-1.4665	NA
Tb427v9_000088100.1:CDS:1	0	1	0	0	0	2	1	0	0	0.46966	0.188647	NA
Tb427v9_000088300.1:CDS:1	0	2	0	0	0	0	0	0	0	0.40856	-2.59069	NA
Tb427v9_000088400.1:CDS:1	0	1	1	1	0	0	0	0	0	0.449585	-1.34379	NA
Tb427v9_000088600.1:CDS:1	0	0	0	1	0	0	1	1	0	0.25116	0.447279	NA
Tb427v9_000088700.1:CDS:1	0	0	0	0	0	0	0	0	0	0	NA	NA
Tb427v9_000088800.1:CDS:1	0	0	4	1	1	0	0	1	0	0.784104	-1.078	0.686057
Tb427v9_000088900.1:CDS:1	0	0	0	0	0	0	0	0	0	0	NA	NA
Tb427v9_000089000.1:CDS:1	0	0	0	0	0	0	0	0	0	0	NA	NA
Tb427v9_000089200.1:CDS:1	2	0	1	0	2	1	0	1	0	0.938168	-0.507458	0.836689
Tb427v9_000089400.1:CDS:1	0	0	0	0	0	0	0	0	1	0.0738792	0	NA
Tb427v9_000089600.1:CDS:1	0	0	2	0	0	0	0	0	1	0.308761	-2.05247	NA
Tb427v9_000089800.1:CDS:1	1	0	1	3	0	4	2	3	3	1.61699	1.29005	0.504881
Tb427v9_000089900.1:CDS:1	0	0	1	2	0	4	2	0	1	0.97781	1.87182	0.429732
Tb427v9_000090000.1:CDS:1	1	0	0	2	1	0	0	0	0	0.590142	1.05011	0.736758
Tb427v9_000090100.1:CDS:1	0	1	1	4	5	8	4	6	6	3.32426	2.59717	0.0747597
Tb427v9_000090200.1:CDS:1	0	0	3	0	0	0	2	0	0	0.491103	-2.48948	NA
Tb427v9_000090300.1:CDS:1	0	0	0	0	0	0	0	0	1	0.0738792	0	NA
Tb427v9_000091900.1:CDS:1	1	0	1	0	0	0	0	0	1	0.393162	-2.29831	NA
Tb427v9_000092000.1:CDS:1	0	0	0	0	0	0	0	0	0	0	NA	NA
Tb427v9_000092200.1:CDS:1	0	1	0	0	0	0	0	0	0	0.20428	-1.49377	NA
Tb427v9_000092300.1:CDS:1	0	0	0	0	0	0	0	0	0	0	NA	NA
Tb427v9_000092500.1:CDS:1	0	0	0	0	0	0	1	0	0	0.0693901	0	NA
Tb427v9_000092600.1:CDS:1	0	0	1	0	0	1	0	0	0	0.215436	-0.505117	NA
Tb427v9_000092700.1:CDS:1	0	0	0	0	0	0	0	1	0	0.0539056	0	NA
Tb427v9_000092800.1:CDS:1	0	2	2	0	0	0	0	0	0	0.643441	-3.3007	0.51284
Tb427v9_000093000.1:CDS:1	1	4	3	3	1	5	1	1	1	2.5746	-0.386479	0.782644
Tb427v9_000093300.1:CDS:1	0	3	1	1	2	1	0	4	1	1.51078	-0.535028	0.787235
Tb427v9_000093600.1:CDS:1	0	1	1	0	0	0	0	0	0	0.321721	-2.30369	NA
Tb427v9_000093700.1:CDS:1	1	0	0	0	1	0	0	0	0	0.334413	-0.52881	NA
Tb427v9_000093800.1:CDS:1	0	0	0	0	0	0	0	0	0	0	NA	NA
Tb427v9_000094100.1:CDS:1	0	0	2	0	0	1	0	1	0	0.386782	-1.10875	NA
Tb427v9_000094400.1:CDS:1	3	3	4	4	2	11	4	4	0	4.03586	0.194893	0.873038
Tb427v9_000094500.1:CDS:1	3	0	5	1	3	3	0	5	2	2.42958	-0.594288	0.694723
Tb427v9_000095100.1:CDS:1	0	2	0	0	0	5	0	2	1	1.08023	0.471811	0.855829
Tb427v9_000095200.1:CDS:1	1	1	1	2	0	1	3	1	0	1.13936	-0.524803	0.814635
Tb427v9_000095300.1:CDS:1	1	1	3	4	2	4	3	1	1	2.26298	0.566818	0.703416
Tb427v9_000096300.1:CDS:1	0	0	0	0	0	0	2	0	0	0.13878	0	NA
Tb427v9_000096400.1:CDS:1	0	0	0	0	0	0	0	0	0	0	NA	NA
Tb427v9_000096400.1:CDS:2	0	0	0	0	0	0	0	0	0	0	NA	NA
Tb427v9_000096500.1:CDS:1	1	0	0	0	0	0	0	1	0	0.255748	-1.49193	NA
Tb427v9_000096600.1:CDS:1	0	0	0	0	0	0	0	0	0	0	NA	NA
Tb427v9_000096900.1:CDS:1	0	0	0	0	0	0	0	0	0	0	NA	NA
Tb427v9_000097000.1:CDS:1	0	0	0	0	0	0	0	0	0	0	NA	NA
Tb427v9_000097100.1:CDS:1	0	0	1	0	0	0	0	0	0	0.117441	-1.4665	NA
Tb427v9_000097200.1:CDS:1	0	0	0	0	0	0	0	0	0	0	NA	NA
Tb427v9_000097300.1:CDS:1	0	0	1	0	0	0	0	1	0	0.171346	-1.4666	NA
Tb427v9_000097800.1:CDS:1	0	0	2	1	0	0	0	0	0	0.362746	-1.09764	NA
Tb427v9_000098100.1:CDS:1	0	1	2	0	0	0	0	1	0	0.493067	-2.78927	NA
Tb427v9_000101400.1:CDS:1	9	9	18	14	16	14	10	12	14	13.4273	-0.154425	0.80666
Tb427v9_000101600.1:CDS:1	0	1	2	0	0	1	0	0	0	0.537157	-1.82993	0.555069
Tb427v9_000108500.1:CDS:1	0	1	0	0	0	0	0	0	0	0.20428	-1.49377	NA
Tb427v9_000108800.1:CDS:1	0	1	3	1	0	0	0	0	0	0.684467	-2.19166	0.43123
Tb427v9_000109000.1:CDS:1	0	1	0	0	0	1	0	1	0	0.35618	-0.527583	NA
Tb427v9_000109100.1:CDS:1	0	1	3	0	0	0	0	0	0	0.556602	-3.1395	0.298181
Tb427v9_000109200.1:CDS:1	0	1	1	0	0	0	0	0	0	0.321721	-2.30369	NA
Tb427v9_000079000.1:CDS:1	0	0	1	7	2	10	3	2	0	2.57357	3.57414	0.0331151
Tb427v9_000079500.1:CDS:1	0	0	1	4	5	2	1	0	0	1.55713	2.89805	0.127521
Tb427v9_000079900.1:CDS:1	0	0	0	0	0	3	0	0	0	0.293985	1.69283	NA
Tb427v9_000080000.1:CDS:1	0	0	4	1	1	3	0	4	1	1.31369	0.0408538	0.985327
Tb427v9_000080500.1:CDS:1	0	0	0	1	1	3	0	0	1	0.6283	2.58877	0.322069
Tb427v9_000080600.1:CDS:1	0	2	1	3	1	0	0	0	0	1.04217	-0.0297745	0.990306
Tb427v9_000081100.1:CDS:1	0	0	1	0	0	0	0	0	0	0.117441	-1.4665	NA
Tb427v9_000081400.1:CDS:1	0	0	0	2	0	0	2	1	2	0.596173	1.41057	0.640828
Tb427v9_000082800.1:CDS:1	0	0	0	0	0	0	0	0	0	0	NA	NA
Tb427v9_000082900.1:CDS:1	0	0	0	1	0	0	1	0	0	0.197255	0.447278	NA
Tb427v9_000083200.1:CDS:1	0	1	0	1	0	1	1	0	1	0.573409	0.327571	0.918294
Tb427v9_000083500.1:CDS:1	0	3	0	0	0	0	0	0	0	0.612839	-3.20919	0.525691
Tb427v9_000083700.1:CDS:1	0	0	0	0	1	0	0	0	0	0.132571	0.447278	NA
Tb427v9_000084300.1:CDS:1	0	0	1	0	0	0	0	0	0	0.117441	-1.4665	NA
Tb427v9_000084400.1:CDS:1	0	0	0	0	0	0	0	0	0	0	NA	NA
Tb427v9_000084600.1:CDS:1	0	1	1	0	0	0	0	0	0	0.321721	-2.30369	NA
Tb427v9_000084700.1:CDS:1	0	0	0	0	0	0	1	0	0	0.0693901	0	NA
Tb427v9_000085700.1:CDS:1	3	7	19	13	15	10	3	4	10	10.0602	0.040734	0.960367
Tb427v9_000085800.1:CDS:1	4	1	11	7	2	6	1	2	6	4.67214	-0.463892	0.673305
Tb427v9_000085900.1:CDS:1	20	11	25	21	28	36	28	30	32	25.0691	0.114202	0.814635
Tb427v9_000086700.1:CDS:1	0	1	1	0	0	0	1	1	1	0.518895	-2.3075	NA
Tb427v9_000086800.1:CDS:1	0	0	1	0	0	0	0	0	0	0.117441	-1.4665	NA
Tb427v9_000087100.1:CDS:1	0	0	0	0	0	0	0	0	0	0	NA	NA
Tb427v9_000087200.1:CDS:1	4	1	5	1	0	4	2	4	3	2.69474	-1.53012	0.255876
Tb427v9_000089100.1:CDS:1	0	1	0	1	0	0	0	0	1	0.406024	-0.526888	NA
Tb427v9_000090500.1:CDS:1	1	0	2	1	2	1	1	3	2	1.30659	0.0439116	0.983853
Tb427v9_000090600.1:CDS:1	0	0	0	0	0	0	0	0	0	0	NA	NA
Tb427v9_000090700.1:CDS:1	0	0	1	0	0	0	0	0	0	0.117441	-1.4665	NA
Tb427v9_000090900.1:CDS:1	0	1	0	0	0	0	0	0	0	0.20428	-1.49377	NA
Tb427v9_000091000.1:CDS:1	1	0	0	0	0	0	1	0	0	0.271232	-1.49165	NA
Tb427v9_000091200.1:CDS:1	0	0	0	1	0	0	0	0	0	0.127865	0.447278	NA
Tb427v9_000091300.1:CDS:1	0	0	0	0	0	0	0	0	0	0	NA	NA
Tb427v9_000091400.1:CDS:1	2	0	0	0	1	1	2	0	2	0.920789	-0.669848	0.803389
Tb427v9_000091500.1:CDS:1	0	1	1	0	0	1	0	0	0	0.419716	-1.34351	NA
Tb427v9_000094900.1:CDS:1	0	0	1	0	0	0	0	0	0	0.117441	-1.4665	NA
Tb427v9_000095000.1:CDS:1	0	0	1	0	0	0	0	0	0	0.117441	-1.4665	NA
Tb427v9_000095400.1:CDS:1	0	0	0	0	0	0	0	0	0	0	NA	NA
Tb427v9_000095500.1:CDS:1	0	1	0	0	0	0	0	0	0	0.20428	-1.49377	NA
Tb427v9_000095600.1:CDS:1	0	0	0	0	0	0	1	0	0	0.0693901	0	NA
Tb427v9_000095800.1:CDS:1	0	0	1	1	0	0	0	1	0	0.299211	-0.505966	NA
Tb427v9_000096000.1:CDS:1	0	1	2	2	1	2	3	3	0	1.39334	0.327436	0.875185
Tb427v9_000098200.1:CDS:1	1	2	2	1	1	0	1	2	2	1.43068	-1.77393	0.349478
Tb427v9_000098400.1:CDS:1	2	2	3	1	0	0	1	0	0	1.36182	-3.18564	0.105993
Tb427v9_000098500.1:CDS:1	0	0	1	0	0	0	0	0	0	0.117441	-1.4665	NA
Tb427v9_000098700.1:CDS:1	0	0	1	0	0	0	1	0	0	0.186831	-1.46671	NA
Tb427v9_000098800.1:CDS:1	0	0	0	0	0	0	0	0	0	0	NA	NA
Tb427v9_000098900.1:CDS:1	0	0	0	1	0	0	0	0	0	0.127865	0.447278	NA
Tb427v9_000099300.1:CDS:1	0	0	1	1	3	0	4	1	0	0.974484	1.4889	0.556086
Tb427v9_000099400.1:CDS:1	2	2	3	3	2	1	1	0	5	2.35008	-0.667524	0.665635
Tb427v9_000099600.1:CDS:1	0	0	0	0	0	0	0	0	0	0	NA	NA
Tb427v9_000100100.1:CDS:1	0	1	1	0	0	0	0	0	0	0.321721	-2.30369	NA
Tb427v9_000100500.1:CDS:1	0	0	1	0	0	0	0	0	0	0.117441	-1.4665	NA
Tb427v9_000100600.1:CDS:1	0	0	1	0	1	1	0	0	0	0.348007	0.356631	NA
Tb427v9_000101700.1:CDS:1	0	1	3	2	0	6	0	1	4	1.74972	0.538922	0.780112
Tb427v9_000102100.1:CDS:1	1	0	0	0	0	0	1	2	0	0.379043	-1.48909	NA
Tb427v9_000102500.1:CDS:1	0	0	0	0	0	0	0	0	0	0	NA	NA
Tb427v9_000103600.1:CDS:1	0	0	0	1	0	1	0	0	0	0.22586	1.28455	NA
Tb427v9_000103700.1:CDS:1	0	0	1	0	1	0	1	0	0	0.319402	-0.506089	NA
Tb427v9_000104000.1:CDS:1	0	0	1	0	0	1	0	0	0	0.215436	-0.505117	NA
Tb427v9_000104100.1:CDS:1	0	2	0	1	0	0	0	0	0	0.536424	-1.65319	0.757225
Tb427v9_000104200.1:CDS:1	0	0	1	1	0	1	0	0	0	0.343301	0.336412	NA
Tb427v9_000104700.1:CDS:1	0	1	3	0	0	0	1	0	1	0.699872	-3.15891	0.219041
Tb427v9_000104800.1:CDS:1	0	0	0	0	0	0	0	0	0	0	NA	NA
Tb427v9_000105000.1:CDS:1	0	0	0	0	0	0	0	0	0	0	NA	NA
Tb427v9_000105000.1:CDS:2	0	0	0	0	0	0	0	0	0	0	NA	NA
Tb427v9_000105100.1:CDS:1	0	0	0	0	0	0	0	0	0	0	NA	NA
Tb427v9_000105200.1:CDS:1	0	1	0	0	0	0	0	0	1	0.278159	-1.49153	NA
Tb427v9_000105300.1:CDS:1	0	0	0	0	0	0	0	0	0	0	NA	NA
Tb427v9_000105800.1:CDS:1	0	1	0	0	0	0	0	0	0	0.20428	-1.49377	NA
Tb427v9_000105900.1:CDS:1	0	0	0	1	0	0	0	1	0	0.18177	0.447278	NA
Tb427v9_000106200.1:CDS:1	0	0	0	0	0	0	1	0	0	0.0693901	0	NA
Tb427v9_000106300.1:CDS:1	0	0	0	0	0	0	0	0	0	0	NA	NA
Tb427v9_000106400.1:CDS:1	0	0	0	0	0	0	0	0	1	0.0738792	0	NA
Tb427v9_000106600.1:CDS:1	0	1	1	0	1	0	1	0	1	0.597561	-1.34619	0.647784
Tb427v9_000106800.1:CDS:1	0	1	0	0	0	0	0	0	0	0.20428	-1.49377	NA
Tb427v9_000106900.1:CDS:1	0	0	1	0	0	0	0	0	0	0.117441	-1.4665	NA
Tb427v9_000107000.1:CDS:1	0	0	0	0	0	0	0	0	0	0	NA	NA
Tb427v9_000107100.1:CDS:1	0	0	1	1	0	0	0	0	0	0.245305	-0.505311	NA
Tb427v9_000107200.1:CDS:1	0	2	1	0	0	0	0	0	0	0.526	-3.00081	0.556086
Tb427v9_000107300.1:CDS:1	0	2	2	0	0	0	0	0	0	0.643441	-3.3007	0.51284
Tb427v9_000107500.1:CDS:1	0	0	0	0	0	0	1	0	0	0.0693901	0	NA
Tb427v9_000107700.1:CDS:1	1	4	2	2	2	6	3	4	7	3.30363	-0.0738383	0.957776
Tb427v9_000107800.1:CDS:1	3	2	5	9	4	3	4	4	1	4.1434	0.26242	0.820875
Tb427v9_000108000.1:CDS:1	0	6	6	7	4	5	3	2	5	4.53101	-0.0304588	0.980473
Tb427v9_000108100.1:CDS:1	2	1	6	2	2	4	5	3	1	2.80801	-0.580205	0.665148
Tb427v9_000108300.1:CDS:1	4	3	7	10	4	7	4	1	4	5.36417	0.134485	0.897643
Tb427v9_000108400.1:CDS:1	2	3	4	9	3	9	6	5	3	4.82424	0.726345	0.475516
Tb427v9_000111000.1:CDS:1	18	24	31	44	38	47	51	42	32	35.6131	0.336837	0.380489
Tb427v9_000109400.1:CDS:1	58	96	133	320	322	516	135	160	135	209.074	1.51893	4.3573e-18
Tb427v9_000109500.1:CDS:1	7	7	7	50	49	78	12	13	16	26.9133	2.55876	1.27453e-08
Tb427v9_000109700.1:CDS:1	8	12	17	54	52	82	38	33	43	35.4891	1.85561	9.10304e-07
Tb427v9_000109800.1:CDS:1	22	18	37	95	90	134	56	69	60	61.7108	1.57214	4.89399e-09
Tb427v9_000109900.1:CDS:1	17	23	39	46	52	64	30	44	51	39.9785	0.571967	0.100966
Tb427v9_000110100.1:CDS:1	49	63	94	133	143	172	136	135	163	115.375	0.644949	0.00446356
Tb427v9_000110300.1:CDS:1	62	44	113	89	98	124	57	71	61	83.5858	0.0536344	0.848247
Tb427v9_000110700.1:CDS:1	34	46	80	70	59	103	48	54	64	63.4904	0.0621111	0.851808
Tb427v9_000110800.1:CDS:1	71	67	123	139	94	166	94	118	124	111.009	0.131804	0.605353
Tb427v9_000112500.1:CDS:1	28	26	32	48	42	49	52	41	39	39.9279	0.189455	0.623718
Tb427v9_000112700.1:CDS:1	134	123	201	187	168	268	125	157	153	176.665	-0.0554466	0.79209
Tb427v9_000112800.1:CDS:1	105	92	151	126	130	188	86	118	96	128.91	-0.145856	0.492924
Tb427v9_000111100.1:CDS:1	57	69	122	125	106	185	62	72	45	99.6007	0.267933	0.245278
Tb427v9_000111300.1:CDS:1	86	87	164	214	196	310	222	269	314	191.22	0.619099	0.00191518
Tb427v9_000111400.1:CDS:1	0	0	0	0	0	0	0	0	0	0	NA	NA
Tb427v9_000111400.1:CDS:2	0	0	0	0	0	0	0	0	0	0	NA	NA
Tb427v9_000111700.1:CDS:1	246	222	398	445	424	624	481	581	502	417.787	0.30037	0.0226748
Tb427v9_000111800.1:CDS:1	185	166	270	316	237	412	240	277	304	269.204	0.131129	0.517943
Tb427v9_000112100.1:CDS:1	37	32	47	59	54	45	31	43	32	45.4706	-0.0283431	0.941741
Tb427v9_000112200.1:CDS:1	160	162	222	279	242	296	167	176	239	226.956	0.087414	0.718752
Tb427v9_000112300.1:CDS:1	18	29	43	47	36	55	31	42	33	37.6323	0.143327	0.707948
Tb427v9_000112400.1:CDS:1	0	0	0	0	0	0	0	0	0	0	NA	NA
Tb427v9_000112400.1:CDS:2	0	0	0	0	0	0	0	0	0	0	NA	NA
Tb427v9_000113000.1:CDS:1	427	417	647	661	562	750	321	402	396	553.076	-0.0864854	0.586815
Tb427v9_000113100.1:CDS:1	277	283	391	420	359	492	237	272	255	359.097	-0.0866185	0.60929
Tb427v9_000113200.1:CDS:1	2273	2248	3320	2744	2752	3505	1502	1823	1704	2695.46	-0.30321	0.00879247
Tb427v9_000113300.1:CDS:1	1201	1128	1655	1554	1609	2251	1270	1466	1330	1565.21	-0.0737001	0.594147
Tb427v9_000113400.1:CDS:1	472	495	789	814	679	1043	469	590	499	686.569	0.0387794	0.782644
Tb427v9_000113500.1:CDS:1	1328	1251	2083	1530	1549	2198	875	1053	858	1565.48	-0.315826	0.00114035
Tb427v9_000113600.1:CDS:1	353	408	632	639	624	994	403	447	453	576.183	0.197609	0.191634
Tb427v9_000113700.1:CDS:1	350	353	526	659	623	985	414	495	453	556.787	0.372138	0.00504671
Tb427v9_000113800.1:CDS:1	242	240	392	502	402	599	240	279	271	371.805	0.295037	0.0441053
Tb427v9_000113900.1:CDS:1	81	53	112	146	145	234	104	112	124	123.566	0.598622	0.00618545
Tb427v9_000114000.1:CDS:1	1427	1424	2281	1586	1441	2037	768	970	870	1610.1	-0.511614	6.85134e-07
Tb427v9_000114100.1:CDS:1	220	169	294	332	291	441	220	249	264	285.894	0.137853	0.465631
Tb427v9_000114200.1:CDS:1	421	455	752	618	509	832	338	445	383	570.007	-0.221314	0.0926007
Tb427v9_000114300.1:CDS:1	179	152	221	293	238	399	175	212	208	240.189	0.22963	0.221373
Tb427v9_000114400.1:CDS:1	410	400	642	764	601	934	416	530	489	602.319	0.168251	0.239274
Tb427v9_000114500.1:CDS:1	96	82	104	178	155	239	114	125	102	137.255	0.492538	0.0152146
Tb427v9_000114600.1:CDS:1	251	246	384	418	421	619	248	308	275	370.06	0.22623	0.113048
Tb427v9_000114700.1:CDS:1	141	129	182	212	182	329	113	151	135	185.616	0.149887	0.470689
Tb427v9_000114800.1:CDS:1	227	234	398	455	425	582	263	383	325	374.821	0.289628	0.0364788
Tb427v9_000114900.1:CDS:1	126	115	220	196	190	290	157	154	127	182.008	0.0730564	0.715669
Tb427v9_000115000.1:CDS:1	70	64	134	177	158	195	110	124	102	127.48	0.530212	0.00596964
Tb427v9_000115100.1:CDS:1	162	128	209	201	234	285	119	153	132	194.299	0.0307177	0.885909
Tb427v9_000115200.1:CDS:1	302	269	469	538	406	648	338	416	346	428.544	0.125478	0.405183
Tb427v9_000115300.1:CDS:1	38	33	77	106	101	165	72	73	59	79.8568	0.86166	0.000280218
Tb427v9_000115400.1:CDS:1	304	236	433	481	428	656	319	435	339	413.579	0.191133	0.184283
Tb427v9_000115500.1:CDS:1	399	394	577	715	647	977	412	481	477	591.48	0.26093	0.0655578
Tb427v9_000115600.1:CDS:1	207	197	321	322	320	471	168	171	189	284.312	0.121643	0.496641
Tb427v9_000115700.1:CDS:1	91	89	132	153	134	225	92	115	107	131.916	0.206128	0.332067
Tb427v9_000115800.1:CDS:1	701	726	1154	1112	1059	1489	663	800	806	1002.49	0.0123797	0.937829
Tb427v9_000115900.1:CDS:1	380	362	637	634	544	727	291	361	331	513.993	-0.007297	0.962962
Tb427v9_000116000.1:CDS:1	168	156	292	266	233	365	141	165	176	232.42	0.0086391	0.966341
Tb427v9_000116100.1:CDS:1	146	140	243	207	171	297	94	128	103	185.881	-0.140552	0.450927
Tb427v9_000116200.1:CDS:1	0	0	0	0	0	0	0	0	0	0	NA	NA
Tb427v9_000116200.1:CDS:2	0	0	0	0	0	0	0	0	0	0	NA	NA
Tb427v9_000116400.1:CDS:1	630	639	1106	852	669	1033	512	736	659	810.333	-0.374728	0.00433671
Tb427v9_000116500.1:CDS:1	0	0	0	0	0	0	0	0	0	0	NA	NA
Tb427v9_000116500.1:CDS:2	0	0	0	0	0	0	0	0	0	0	NA	NA
Tb427v9_000116600.1:CDS:1	1695	1685	2645	1829	1545	2032	915	1178	1191	1849.76	-0.643996	5.48229e-07
Tb427v9_000116700.1:CDS:1	164	166	268	234	200	313	185	211	175	222.734	-0.17058	0.306644
Tb427v9_000116800.1:CDS:1	1487	1479	2629	2072	1792	2594	802	1112	936	1852.47	-0.267964	0.0107103
Tb427v9_000116900.1:CDS:1	1028	1004	1562	1452	1328	1891	845	1036	972	1329.35	-0.121548	0.339998
Tb427v9_000117000.1:CDS:1	41	43	71	85	67	96	47	53	52	64.5162	0.200281	0.483206
Tb427v9_000117100.1:CDS:1	324	350	483	485	423	610	241	343	295	428.495	-0.115128	0.467006
Tb427v9_000117200.1:CDS:1	287	307	479	421	377	622	275	354	311	402.801	-0.0964253	0.540114
Tb427v9_000117300.1:CDS:1	210	212	406	428	321	553	238	302	303	340.027	0.181165	0.302252
Tb427v9_000117400.1:CDS:1	333	271	456	508	401	604	247	345	296	411.037	0.0148167	0.935939
Tb427v9_000117500.1:CDS:1	268	307	486	444	380	567	274	364	351	401.162	-0.0940174	0.574351
Tb427v9_000117600.1:CDS:1	466	476	774	744	651	1023	513	629	592	677.119	0.000341444	0.998202
Tb427v9_000117700.1:CDS:1	147	123	236	185	179	266	135	168	128	183.845	-0.165908	0.348848
Tb427v9_000117800.1:CDS:1	188	210	349	317	258	401	180	212	203	274.78	-0.0945815	0.588633
Tb427v9_000117900.1:CDS:1	100	97	126	162	128	164	82	87	86	125.285	-0.0137569	0.957776
Tb427v9_000118000.1:CDS:1	181	144	258	208	236	352	187	200	173	225.164	-0.0513885	0.796782
Tb427v9_000118100.1:CDS:1	212	149	339	273	284	462	259	307	273	285.562	0.059649	0.764392
Tb427v9_000118200.1:CDS:1	139	87	137	118	144	193	73	103	96	132.719	-0.205437	0.41492
Tb427v9_000118300.1:CDS:1	179	193	295	248	209	351	231	279	273	255.253	-0.224309	0.196524
Tb427v9_000118500.1:CDS:1	344	336	522	427	389	547	287	348	328	422.054	-0.314514	0.0208735
Tb427v9_000118600.1:CDS:1	1255	1328	1919	1718	1527	2242	1035	1367	1238	1628.75	-0.222416	0.0724383
Tb427v9_000118700.1:CDS:1	208	178	313	318	291	465	230	269	280	291.057	0.12219	0.504881
Tb427v9_000118800.1:CDS:1	135	162	259	206	222	300	122	136	130	201.33	-0.0909284	0.632654
Tb427v9_000118900.1:CDS:1	0	0	0	0	0	0	0	0	0	0	NA	NA
Tb427v9_000118900.1:CDS:2	0	0	0	0	0	0	0	0	0	0	NA	NA
Tb427v9_000119000.1:CDS:1	127	126	194	296	214	362	177	193	190	212.572	0.464477	0.00835728
Tb427v9_000119100.1:CDS:1	258	226	371	374	334	481	230	312	237	331.336	-0.0194419	0.908677
Tb427v9_000119200.1:CDS:1	242	246	374	384	335	515	266	345	314	347.254	0.0170417	0.924098
Tb427v9_000119300.1:CDS:1	435	426	688	651	613	844	475	613	561	610.288	-0.0453543	0.760086
Tb427v9_000119400.1:CDS:1	204	224	404	324	246	449	224	281	309	305.94	-0.186991	0.335629
Tb427v9_000119500.1:CDS:1	274	292	495	359	317	478	196	224	209	348.974	-0.359845	0.00835728
Tb427v9_000119600.1:CDS:1	1935	1779	2879	2593	2415	3283	1229	1631	1718	2365.65	-0.165257	0.269787
Tb427v9_000119800.1:CDS:1	0	0	0	0	0	0	0	0	0	0	NA	NA
Tb427v9_000119800.1:CDS:2	0	0	0	0	0	0	0	0	0	0	NA	NA
Tb427v9_000120000.1:CDS:1	505	474	827	917	739	1091	553	694	661	742.634	0.123384	0.39141
Tb427v9_000120200.1:CDS:1	99	84	135	136	113	186	121	157	135	130.427	-0.05189	0.825585
Tb427v9_000120300.1:CDS:1	312	332	567	578	468	671	298	368	327	463.762	0.0302802	0.848952
Tb427v9_000120400.1:CDS:1	169	155	249	219	201	335	144	219	181	217.665	-0.108586	0.570648
Tb427v9_000120500.1:CDS:1	326	385	647	651	568	881	416	539	545	563.492	0.151315	0.348068
Tb427v9_000120600.1:CDS:1	126	139	208	211	221	277	159	161	186	195.13	0.0966466	0.647268
Tb427v9_000120700.1:CDS:1	244	266	427	439	393	557	282	371	300	378.282	0.0850317	0.564609
Tb427v9_000120900.1:CDS:1	1464	1414	2394	2175	1948	2916	1312	1726	1589	1989.08	-0.0733701	0.575564
Tb427v9_000121000.1:CDS:1	351	362	591	595	521	792	376	466	411	518.539	0.0596348	0.680552
Tb427v9_000121100.1:CDS:1	309	253	420	389	334	511	301	353	284	368.367	-0.17341	0.246469
Tb427v9_000121200.1:CDS:1	62	60	93	123	114	187	81	67	77	99.7795	0.475513	0.0398544
Tb427v9_000121400.1:CDS:1	1	1	3	15	9	11	2	3	4	5.54351	2.37915	0.0159798
Tb427v9_000121500.1:CDS:1	0	0	0	0	0	0	0	0	0	0	NA	NA
Tb427v9_000121500.1:CDS:2	0	0	0	0	0	0	0	0	0	0	NA	NA
Tb427v9_000121700.1:CDS:1	59	54	89	66	71	93	80	80	73	75.614	-0.300926	0.23628
Tb427v9_000121800.1:CDS:1	112	115	186	109	116	178	128	114	115	138.224	-0.530889	0.00691418
Tb427v9_000121900.1:CDS:1	122	146	228	159	125	188	125	143	155	164.385	-0.552462	0.00333245
Tb427v9_000122000.1:CDS:1	0	0	0	0	0	0	0	0	0	0	NA	NA
Tb427v9_000122000.1:CDS:2	0	0	0	0	0	0	0	0	0	0	NA	NA
Tb427v9_000122100.1:CDS:1	51	49	104	75	58	99	67	79	68	73.4294	-0.278805	0.285099
Tb427v9_000122200.1:CDS:1	236	229	344	309	274	376	212	273	246	295.096	-0.251681	0.100206
Tb427v9_000122300.1:CDS:1	88	77	152	139	112	171	94	130	119	123.043	-0.0596101	0.801738
Tb427v9_000122400.1:CDS:1	105	113	205	158	122	177	122	142	137	148.315	-0.353378	0.0649474
Tb427v9_000122500.1:CDS:1	137	142	293	205	194	278	151	212	177	205.226	-0.212249	0.226221
Tb427v9_000122600.1:CDS:1	306	300	479	371	373	507	272	354	286	384.958	-0.285849	0.0261268
Tb427v9_000122700.1:CDS:1	1130	1155	1672	1083	1018	1199	617	736	736	1188.18	-0.755514	4.15091e-09
Tb427v9_000122800.1:CDS:1	986	1110	1381	870	833	977	531	679	635	1025.73	-0.887353	1.06075e-10
Tb427v9_000122900.1:CDS:1	933	975	1486	795	795	934	519	639	569	973.079	-0.91214	1.83966e-16
Tb427v9_000123000.1:CDS:1	90	72	146	106	117	130	86	117	114	112.521	-0.266296	0.238027
Tb427v9_000123100.1:CDS:1	1389	1385	2094	1008	997	1376	834	1084	1101	1402.76	-1.02982	4.49742e-16
Tb427v9_000123200.1:CDS:1	270	292	395	306	277	352	287	360	289	331.551	-0.533901	0.000144573
Tb427v9_000123300.1:CDS:1	713	710	1052	686	592	809	720	940	793	817.193	-0.745579	8.83833e-11
Tb427v9_000123400.1:CDS:1	429	370	576	416	372	569	486	568	505	489.738	-0.530567	7.48803e-05
Tb427v9_000128400.1:CDS:1	148	120	196	185	135	187	217	233	185	178.567	-0.364084	0.0534065
Tb427v9_000128500.1:CDS:1	81	79	140	122	123	131	177	176	149	126.45	-0.136861	0.551646
Tb427v9_000128600.1:CDS:1	0	0	0	0	0	0	0	0	0	0	NA	NA
Tb427v9_000128600.1:CDS:2	0	0	0	0	0	0	0	0	0	0	NA	NA
Tb427v9_000128800.1:CDS:1	309	316	545	427	362	507	314	379	382	413.64	-0.32698	0.023985
Tb427v9_000128900.1:CDS:1	209	216	318	241	227	310	231	267	240	263.096	-0.43023	0.00384595
Tb427v9_000129000.1:CDS:1	208	163	354	292	232	313	222	251	226	261.252	-0.249471	0.138411
Tb427v9_000129100.1:CDS:1	185	183	323	230	211	323	206	239	182	242.315	-0.337366	0.0225949
Tb427v9_000129600.1:CDS:1	221	203	289	196	182	253	283	333	310	254.489	-0.686905	1.5164e-05
Tb427v9_000129700.1:CDS:1	156	136	193	169	143	177	151	155	158	170.354	-0.491743	0.0109888
Tb427v9_000129800.1:CDS:1	107	97	123	110	120	143	149	179	169	132.318	-0.326368	0.135052
Tb427v9_000129900.1:CDS:1	181	170	229	197	179	210	227	270	229	214.878	-0.488692	0.00439864
Tb427v9_000130000.1:CDS:1	252	256	417	250	276	306	276	322	295	308.979	-0.627854	1.10615e-05
Tb427v9_000130100.1:CDS:1	207	226	332	267	221	321	220	269	242	269.479	-0.413493	0.00631093
Tb427v9_000130200.1:CDS:1	226	225	402	276	238	365	300	275	273	297.211	-0.435301	0.00534973
Tb427v9_000130300.1:CDS:1	120	128	226	130	137	179	156	157	147	159.385	-0.558838	0.00152541
Tb427v9_000130400.1:CDS:1	112	97	172	141	123	149	109	111	121	134.044	-0.357271	0.0822738
Tb427v9_000130500.1:CDS:1	1051	1097	1731	1159	1103	1390	821	1012	1001	1255.63	-0.570107	2.26174e-06
Tb427v9_000130600.1:CDS:1	391	405	646	455	443	607	306	356	330	478.715	-0.426481	0.000577204
Tb427v9_000130700.1:CDS:1	908	872	1361	859	842	1048	667	843	779	994.678	-0.683823	3.54464e-09
Tb427v9_000130900.1:CDS:1	321	363	505	361	338	448	248	359	342	394.95	-0.551416	0.0002602
Tb427v9_000131000.1:CDS:1	141	159	236	161	160	188	134	183	168	180.452	-0.556432	0.00129872
Tb427v9_000131100.1:CDS:1	327	281	435	310	309	349	283	339	310	350.108	-0.600697	4.81847e-05
Tb427v9_000131200.1:CDS:1	374	406	610	395	378	460	310	401	397	448.219	-0.657904	3.16837e-06
Tb427v9_000131300.1:CDS:1	1182	1153	1818	1196	1126	1489	997	1250	1207	1361.47	-0.616545	1.44471e-07
Tb427v9_000131400.1:CDS:1	548	482	828	560	474	613	445	573	486	598.499	-0.654721	6.52155e-08
Tb427v9_000131500.1:CDS:1	636	583	910	665	703	846	561	709	630	739.16	-0.437724	0.000359788
Tb427v9_000131600.1:CDS:1	310	245	436	262	283	397	286	368	309	336.257	-0.569928	5.87484e-05
Tb427v9_000131700.1:CDS:1	143	137	219	163	162	198	172	202	161	179.009	-0.416283	0.0118252
Tb427v9_000131800.1:CDS:1	624	651	952	674	662	797	579	714	613	746.738	-0.554401	1.99452e-06
Tb427v9_000132000.1:CDS:1	2624	2473	4319	2865	2597	3147	2664	3372	3158	3160.99	-0.598052	1.17783e-07
Tb427v9_000132200.1:CDS:1	296	290	511	334	317	400	287	379	325	367.284	-0.532733	3.67974e-05
Tb427v9_000132400.1:CDS:1	196	211	294	187	189	239	170	205	180	225.724	-0.687392	8.03168e-06
Tb427v9_000132600.1:CDS:1	139	109	171	99	95	165	95	110	98	131.589	-0.746098	0.000182076
Tb427v9_000132700.1:CDS:1	181	154	304	184	147	231	214	238	234	214.313	-0.660049	6.55622e-05
Tb427v9_000132900.1:CDS:1	3501	3666	5976	3971	3903	5042	2854	3711	3851	4359.22	-0.505832	7.39171e-05
Tb427v9_000133000.1:CDS:1	3587	3566	5878	3999	3882	4959	2807	3622	3931	4335.16	-0.503024	0.000210065
Tb427v9_000133100.1:CDS:1	3482	3551	5779	4003	3920	4931	2820	3580	3828	4293.11	-0.475998	0.000319223
Tb427v9_000133300.1:CDS:1	3238	3342	5694	3873	3681	4678	2799	3419	3604	4091.4	-0.476031	0.000157425
Tb427v9_000133400.1:CDS:1	3485	3422	5778	3911	3815	4902	2909	3649	3841	4249.57	-0.485635	0.000129459
Tb427v9_000133500.1:CDS:1	3524	3622	5759	3942	3858	4794	2797	3619	3782	4281.4	-0.518333	6.75885e-05
Tb427v9_000133600.1:CDS:1	3479	3561	5720	4029	3922	4914	2864	3678	3794	4295.36	-0.470364	0.000214161
Tb427v9_000133700.1:CDS:1	3518	3698	5917	3993	3839	4998	2705	3617	3819	4334.51	-0.517324	0.000115258
Tb427v9_000133800.1:CDS:1	2701	2692	4645	2867	2964	3881	2184	2810	2866	3295.22	-0.525388	1.99073e-05
Tb427v9_000133900.1:CDS:1	2693	2806	4602	2957	2953	3750	2216	2748	2971	3315.69	-0.543438	3.57195e-05
Tb427v9_000134000.1:CDS:1	60	32	86	52	72	67	64	81	68	65.3382	-0.350898	0.235124
Tb427v9_000134300.1:CDS:1	111	114	156	111	100	119	98	139	117	126.062	-0.703095	0.00033741
Tb427v9_000134400.1:CDS:1	144	143	209	156	136	156	143	199	168	169.148	-0.633738	0.000393835
Tb427v9_000134500.1:CDS:1	68	38	67	44	44	59	51	57	47	56.6811	-0.749336	0.00950515
Tb427v9_000134600.1:CDS:1	199	183	286	202	163	212	194	258	249	225.116	-0.700904	3.58994e-05
Tb427v9_000134700.1:CDS:1	670	639	1039	665	526	776	496	664	631	735.425	-0.746855	1.13123e-08
Tb427v9_000134800.1:CDS:1	173	192	307	160	163	195	147	180	162	203.243	-0.850732	4.39672e-08
Tb427v9_000134900.1:CDS:1	179	184	269	172	157	219	134	169	162	199.953	-0.704442	1.55529e-05
Tb427v9_000135000.1:CDS:1	467	496	754	508	496	684	588	701	633	607.227	-0.519156	1.44769e-05
Tb427v9_000135100.1:CDS:1	281	243	414	239	248	302	205	238	239	292.722	-0.734616	8.01649e-07
Tb427v9_000135200.1:CDS:1	1369	1407	2532	1137	1000	1408	972	1283	1195	1501.93	-1.05047	3.434e-21
Tb427v9_000135300.1:CDS:1	186	194	296	156	162	184	138	174	183	203.865	-0.91233	9.16401e-08
Tb427v9_000135400.1:CDS:1	415	425	745	443	381	534	395	537	516	512.038	-0.695321	2.62406e-07
Tb427v9_000135500.1:CDS:1	709	738	1165	661	663	855	709	903	782	842.53	-0.747964	3.0587e-12
Tb427v9_000135600.1:CDS:1	288	291	434	266	281	344	315	372	345	340.919	-0.678713	1.19227e-06
Tb427v9_000135700.1:CDS:1	349	399	549	354	317	425	288	341	348	409.439	-0.743035	3.64935e-07
Tb427v9_000135800.1:CDS:1	92	107	172	125	92	155	104	119	118	126.345	-0.479865	0.0177301
Tb427v9_000135900.1:CDS:1	270	296	457	300	255	321	278	302	302	330.138	-0.702613	2.07258e-06
Tb427v9_000136000.1:CDS:1	163	219	338	197	200	272	263	285	241	247.108	-0.58259	0.000190463
Tb427v9_000136100.1:CDS:1	174	196	261	197	201	207	177	216	228	218.703	-0.550218	0.0030471
Tb427v9_000136200.1:CDS:1	83	69	121	69	79	97	95	87	81	91.1259	-0.641642	0.00432163
Tb427v9_000136300.1:CDS:1	213	208	340	222	227	277	233	271	256	260.726	-0.549329	0.000222935
Tb427v9_000136500.1:CDS:1	595	676	1066	572	502	624	495	609	620	697.201	-0.933683	4.8618e-12
Tb427v9_000136600.1:CDS:1	637	641	1081	620	566	834	597	825	705	760.492	-0.709665	2.49944e-10
Tb427v9_000136700.1:CDS:1	210	194	323	254	204	313	256	329	290	267.069	-0.406029	0.00765259
Tb427v9_000137400.1:CDS:1	367	336	456	388	314	468	499	575	514	436.963	-0.508328	0.000661772
Tb427v9_000137500.1:CDS:1	615	563	958	705	643	931	886	1059	989	809.904	-0.39709	0.000949223
Tb427v9_000137600.1:CDS:1	343	319	477	397	365	496	354	434	404	415.979	-0.359441	0.010938
Tb427v9_000137700.1:CDS:1	634	681	1032	635	643	873	558	713	685	768.03	-0.621277	6.32384e-07
Tb427v9_000137800.1:CDS:1	169	188	270	192	199	269	190	231	237	224.663	-0.42409	0.0130455
Tb427v9_000137900.1:CDS:1	390	395	603	422	392	606	436	491	457	486.022	-0.471501	0.000329649
Tb427v9_000138000.1:CDS:1	354	338	590	431	363	558	349	458	390	445.422	-0.40772	0.00129872
Tb427v9_000138100.1:CDS:1	484	531	763	473	438	551	395	409	465	552.123	-0.77577	1.65167e-07
Tb427v9_000138200.1:CDS:1	147	175	224	213	176	240	194	180	178	202.128	-0.299162	0.116034
Tb427v9_000138300.1:CDS:1	121	88	172	124	125	171	129	135	115	136.508	-0.344292	0.0794528
Tb427v9_000138400.1:CDS:1	234	200	271	222	234	280	158	230	191	244.233	-0.454773	0.00855987
Tb427v9_000138500.1:CDS:1	670	635	1032	745	730	989	645	783	775	819.325	-0.416256	0.000977662
Tb427v9_000138600.1:CDS:1	119	132	205	134	121	171	98	109	117	146.311	-0.584175	0.00162064
Tb427v9_000138700.1:CDS:1	168	157	238	170	192	240	150	190	160	197.113	-0.40089	0.0153304
Tb427v9_000138900.1:CDS:1	229	205	332	245	228	282	188	203	235	257.627	-0.508466	0.00313088
Tb427v9_000139000.1:CDS:1	220	182	290	208	189	294	219	301	256	246.439	-0.511834	0.00141429
Tb427v9_000139100.1:CDS:1	79	93	115	84	101	134	90	122	94	105.477	-0.3597	0.104413
Tb427v9_000139200.1:CDS:1	331	351	597	433	410	553	369	422	397	450.218	-0.348658	0.00714346
Tb427v9_000139400.1:CDS:1	155	144	258	172	167	244	168	195	158	192.886	-0.416781	0.00863494
Tb427v9_000139500.1:CDS:1	1604	1521	2402	1481	1375	2037	1553	1949	1832	1836	-0.680273	2.19127e-09
Tb427v9_000139600.1:CDS:1	885	892	1388	1095	902	1313	1184	1485	1173	1160.98	-0.429632	3.70544e-05
Tb427v9_000139800.1:CDS:1	180	134	230	167	165	207	143	202	201	189.89	-0.508846	0.00727927
Tb427v9_000139900.1:CDS:1	472	510	809	483	481	602	475	553	522	580.315	-0.673938	3.29537e-08
Tb427v9_000140000.1:CDS:1	297	318	480	291	257	403	248	336	295	349.166	-0.703785	3.19669e-07
Tb427v9_000140200.1:CDS:1	381	343	578	375	355	485	327	380	372	428.048	-0.589135	1.01067e-05
Tb427v9_000140500.1:CDS:1	279	263	510	273	271	405	245	286	282	333.708	-0.621589	1.39649e-05
Tb427v9_000140600.1:CDS:1	659	645	968	644	637	958	750	925	887	806.565	-0.533296	3.85612e-05
Tb427v9_000140700.1:CDS:1	632	625	1064	518	491	648	453	625	584	683.293	-0.96457	2.72504e-15
Tb427v9_000140800.1:CDS:1	883	945	1479	852	826	1138	796	969	969	1053.99	-0.722541	2.78264e-09
Tb427v9_000140900.1:CDS:1	595	591	871	537	496	711	466	569	544	650.408	-0.744926	3.65877e-09
Tb427v9_000141000.1:CDS:1	147	143	230	120	122	192	120	143	130	161.866	-0.760261	1.01171e-05
Tb427v9_000141100.1:CDS:1	365	386	512	302	327	437	348	375	374	409.437	-0.761586	2.63062e-07
Tb427v9_000141200.1:CDS:1	115	135	175	160	115	178	155	222	170	159.771	-0.412353	0.0311107
Tb427v9_000141300.1:CDS:1	53	59	93	61	48	77	64	64	55	67.3352	-0.626774	0.012118
Tb427v9_000141400.1:CDS:1	1595	1453	2365	1277	1253	1647	1029	1220	1187	1612.16	-0.868187	1.83127e-14
Tb427v9_000141500.1:CDS:1	134	159	236	154	120	171	111	94	106	160.201	-0.734304	0.000113063
Tb427v9_000141600.1:CDS:1	454	443	694	464	490	589	509	700	581	561.622	-0.532268	1.30826e-05
Tb427v9_000141800.1:CDS:1	2388	2478	3918	2652	2522	3191	2123	2960	2784	2947.04	-0.554321	3.56814e-06
Tb427v9_000141900.1:CDS:1	3640	3568	5679	3268	3007	4022	2916	3782	3609	4014	-0.81509	2.60846e-13
Tb427v9_000142000.1:CDS:1	3514	3608	5730	3244	3022	4060	2894	3773	3686	4009.05	-0.804369	2.72584e-12
Tb427v9_000142100.1:CDS:1	3405	3547	5770	3323	2912	3953	2875	3770	3588	3955.6	-0.802047	9.8754e-13
Tb427v9_000142200.1:CDS:1	798	889	1293	736	680	886	476	677	707	887.362	-0.866249	2.70497e-09
Tb427v9_000142300.1:CDS:1	345	358	577	281	285	426	283	369	369	392.78	-0.862494	1.89888e-09
Tb427v9_000142400.1:CDS:1	510	538	924	637	495	775	557	662	642	666.142	-0.526737	6.12265e-05
Tb427v9_000142500.1:CDS:1	580	627	1088	590	521	755	545	687	655	714.665	-0.771763	2.68179e-10
Tb427v9_000142600.1:CDS:1	282	257	434	283	213	308	277	311	274	311.223	-0.759656	1.18056e-07
Tb427v9_000142800.1:CDS:1	465	477	746	492	449	618	536	706	621	583.033	-0.605106	4.73737e-07
Tb427v9_000142900.1:CDS:1	57	57	104	69	40	83	53	61	49	68.2079	-0.664331	0.00922367
Tb427v9_000143000.1:CDS:1	204	152	281	218	192	264	210	277	240	231.661	-0.406117	0.0133798
Tb427v9_000143100.1:CDS:1	750	708	1175	872	724	1070	857	1071	979	935.867	-0.472755	6.33093e-05
Tb427v9_000143200.1:CDS:1	635	651	1036	633	588	868	677	860	854	783.203	-0.647689	4.97835e-07
Tb427v9_000143300.1:CDS:1	836	870	1483	1033	878	1366	905	1161	1103	1109.84	-0.444661	0.000282036
Tb427v9_000143400.1:CDS:1	434	385	568	454	443	579	470	546	533	507.896	-0.419132	0.00355938
Tb427v9_000143500.1:CDS:1	199	224	369	259	236	300	230	318	249	274.561	-0.465326	0.00107076
Tb427v9_000143900.1:CDS:1	293	307	510	416	360	516	361	483	394	413.426	-0.261596	0.0439378
Tb427v9_000144000.1:CDS:1	222	221	349	239	218	271	234	287	276	269.057	-0.604646	6.81605e-05
Tb427v9_000144100.1:CDS:1	107	98	168	144	129	168	161	201	188	149.22	-0.237693	0.228909
Tb427v9_000144300.1:CDS:1	12	17	30	86	99	135	7	7	11	48.444	1.96901	1.85056e-10
Tb427v9_000144400.1:CDS:1	181	196	257	292	232	351	186	196	176	245.719	-0.04676	0.812869
Tb427v9_000144500.1:CDS:1	313	282	391	387	392	460	269	303	271	368.253	-0.178305	0.275828
Tb427v9_000144600.1:CDS:1	453	424	691	728	631	884	532	636	595	637.724	0.0259635	0.868303
Tb427v9_000144700.1:CDS:1	342	343	580	541	480	704	382	476	424	492.502	-0.0364357	0.807203
Tb427v9_000144800.1:CDS:1	209	248	415	387	331	545	258	319	287	344.658	0.0524982	0.763519
Tb427v9_000144900.1:CDS:1	157	142	259	219	216	289	140	125	125	201.76	-0.101191	0.598356
Tb427v9_000145000.1:CDS:1	504	513	795	781	714	966	564	654	666	712.664	-0.0500061	0.7526
Tb427v9_000145100.1:CDS:1	386	371	627	536	534	862	406	517	489	543.303	-0.0187398	0.914211
Tb427v9_000145200.1:CDS:1	202	203	339	290	254	355	136	163	170	258.379	-0.208255	0.208688
Tb427v9_000145300.1:CDS:1	146	127	195	219	207	298	142	173	159	193.886	0.125076	0.514623
Tb427v9_000145400.1:CDS:1	414	441	673	578	515	704	327	448	388	539.361	-0.255946	0.0473226
Tb427v9_000145500.1:CDS:1	154	150	218	237	185	293	162	195	163	204.665	-0.0513643	0.79475
Tb427v9_000145600.1:CDS:1	65	49	87	88	94	129	61	55	54	80.889	0.135116	0.619116
Tb427v9_000145700.1:CDS:1	397	402	612	403	422	626	292	384	366	470.946	-0.466096	0.000881212
Tb427v9_000145800.1:CDS:1	1282	1234	1963	1240	1112	1726	901	1238	1209	1435.07	-0.640176	7.41814e-07
Tb427v9_000145900.1:CDS:1	95	82	125	134	134	218	133	139	134	133.489	0.171385	0.447949
Tb427v9_000146000.1:CDS:1	267	258	387	432	333	470	199	266	271	345.656	-0.059364	0.761003
Tb427v9_000146100.1:CDS:1	152	150	249	244	240	322	152	152	144	214.515	0.0653562	0.726938
Tb427v9_000146200.1:CDS:1	1489	1332	2146	1683	1530	2085	835	1131	1024	1641.58	-0.404702	0.000589216
Tb427v9_000146300.1:CDS:1	70	50	98	80	72	121	44	65	47	77.5132	-0.170683	0.523636
Tb427v9_000146400.1:CDS:1	1789	1792	3239	2179	1898	2766	994	1314	1211	2138.12	-0.467264	2.22119e-05
Tb427v9_000146500.1:CDS:1	111	139	214	222	205	285	159	171	152	190.904	0.138155	0.460055
Tb427v9_000146600.1:CDS:1	192	202	314	308	254	374	178	187	204	264.103	-0.0874106	0.643549
Tb427v9_000146700.1:CDS:1	738	769	1170	837	853	1194	483	661	632	896.407	-0.393017	0.00250488
Tb427v9_000146800.1:CDS:1	225	174	359	294	267	388	130	204	190	268.186	-0.150421	0.415135
Tb427v9_000146900.1:CDS:1	293	261	435	338	335	500	270	290	256	353.452	-0.252868	0.0783428
Tb427v9_000147000.1:CDS:1	533	482	848	751	674	970	548	734	587	707.029	-0.122406	0.311531
Tb427v9_000147100.1:CDS:1	499	475	816	693	649	873	425	517	541	651.111	-0.173563	0.235274
Tb427v9_000147200.1:CDS:1	321	348	540	644	567	851	446	629	500	541.999	0.277812	0.026265
Tb427v9_000147300.1:CDS:1	1278	1259	2325	1626	1256	1822	790	957	874	1512.13	-0.512274	9.82525e-06
Tb427v9_000147400.1:CDS:1	1085	1060	1919	1390	1149	1672	704	962	817	1315.88	-0.420741	0.00010711
Tb427v9_000147500.1:CDS:1	795	743	1151	900	859	1301	563	731	639	929.547	-0.323649	0.0069905
Tb427v9_000147600.1:CDS:1	428	439	715	526	517	611	244	251	302	508.481	-0.410644	0.00749051
Tb427v9_000147700.1:CDS:1	0	0	0	0	0	0	0	0	0	0	NA	NA
Tb427v9_000147700.1:CDS:2	0	0	0	0	0	0	0	0	0	0	NA	NA
Tb427v9_000147900.1:CDS:1	338	309	552	380	381	498	285	370	378	411.72	-0.407442	0.00542381
Tb427v9_000148000.1:CDS:1	515	537	844	663	609	868	501	635	565	674.073	-0.316909	0.00757518
Tb427v9_000148100.1:CDS:1	318	336	535	506	409	624	405	479	425	461.047	-0.11653	0.4265
Tb427v9_000148200.1:CDS:1	339	334	549	538	541	725	347	470	412	492.54	0.0755839	0.603701
Tb427v9_000148300.1:CDS:1	623	715	1061	798	768	1022	589	679	677	827.903	-0.381192	0.00310167
Tb427v9_000148400.1:CDS:1	968	1002	1516	1288	1205	1675	986	1348	1264	1301.16	-0.24085	0.0622379
Tb427v9_000148500.1:CDS:1	500	488	717	486	511	679	366	517	442	567.16	-0.530786	3.60297e-05
Tb427v9_000148600.1:CDS:1	211	170	269	228	207	299	173	236	189	233.493	-0.331339	0.0426287
Tb427v9_000148700.1:CDS:1	392	370	608	366	342	513	238	282	297	422.177	-0.662918	2.40472e-06
Tb427v9_000148900.1:CDS:1	451	467	722	492	485	614	303	404	363	528.218	-0.531424	1.76631e-05
Tb427v9_000149000.1:CDS:1	544	552	881	579	560	747	441	529	464	640.903	-0.555629	5.76363e-07
Tb427v9_000149100.1:CDS:1	180	162	287	246	215	314	191	230	211	235.099	-0.182266	0.272853
Tb427v9_000149200.1:CDS:1	297	327	483	412	368	506	242	346	289	391.317	-0.276046	0.0467962
Tb427v9_000149300.1:CDS:1	135	131	221	188	183	232	101	120	92	171.272	-0.170033	0.338901
Tb427v9_000149400.1:CDS:1	170	152	263	199	190	276	132	199	170	206.377	-0.304326	0.0700675
Tb427v9_000149500.1:CDS:1	267	265	462	478	400	571	400	538	448	422.242	0.0675616	0.655981
Tb427v9_000155100.1:CDS:1	717	654	983	748	701	906	844	921	888	844.94	-0.502416	9.62423e-05
Tb427v9_000155200.1:CDS:1	204	201	304	236	248	310	229	263	270	261.385	-0.330524	0.045094
Tb427v9_000155300.1:CDS:1	0	0	0	0	0	0	0	0	0	0	NA	NA
Tb427v9_000155300.1:CDS:2	0	0	0	0	0	0	0	0	0	0	NA	NA
Tb427v9_000155400.1:CDS:1	152	166	284	229	204	284	185	245	201	222.993	-0.22095	0.170081
Tb427v9_000155500.1:CDS:1	217	202	338	261	226	346	170	222	227	262.533	-0.354808	0.0311178
Tb427v9_000155600.1:CDS:1	85	75	153	99	90	167	92	107	101	111.015	-0.298149	0.184411
Tb427v9_000155700.1:CDS:1	676	681	1028	795	736	1055	874	1053	920	884.277	-0.384939	0.000674365
Tb427v9_000155800.1:CDS:1	136	111	178	157	134	191	128	167	158	157.143	-0.318525	0.101706
Tb427v9_000155900.1:CDS:1	88	90	190	99	99	137	107	127	121	120.88	-0.588761	0.00317163
Tb427v9_000156000.1:CDS:1	171	159	281	222	190	299	190	282	220	227.51	-0.267237	0.0982733
Tb427v9_000156100.1:CDS:1	270	262	421	358	307	474	294	380	334	355.946	-0.238395	0.0974201
Tb427v9_000156200.1:CDS:1	420	428	682	423	402	548	344	416	373	487.234	-0.644549	6.59852e-08
Tb427v9_000156300.1:CDS:1	402	376	667	468	456	625	410	458	414	501.547	-0.379595	0.00185072
Tb427v9_000156400.1:CDS:1	187	186	275	190	208	271	174	215	170	222.686	-0.452821	0.00320621
Tb427v9_000156500.1:CDS:1	9	5	13	28	22	36	8	20	11	16.8352	1.19363	0.0181306
Tb427v9_000162500.1:CDS:1	125	127	177	198	185	256	137	140	140	174.287	0.071105	0.736395
Tb427v9_000162600.1:CDS:1	458	429	773	804	717	997	424	580	450	660.351	0.125423	0.294455
Tb427v9_000162700.1:CDS:1	278	284	462	437	375	552	355	386	362	400.255	-0.0735241	0.641382
Tb427v9_000162800.1:CDS:1	315	320	447	401	435	556	387	367	406	421.505	-0.144927	0.416789
Tb427v9_000162900.1:CDS:1	1178	1224	1850	1324	1278	1795	989	1182	1157	1437.52	-0.452416	0.000139159
Tb427v9_000163000.1:CDS:1	170	195	292	226	198	238	170	178	185	221.969	-0.466647	0.00633184
Tb427v9_000163100.1:CDS:1	2243	2251	3455	2108	1964	2685	1199	1507	1343	2375	-0.732166	3.69913e-13
Tb427v9_000163200.1:CDS:1	207	199	331	289	254	387	229	246	198	273.635	-0.154954	0.32434
Tb427v9_000163300.1:CDS:1	124	127	200	195	170	227	179	191	184	180.486	-0.091231	0.649148
Tb427v9_000163400.1:CDS:1	81	76	154	119	124	159	98	119	109	118.464	-0.0912389	0.690159
Tb427v9_000163600.1:CDS:1	432	435	737	612	530	752	384	524	507	577.169	-0.240468	0.0899101
Tb427v9_000163700.1:CDS:1	207	198	414	295	279	428	231	279	238	296.151	-0.171852	0.274762
Tb427v9_000163900.1:CDS:1	55	57	83	102	73	87	55	72	45	74.7605	-0.0529707	0.861954
Tb427v9_000164000.1:CDS:1	165	161	235	218	184	275	162	217	210	211.461	-0.233439	0.204483
Tb427v9_000164100.1:CDS:1	209	174	332	280	226	341	166	229	200	254.538	-0.234462	0.151447
Tb427v9_000164200.1:CDS:1	310	321	534	439	386	603	228	349	316	415.234	-0.195407	0.208505
Tb427v9_000164300.1:CDS:1	339	318	521	485	422	596	267	300	304	428.095	-0.138547	0.365217
Tb427v9_000164500.1:CDS:1	890	812	1341	972	906	1326	694	821	808	1029.45	-0.423977	0.000549852
Tb427v9_000164600.1:CDS:1	470	490	798	643	572	894	425	470	473	624.107	-0.230263	0.093664
Tb427v9_000164700.1:CDS:1	160	165	310	221	228	334	194	235	174	232.607	-0.170113	0.297197
Tb427v9_000164800.1:CDS:1	254	279	427	356	310	433	305	374	357	355.157	-0.29253	0.0472895
Tb427v9_000164900.1:CDS:1	274	242	413	334	306	444	286	282	265	334.652	-0.269121	0.0717781
Tb427v9_000165000.1:CDS:1	319	307	446	349	363	466	256	291	282	372.178	-0.368082	0.0115935
Tb427v9_000165100.1:CDS:1	353	334	501	389	415	542	338	376	408	430.052	-0.323978	0.0391411
Tb427v9_000165200.1:CDS:1	1295	1325	1944	1564	1442	2006	1011	1204	1149	1568.03	-0.369501	0.00179546
Tb427v9_000165300.1:CDS:1	628	708	1107	1080	828	1247	701	950	792	929.821	-0.116108	0.398176
Tb427v9_000165400.1:CDS:1	780	737	1116	822	797	1048	566	669	684	878.389	-0.483511	0.00023673
Tb427v9_000165500.1:CDS:1	184	170	258	203	205	277	160	224	194	219.954	-0.338288	0.0397953
Tb427v9_000165600.1:CDS:1	633	591	916	719	653	948	534	713	621	748.842	-0.387336	0.00140984
Tb427v9_000165700.1:CDS:1	113	121	170	126	125	169	145	116	121	141.988	-0.445286	0.0301636
Tb427v9_000165800.1:CDS:1	366	382	575	417	366	458	280	333	306	426.147	-0.578785	1.39702e-05
Tb427v9_000165900.1:CDS:1	379	382	630	487	450	606	367	489	462	495.791	-0.332686	0.0136073
Tb427v9_000166000.1:CDS:1	331	325	480	374	332	500	274	350	363	395.103	-0.422426	0.00652308
Tb427v9_000166100.1:CDS:1	1882	1692	2800	1491	1578	2163	1087	1245	1176	1895.57	-0.783906	9.87878e-13
Tb427v9_000166200.1:CDS:1	1607	1683	2307	1409	1435	1881	922	1155	985	1692.84	-0.757212	5.15956e-12
Tb427v9_000166300.1:CDS:1	5154	5100	7844	5813	5160	7323	4173	5320	5390	6122.84	-0.485241	0.000103475
Tb427v9_000166400.1:CDS:1	1990	1964	2920	1864	1755	2341	1083	1377	1334	2094.14	-0.708943	2.03118e-09
Tb427v9_000166500.1:CDS:1	1984	1962	3486	1846	1876	2563	1206	1424	1372	2208.36	-0.718227	1.15524e-11
Tb427v9_000166600.1:CDS:1	1456	1364	2061	1480	1417	1989	1330	1790	1628	1695.63	-0.507884	1.99611e-05
Tb427v9_000166700.1:CDS:1	1255	1222	1823	1295	1220	1615	942	1254	1095	1416.48	-0.560228	5.09502e-07
Tb427v9_000166800.1:CDS:1	494	544	782	631	599	771	623	872	760	684.708	-0.358046	0.0058385
Tb427v9_000166900.1:CDS:1	451	437	694	524	503	572	316	398	442	527.579	-0.464254	0.00328203
Tb427v9_000167000.1:CDS:1	119	124	218	142	141	180	138	162	163	159.791	-0.463683	0.0101448
Tb427v9_000167100.1:CDS:1	248	231	390	330	262	459	298	352	324	328.546	-0.224478	0.156428
Tb427v9_000167300.1:CDS:1	1725	1627	2776	1500	1370	2083	1005	1280	1125	1805.95	-0.800111	1.67074e-15
Tb427v9_000167400.1:CDS:1	310	307	511	400	349	486	297	366	379	398.674	-0.35208	0.0181462
Tb427v9_000167500.1:CDS:1	1089	1085	1889	1159	1077	1565	825	1061	821	1282.73	-0.57734	1.37514e-10
Tb427v9_000167600.1:CDS:1	146	139	214	211	154	236	161	224	196	191.245	-0.227162	0.228909
Tb427v9_000167700.1:CDS:1	128	149	250	199	154	242	146	203	204	191.355	-0.30026	0.118606
Tb427v9_000167800.1:CDS:1	293	318	552	407	348	503	365	400	388	411.95	-0.358808	0.00995537
Tb427v9_000167900.1:CDS:1	380	297	545	386	328	454	246	328	288	394.733	-0.550487	7.96065e-05
Tb427v9_000168000.1:CDS:1	262	291	419	345	297	393	298	392	365	352.31	-0.401031	0.00743466
Tb427v9_000168100.1:CDS:1	172	145	251	171	161	244	175	217	193	199.034	-0.475051	0.00382029
Tb427v9_000168200.1:CDS:1	153	131	237	153	155	203	136	185	153	176.194	-0.508845	0.00209233
Tb427v9_000168300.1:CDS:1	174	210	328	264	226	364	258	321	335	275.883	-0.226521	0.211059
Tb427v9_000168400.1:CDS:1	103	101	157	135	122	171	117	162	145	137.617	-0.245967	0.220906
Tb427v9_000168500.1:CDS:1	179	165	297	224	199	295	184	258	179	228.547	-0.317437	0.0358592
Tb427v9_000168600.1:CDS:1	252	248	372	340	263	416	267	357	297	324.033	-0.277767	0.0656987
Tb427v9_000168700.1:CDS:1	214	202	337	279	239	297	177	221	234	261.982	-0.362711	0.0330826
Tb427v9_000168800.1:CDS:1	1817	1889	2951	1795	1738	2543	1280	1711	1482	2098.87	-0.630882	9.49558e-10
Tb427v9_000168900.1:CDS:1	3638	3647	6175	3767	3416	4877	2757	3678	3465	4262.52	-0.642074	5.68314e-09
Tb427v9_000169000.1:CDS:1	165	134	240	176	136	190	179	199	225	187.787	-0.585526	0.00222303
Tb427v9_000169100.1:CDS:1	5027	5115	8806	5367	4951	7000	4012	5382	4966	6057.71	-0.608841	9.92537e-09
Tb427v9_000169200.1:CDS:1	187	149	232	167	161	214	180	219	169	195.878	-0.572644	0.00058595
Tb427v9_000169300.1:CDS:1	354	377	613	496	457	618	366	519	484	494.155	-0.255558	0.0738437
Tb427v9_000169400.1:CDS:1	100	115	167	140	116	172	125	136	133	139.254	-0.328327	0.0964885
Tb427v9_000169500.1:CDS:1	171	162	271	208	168	276	220	224	212	218.352	-0.382994	0.0222272
Tb427v9_000169600.1:CDS:1	708	766	1119	790	686	934	573	710	745	847.356	-0.60195	1.46518e-05
Tb427v9_000169700.1:CDS:1	254	260	391	259	277	352	220	288	288	306.701	-0.522104	0.000742664
Tb427v9_000169800.1:CDS:1	230	226	331	298	285	388	258	317	258	299.424	-0.197282	0.187819
Tb427v9_000169900.1:CDS:1	225	221	392	505	412	658	649	750	703	457.669	0.427916	0.0021659
Tb427v9_000177400.1:CDS:1	1	0	0	35	28	41	2	0	0	12.5457	6.06819	5.80587e-06
Tb427v9_000177500.1:CDS:1	234	232	360	398	358	519	303	300	274	343.552	0.130509	0.412968
Tb427v9_000177600.1:CDS:1	174	167	245	356	311	447	192	288	247	275.657	0.424166	0.00714055
Tb427v9_000177700.1:CDS:1	170	171	255	317	266	404	250	306	277	268.887	0.227937	0.158909
Tb427v9_000177800.1:CDS:1	90	83	123	174	158	208	105	109	103	133.915	0.371963	0.0589875
Tb427v9_000177900.1:CDS:1	258	276	381	518	473	732	355	385	344	424.675	0.399713	0.00430116
Tb427v9_000178000.1:CDS:1	289	313	467	555	468	668	252	332	348	436.679	0.16783	0.317761
Tb427v9_000178100.1:CDS:1	213	218	371	406	406	599	225	298	250	345.678	0.329231	0.0152425
Tb427v9_000178200.1:CDS:1	2315	2339	3375	3081	2703	3377	1409	1838	1940	2764.83	-0.307864	0.0375315
Tb427v9_000178300.1:CDS:1	264	323	405	440	408	542	280	377	283	390.954	-0.0205417	0.908057
Tb427v9_000178400.1:CDS:1	2600	2716	3878	3321	3180	3963	1715	2161	2250	3171.34	-0.313647	0.0232758
Tb427v9_000178500.1:CDS:1	242	234	352	426	379	503	180	215	178	329.223	0.165614	0.26431
Tb427v9_000178700.1:CDS:1	314	316	473	543	580	799	339	411	422	484.956	0.297491	0.0464555
Tb427v9_000178800.1:CDS:1	269	265	423	450	445	661	278	327	331	400.787	0.202807	0.185933
Tb427v9_000178900.1:CDS:1	209	183	309	390	373	562	221	250	230	316.051	0.421211	0.0033743
Tb427v9_000179000.1:CDS:1	302	351	485	542	552	680	228	314	293	453.13	0.145756	0.355181
Tb427v9_000179100.1:CDS:1	351	346	614	592	553	880	304	379	364	517.296	0.140333	0.340001
Tb427v9_000179200.1:CDS:1	406	415	685	772	690	970	362	498	434	616.439	0.208166	0.0978895
Tb427v9_000179300.1:CDS:1	244	223	347	363	342	490	206	259	240	321.314	0.0524087	0.76201
Tb427v9_000179400.1:CDS:1	368	317	565	536	512	661	286	397	352	473.827	-0.0288985	0.858661
Tb427v9_000179500.1:CDS:1	187	184	286	365	343	477	209	255	235	293.416	0.357776	0.0141163
Tb427v9_000179600.1:CDS:1	664	765	1223	1037	956	1449	562	683	728	964.855	-0.111776	0.480652
Tb427v9_000179700.1:CDS:1	461	502	799	736	628	980	406	577	544	662.297	-0.0801422	0.616586
Tb427v9_000179800.1:CDS:1	128	92	165	186	166	235	87	112	105	152.657	0.113198	0.599583
Tb427v9_000180000.1:CDS:1	278	301	476	455	402	507	234	294	227	383.514	-0.106122	0.46683
Tb427v9_000180100.1:CDS:1	435	370	663	553	513	770	286	365	373	522.5	-0.169317	0.27362
Tb427v9_000180200.1:CDS:1	90	89	125	130	116	147	83	95	85	114.593	-0.125359	0.586873
Tb427v9_000180300.1:CDS:1	143	117	223	249	215	332	140	166	150	201.574	0.236656	0.171317
Tb427v9_000180400.1:CDS:1	88	102	176	193	189	253	114	162	164	162.554	0.326092	0.0965176
Tb427v9_000180500.1:CDS:1	329	344	558	617	508	844	405	578	459	524.328	0.183	0.18467
Tb427v9_000180600.1:CDS:1	207	197	301	275	222	341	120	167	149	243.721	-0.251779	0.128049
Tb427v9_000181000.1:CDS:1	25	26	32	43	37	54	20	22	26	34.3051	0.180274	0.648574
Tb427v9_000181100.1:CDS:1	234	232	388	328	299	473	222	272	264	317.692	-0.127544	0.440565
Tb427v9_000181300.1:CDS:1	442	435	714	667	571	908	493	583	590	621.117	-0.0644255	0.688925
Tb427v9_000181400.1:CDS:1	183	208	309	277	262	427	254	286	291	282.253	-0.0393903	0.842307
Tb427v9_000181500.1:CDS:1	172	213	291	287	230	357	193	229	214	256.123	-0.129872	0.480652
Tb427v9_000181600.1:CDS:1	246	217	319	316	317	450	254	270	265	309.731	-0.044314	0.814373
Tb427v9_000181700.1:CDS:1	278	273	414	402	388	478	249	292	260	362.409	-0.0960229	0.539235
Tb427v9_000181800.1:CDS:1	190	218	392	381	323	509	227	292	274	322.071	0.130309	0.441712
Tb427v9_000181900.1:CDS:1	182	185	304	295	257	419	198	220	227	265.449	0.0390114	0.840634
Tb427v9_000182000.1:CDS:1	266	302	449	426	327	523	205	284	278	367.258	-0.169251	0.326529
Tb427v9_000182100.1:CDS:1	1339	1408	2181	2219	2154	2886	1751	2165	2044	2055.35	0.0670517	0.610646
Tb427v9_000182200.1:CDS:1	848	794	1067	899	788	1079	694	693	473	904.281	-0.492587	0.000639717
Tb427v9_000182300.1:CDS:1	546	598	876	744	712	1002	462	563	537	725.036	-0.216922	0.0995937
Tb427v9_000182400.1:CDS:1	319	310	452	430	415	560	289	346	335	409.128	-0.126	0.427178
Tb427v9_000182500.1:CDS:1	178	189	271	257	226	377	184	239	188	245.67	-0.0794253	0.659339
Tb427v9_000182600.1:CDS:1	611	615	1036	810	775	1179	530	722	621	814.051	-0.201481	0.0971135
Tb427v9_000182700.1:CDS:1	809	829	1252	1128	1066	1413	658	829	780	1051.67	-0.17569	0.168652
Tb427v9_000182900.1:CDS:1	271	283	418	425	414	573	318	304	347	391.068	0.0384322	0.841285
Tb427v9_000183000.1:CDS:1	289	307	481	453	451	559	320	399	353	419.819	-0.0397302	0.798357
Tb427v9_000183100.1:CDS:1	788	743	1136	999	970	1255	599	792	703	959.754	-0.225062	0.0682241
Tb427v9_000183300.1:CDS:1	142	172	247	210	183	265	167	205	165	204.715	-0.261096	0.117123
Tb427v9_000183400.1:CDS:1	111	105	162	205	163	257	112	170	135	162.795	0.226753	0.238521
Tb427v9_000183500.1:CDS:1	149	119	234	200	176	265	121	143	145	183.556	-0.127858	0.520063
Tb427v9_000183700.1:CDS:1	314	268	537	627	535	930	526	756	675	550.543	0.418665	0.00470281
Tb427v9_000183800.1:CDS:1	251	267	493	418	402	646	288	350	320	395.642	0.0589145	0.723939
Tb427v9_000183900.1:CDS:1	200	210	305	374	350	541	270	313	266	321.583	0.317042	0.0284521
Tb427v9_000184000.1:CDS:1	237	255	385	408	345	463	216	286	266	338.477	-0.0152491	0.934824
Tb427v9_000184100.1:CDS:1	656	755	1154	1052	898	1377	680	836	869	967.119	-0.118343	0.451548
Tb427v9_000184200.1:CDS:1	157	145	234	269	245	402	191	232	208	236.187	0.26962	0.103021
Tb427v9_000184300.1:CDS:1	310	313	545	588	517	791	333	385	345	481.102	0.216573	0.0970062
Tb427v9_000184400.1:CDS:1	791	744	1268	1258	1076	1625	744	995	864	1092.39	0.00843132	0.952713
Tb427v9_000184500.1:CDS:1	185	157	296	319	264	400	213	274	269	268.585	0.143179	0.424819
Tb427v9_000184600.1:CDS:1	595	656	1002	839	741	1110	505	632	589	798.693	-0.239646	0.0594246
Tb427v9_000184700.1:CDS:1	363	373	584	578	525	682	388	455	402	509.538	-0.0494413	0.737185
Tb427v9_000184800.1:CDS:1	355	360	532	551	516	724	381	475	424	500.849	0.021246	0.894189
Tb427v9_000184900.1:CDS:1	1071	1044	1689	1276	1253	1748	920	1201	1142	1341.31	-0.32525	0.00701457
Tb427v9_000193700.1:CDS:1	97	103	153	148	120	176	84	105	91	128.879	-0.161207	0.446197
Tb427v9_000197800.1:CDS:1	274	273	399	305	300	337	377	422	385	347.078	-0.495326	0.000769564
Tb427v9_000197900.1:CDS:1	95	101	120	115	91	127	132	122	131	118.528	-0.442265	0.053653
Tb427v9_000198000.1:CDS:1	104	128	161	147	118	203	189	249	203	161.915	-0.263214	0.187832
Tb427v9_000198100.1:CDS:1	78	63	122	89	97	86	135	177	138	104.712	-0.407453	0.0733497
Tb427v9_000198200.1:CDS:1	3482	3398	5207	3757	3728	4895	3616	4517	4272	4272.79	-0.465132	3.3128e-05
Tb427v9_000198300.1:CDS:1	239	268	415	285	256	354	282	376	294	318.352	-0.527289	7.11342e-05
Tb427v9_000198400.1:CDS:1	162	179	279	195	162	196	151	166	163	199.116	-0.638675	0.000162859
Tb427v9_000198500.1:CDS:1	1435	1492	2191	1545	1520	1874	1365	1678	1602	1737.97	-0.546579	4.03113e-06
Tb427v9_000198600.1:CDS:1	1557	1532	2599	1247	1161	1571	834	1109	939	1586.79	-0.996381	2.85139e-26
Tb427v9_000198800.1:CDS:1	0	0	0	0	0	0	0	0	0	0	NA	NA
Tb427v9_000198800.1:CDS:2	0	0	0	0	0	0	0	0	0	0	NA	NA
Tb427v9_000199000.1:CDS:1	408	426	617	392	401	468	310	429	359	462.14	-0.694568	8.87945e-08
Tb427v9_000199100.1:CDS:1	475	443	688	403	375	474	330	411	393	488.952	-0.85264	1.06211e-10
Tb427v9_000199200.1:CDS:1	458	474	777	416	483	542	364	462	436	533.234	-0.720658	4.30903e-08
Tb427v9_000199300.1:CDS:1	234	233	398	227	225	302	165	224	214	269.352	-0.677869	4.27615e-06
Tb427v9_000199400.1:CDS:1	238	240	364	231	206	264	173	192	190	258.923	-0.75396	5.91344e-07
Tb427v9_000199500.1:CDS:1	248	254	379	216	242	249	155	211	218	268.791	-0.800173	2.10089e-06
Tb427v9_000199600.1:CDS:1	236	261	413	237	283	328	166	248	201	289.156	-0.580205	7.78192e-05
Tb427v9_000199700.1:CDS:1	449	450	696	444	406	527	343	448	410	504.772	-0.701681	3.04631e-08
Tb427v9_000199800.1:CDS:1	130	123	176	123	122	140	79	115	107	137.242	-0.652269	0.000794175
Tb427v9_000199900.1:CDS:1	396	354	635	408	396	600	367	497	474	477.559	-0.470037	0.000790636
Tb427v9_000200000.1:CDS:1	84	90	155	96	77	165	128	178	122	119.686	-0.459097	0.0309582
Tb427v9_000200100.1:CDS:1	39	40	60	32	45	52	44	55	43	47.4374	-0.598533	0.0447264
Tb427v9_000200300.1:CDS:1	812	774	1189	842	764	994	762	934	886	936.679	-0.589552	1.36669e-06
Tb427v9_000200400.1:CDS:1	595	601	962	634	597	805	555	720	662	721.175	-0.57188	1.3251e-06
Tb427v9_000200500.1:CDS:1	131	134	213	108	132	176	142	172	148	157.445	-0.692058	7.58267e-05
Tb427v9_000200600.1:CDS:1	303	269	406	254	276	380	299	383	319	335.057	-0.614012	1.50836e-05
Tb427v9_000200700.1:CDS:1	240	243	305	252	232	294	208	285	252	274.104	-0.534684	0.00119196
Tb427v9_000200900.1:CDS:1	220	209	361	191	191	266	206	278	221	250.913	-0.769521	3.56503e-08
Tb427v9_000201000.1:CDS:1	148	171	226	154	123	180	133	139	148	172.638	-0.758982	3.76448e-05
Tb427v9_000201100.1:CDS:1	97	101	184	101	123	163	100	99	110	127.416	-0.454097	0.0277222
Tb427v9_000201200.1:CDS:1	272	252	417	205	206	291	224	310	271	289.666	-0.915778	9.88126e-11
Tb427v9_000201400.1:CDS:1	134	160	199	129	115	151	128	133	118	154.409	-0.825982	7.0374e-06
Tb427v9_000201500.1:CDS:1	851	790	1253	720	625	863	586	772	705	874.154	-0.886219	1.00598e-13
Tb427v9_000201600.1:CDS:1	221	202	422	247	237	328	226	290	297	283.833	-0.514983	0.00135522
Tb427v9_000201700.1:CDS:1	68	69	132	84	53	81	70	90	112	87.0105	-0.760838	0.00331177
Tb427v9_000201800.1:CDS:1	270	265	358	225	199	298	260	326	296	292.512	-0.825435	6.54959e-08
Tb427v9_000201900.1:CDS:1	253	248	365	201	213	272	250	325	291	281.552	-0.836347	1.25189e-08
Tb427v9_000202000.1:CDS:1	268	274	445	309	248	363	278	364	298	331.216	-0.585861	1.23213e-05
Tb427v9_000202100.1:CDS:1	2188	2262	3420	2203	2056	2578	2076	2646	2610	2591.75	-0.693581	1.1755e-08
Tb427v9_000202200.1:CDS:1	142	134	232	156	119	179	127	156	114	162.189	-0.642988	0.000131273
Tb427v9_000202300.1:CDS:1	500	463	727	492	434	545	496	558	526	558.092	-0.690161	1.13936e-07
Tb427v9_000202400.1:CDS:1	407	392	641	379	342	490	363	494	408	461.285	-0.740246	6.60715e-10
Tb427v9_000202500.1:CDS:1	616	633	1067	613	557	832	696	916	869	774.582	-0.69568	1.85913e-08
Tb427v9_000202600.1:CDS:1	865	915	1340	1040	868	1177	944	1347	1225	1110.89	-0.512241	9.90261e-05
Tb427v9_000202700.1:CDS:1	179	168	289	185	177	235	204	283	227	220.719	-0.571995	0.000136919
Tb427v9_000202800.1:CDS:1	227	231	374	241	188	280	218	282	240	268.166	-0.716169	6.95102e-07
Tb427v9_000202900.1:CDS:1	372	408	590	376	332	484	446	629	500	469.036	-0.700832	2.57179e-08
Tb427v9_000203000.1:CDS:1	332	329	487	302	277	420	327	371	350	376.456	-0.708359	3.012e-07
Tb427v9_000203100.1:CDS:1	358	363	529	327	295	404	327	396	371	400.496	-0.785685	6.34713e-09
Tb427v9_000203200.1:CDS:1	140	138	182	124	127	140	105	137	137	149.026	-0.737832	0.000169347
Tb427v9_000203300.1:CDS:1	485	525	826	483	407	502	226	354	290	523.245	-0.874522	4.14511e-11
Tb427v9_000203400.1:CDS:1	1353	1366	2065	1241	1167	1661	1230	1710	1654	1570.54	-0.737307	6.73142e-09
Tb427v9_000203500.1:CDS:1	452	438	659	423	431	587	534	593	637	542.93	-0.608789	2.56802e-05
Tb427v9_000203600.1:CDS:1	744	786	1202	737	691	839	567	729	738	853.123	-0.753047	1.51168e-08
Tb427v9_000203700.1:CDS:1	2802	2755	4855	2580	2395	3215	2249	3004	2762	3183.03	-0.819674	6.60954e-15
Tb427v9_000203800.1:CDS:1	176	184	249	168	162	237	245	269	231	217.104	-0.614939	0.000142719
Tb427v9_000203900.1:CDS:1	129	111	161	106	97	136	147	174	147	137.801	-0.751462	6.63879e-05
Tb427v9_000204000.1:CDS:1	176	179	255	221	173	247	241	288	249	228.079	-0.427598	0.00888475
Tb427v9_000204100.1:CDS:1	319	290	417	331	281	311	270	306	296	339.752	-0.646683	7.68868e-05
Tb427v9_000204300.1:CDS:1	171	146	215	128	129	182	127	154	150	169.089	-0.791024	1.18723e-05
Tb427v9_000204400.1:CDS:1	919	914	1447	858	877	1105	836	1083	979	1065.12	-0.696511	4.37318e-10
Tb427v9_000204500.1:CDS:1	122	115	143	111	110	140	115	147	128	132.767	-0.593306	0.00311032
Tb427v9_000204600.1:CDS:1	197	217	324	205	158	242	194	202	213	233.103	-0.780278	2.54589e-06
Tb427v9_000204700.1:CDS:1	346	400	561	322	336	409	375	408	412	421.683	-0.786596	4.02592e-08
Tb427v9_000204800.1:CDS:1	58	47	91	71	87	88	65	98	80	76.9342	-0.137408	0.623143
Tb427v9_000204900.1:CDS:1	641	651	869	596	607	792	658	857	723	743.983	-0.631783	4.6587e-07
Tb427v9_000205000.1:CDS:1	370	360	647	354	326	471	407	443	417	441.774	-0.735633	5.78918e-09
Tb427v9_000205100.1:CDS:1	252	283	447	262	224	351	331	389	322	326.491	-0.7192	7.9493e-08
Tb427v9_000205200.1:CDS:1	246	254	444	235	227	315	294	328	281	303.536	-0.756407	1.34225e-08
Tb427v9_000205300.1:CDS:1	779	779	1331	804	698	951	608	759	688	895.146	-0.712358	1.04564e-10
Tb427v9_000205400.1:CDS:1	120	115	171	124	119	159	90	139	113	137.094	-0.512002	0.00643689
Tb427v9_000205500.1:CDS:1	367	345	602	416	351	468	393	480	464	448.263	-0.564726	3.37299e-05
Tb427v9_000205600.1:CDS:1	134	152	205	156	138	208	150	212	175	175.563	-0.473983	0.006889
Tb427v9_000205700.1:CDS:1	131	138	229	119	130	171	118	163	151	158.864	-0.72674	3.51014e-05
Tb427v9_000205800.1:CDS:1	374	340	579	350	356	474	385	503	420	436.199	-0.618825	3.88351e-07
Tb427v9_000205900.1:CDS:1	356	378	517	369	335	489	406	472	464	437.199	-0.581168	5.26491e-05
Tb427v9_000206000.1:CDS:1	166	142	207	168	143	192	200	245	180	186.461	-0.539235	0.00172544
Tb427v9_000206100.1:CDS:1	356	352	641	416	341	493	400	480	438	451.742	-0.580052	6.4865e-06
Tb427v9_000206200.1:CDS:1	228	228	355	246	209	329	288	367	335	290.207	-0.547436	0.000228125
Tb427v9_000206300.1:CDS:1	479	474	712	434	449	593	413	551	491	544.892	-0.674211	8.68541e-08
Tb427v9_000206400.1:CDS:1	2562	2506	3825	2333	2280	2988	2221	2711	2789	2877.94	-0.725875	4.11227e-09
Tb427v9_000206500.1:CDS:1	180	187	287	198	203	225	174	202	216	221.436	-0.542833	0.00164823
Tb427v9_000206600.1:CDS:1	162	147	264	159	133	192	132	200	153	181.754	-0.722457	8.39102e-06
Tb427v9_000206700.1:CDS:1	151	165	199	158	158	198	217	279	220	194.458	-0.516909	0.00301653
Tb427v9_000206800.1:CDS:1	308	313	518	394	330	449	419	461	430	410.761	-0.436182	0.00131327
Tb427v9_000206900.1:CDS:1	189	195	345	270	184	287	243	292	267	257.869	-0.447094	0.00643689
Tb427v9_000207000.1:CDS:1	387	359	569	387	373	475	393	540	489	456.26	-0.582231	1.66512e-05
Tb427v9_000207100.1:CDS:1	136	147	233	142	144	200	154	210	175	176.624	-0.572953	0.00051363
Tb427v9_000207200.1:CDS:1	103	147	182	116	93	148	119	140	120	138.527	-0.780959	6.23438e-05
Tb427v9_000207300.1:CDS:1	487	463	791	465	472	578	559	655	601	582.945	-0.677883	1.27518e-08
Tb427v9_000207400.1:CDS:1	252	229	426	319	325	434	310	387	416	347.184	-0.225225	0.183842
Tb427v9_000207500.1:CDS:1	281	249	414	320	284	372	215	281	275	321.608	-0.438949	0.00387836
Tb427v9_000207600.1:CDS:1	208	209	326	233	240	310	229	304	282	268.063	-0.414196	0.00701457
Tb427v9_000207700.1:CDS:1	111	112	180	161	149	166	237	261	227	170.315	-0.232464	0.225278
Tb427v9_000207800.1:CDS:1	480	522	884	532	517	690	592	738	702	644.24	-0.590679	1.80179e-06
Tb427v9_000208000.1:CDS:1	404	374	636	444	365	526	464	575	517	490.731	-0.568103	8.21188e-06
Tb427v9_000208100.1:CDS:1	252	231	400	278	274	411	300	421	325	324.698	-0.365763	0.0077333
Tb427v9_000208200.1:CDS:1	202	232	346	231	245	313	244	306	296	276.783	-0.471269	0.00246451
Tb427v9_000208300.1:CDS:1	246	235	396	282	262	360	283	335	333	312.533	-0.440501	0.00286809
Tb427v9_000208400.1:CDS:1	199	196	280	213	193	228	178	206	175	224.638	-0.583946	0.000242807
Tb427v9_000208500.1:CDS:1	266	264	395	260	255	341	269	334	322	314.935	-0.610206	3.12632e-05
Tb427v9_000208600.1:CDS:1	250	262	432	275	229	365	282	344	328	318.35	-0.60753	2.74414e-05
Tb427v9_000208700.1:CDS:1	243	261	372	291	242	344	283	368	327	312.687	-0.497061	0.000763366
Tb427v9_000208800.1:CDS:1	723	740	1102	654	647	798	742	911	939	844.084	-0.783147	5.27081e-09
Tb427v9_000208900.1:CDS:1	430	454	759	493	423	548	499	686	653	561.337	-0.637767	3.5894e-06
Tb427v9_000209000.1:CDS:1	50	49	70	58	58	38	50	52	55	57.4877	-0.597384	0.0549775
Tb427v9_000209100.1:CDS:1	190	219	316	191	218	255	242	304	282	252.524	-0.614857	9.97275e-05
Tb427v9_000209200.1:CDS:1	46	44	77	66	46	82	67	65	65	62.8441	-0.269591	0.350159
Tb427v9_000209300.1:CDS:1	332	270	472	327	301	422	329	389	438	376.826	-0.526154	0.00138016
Tb427v9_000209400.1:CDS:1	314	294	503	409	369	447	313	415	389	400.357	-0.332558	0.0223177
Tb427v9_000209500.1:CDS:1	158	154	268	174	195	266	243	284	237	218.671	-0.352024	0.0261208
Tb427v9_000209600.1:CDS:1	11	10	18	21	33	40	21	6	8	19.7285	0.785946	0.127554
Tb427v9_000209800.1:CDS:1	0	3	2	17	13	21	0	6	5	7.49557	2.85453	0.00222268
Tb427v9_000209900.1:CDS:1	7	4	6	123	107	194	11	10	12	54.047	4.13055	5.68571e-22
Tb427v9_000210000.1:CDS:1	152	147	239	377	270	399	152	148	151	241.558	0.474947	0.00564693
Tb427v9_000210100.1:CDS:1	2834	2726	4063	3950	3663	4953	2146	2541	2477	3550.98	-0.120827	0.359235
Tb427v9_000210300.1:CDS:1	138	146	212	307	270	330	187	220	182	228.245	0.385562	0.0159406
Tb427v9_000210400.1:CDS:1	469	419	670	824	744	1067	325	468	394	644.385	0.257722	0.0454905
Tb427v9_000210500.1:CDS:1	136	141	219	244	222	260	99	142	145	193.319	0.0723589	0.736395
Tb427v9_000210600.1:CDS:1	0	0	0	0	0	0	0	0	0	0	NA	NA
Tb427v9_000210600.1:CDS:2	0	0	0	0	0	0	0	0	0	0	NA	NA
Tb427v9_000210700.1:CDS:1	255	267	435	405	347	583	225	254	237	358.832	-0.0154093	0.931669
Tb427v9_000210800.1:CDS:1	1436	1398	2334	2464	2163	3137	1395	1806	1542	2066.83	0.098915	0.375489
Tb427v9_000210900.1:CDS:1	533	566	847	961	819	1268	512	603	549	786.98	0.144821	0.275121
Tb427v9_000211000.1:CDS:1	540	537	828	903	870	1181	474	581	522	765.24	0.137196	0.275656
Tb427v9_000211100.1:CDS:1	31	37	54	70	66	111	53	74	47	59.8739	0.518692	0.0567252
Tb427v9_000211200.1:CDS:1	260	278	431	491	421	696	249	329	276	402.088	0.230674	0.102193
Tb427v9_000211300.1:CDS:1	659	617	972	1211	1129	1462	505	632	583	933.174	0.265559	0.0290563
Tb427v9_000211400.1:CDS:1	657	659	1054	1211	1061	1527	467	669	580	947.472	0.189179	0.128318
Tb427v9_000211600.1:CDS:1	263	241	474	500	424	602	245	324	273	391.753	0.176821	0.210553
Tb427v9_000211700.1:CDS:1	409	356	520	550	444	707	274	334	308	474.588	-0.116378	0.485612
Tb427v9_000211800.1:CDS:1	391	393	612	661	519	769	309	439	401	534.489	-0.0118597	0.945953
Tb427v9_000211900.1:CDS:1	1280	1266	1995	2282	2071	3045	1291	1686	1550	1910.99	0.204578	0.0863142
Tb427v9_000212000.1:CDS:1	120	126	176	200	191	283	125	127	129	174.307	0.168356	0.394245
Tb427v9_000212100.1:CDS:1	482	520	878	829	782	1290	629	693	603	768.262	0.13409	0.322322
Tb427v9_000212200.1:CDS:1	465	487	822	779	640	897	286	382	435	634.806	-0.0901515	0.624726
Tb427v9_000212300.1:CDS:1	97	96	156	139	118	185	92	90	85	126.571	-0.150564	0.487638
Tb427v9_000212400.1:CDS:1	1442	1633	2422	2022	1809	2400	945	1205	1111	1855.25	-0.308706	0.00888588
Tb427v9_000212500.1:CDS:1	169	159	278	265	239	343	142	176	180	231.06	0.000883053	0.996649
Tb427v9_000212600.1:CDS:1	541	543	879	792	728	989	454	510	486	712.949	-0.132108	0.311955
Tb427v9_000212700.1:CDS:1	312	295	516	341	314	506	281	338	349	382.154	-0.444047	0.00299482
Tb427v9_000212800.1:CDS:1	326	305	523	453	418	623	338	308	320	427.614	-0.117486	0.47752
Tb427v9_000212900.1:CDS:1	246	255	376	398	359	556	240	310	297	354.177	0.0762161	0.659388
Tb427v9_000213000.1:CDS:1	218	183	325	302	289	421	166	225	197	275.939	-0.01175	0.949029
Tb427v9_000213100.1:CDS:1	260	252	366	351	320	484	232	335	242	333.709	-0.114054	0.470868
Tb427v9_000213200.1:CDS:1	2465	2431	3865	2503	2562	3834	1258	1737	1520	2776.68	-0.482753	1.53274e-05
Tb427v9_000213300.1:CDS:1	565	540	929	1004	780	1174	567	714	611	803.255	0.0577007	0.680171
Tb427v9_000213400.1:CDS:1	396	393	621	571	588	930	445	527	523	573.166	0.0592773	0.72478
Tb427v9_000213500.1:CDS:1	449	467	719	772	627	862	408	419	440	620.175	-0.0204072	0.908521
Tb427v9_000213600.1:CDS:1	189	191	350	329	301	418	184	215	226	282.257	0.0527258	0.77574
Tb427v9_000213700.1:CDS:1	248	285	397	458	403	551	303	400	372	390.954	0.105587	0.527757
Tb427v9_000213800.1:CDS:1	66	66	102	105	116	167	79	104	82	101.098	0.232688	0.3037
Tb427v9_000213900.1:CDS:1	232	206	323	301	285	439	207	253	220	290.388	-0.0779743	0.650346
Tb427v9_000214000.1:CDS:1	131	141	227	229	253	316	162	206	184	211.631	0.197222	0.250818
Tb427v9_000214100.1:CDS:1	773	748	1193	1231	1052	1546	815	1034	957	1080.29	0.00053162	0.997522
Tb427v9_000214200.1:CDS:1	105	113	202	154	185	243	98	127	139	159.945	-0.00194953	0.993735
Tb427v9_000214300.1:CDS:1	170	128	219	214	195	314	164	205	206	207.815	-0.0264261	0.907887
Tb427v9_000214400.1:CDS:1	457	411	669	707	617	930	437	628	580	625.127	0.0515831	0.757026
Tb427v9_000214500.1:CDS:1	367	335	516	414	369	563	203	267	230	405.606	-0.363498	0.00746597
Tb427v9_000214600.1:CDS:1	130	147	215	186	177	295	149	165	151	188.064	-0.0865085	0.666916
Tb427v9_000214700.1:CDS:1	109	100	123	168	140	211	136	132	131	143.823	0.116545	0.624726
Tb427v9_000214800.1:CDS:1	36	23	56	68	52	84	17	27	33	47.4346	0.355612	0.285326
Tb427v9_000214900.1:CDS:1	1502	1551	2452	2455	2168	3162	1744	2362	2143	2225.82	0.00613172	0.96594
Tb427v9_000215000.1:CDS:1	110	107	171	143	146	227	145	176	179	156.801	-0.0889545	0.686902
Tb427v9_000215100.1:CDS:1	270	230	428	419	357	513	184	251	269	349.093	-0.00508051	0.980928
Tb427v9_000215200.1:CDS:1	136	142	309	235	194	310	121	158	119	204.598	-0.11831	0.533973
Tb427v9_000215300.1:CDS:1	603	566	1020	987	917	1348	618	745	671	869.606	0.0895452	0.482458
Tb427v9_000215400.1:CDS:1	341	372	567	720	554	917	430	491	466	557.511	0.276637	0.0529529
Tb427v9_000215500.1:CDS:1	76	80	116	134	116	214	104	98	106	119.119	0.255722	0.272983
Tb427v9_000215600.1:CDS:1	411	426	624	681	614	898	463	578	464	597.302	0.0831283	0.539235
Tb427v9_000215700.1:CDS:1	295	268	499	519	442	739	306	393	353	438.767	0.192411	0.189163
Tb427v9_000215800.1:CDS:1	812	885	1351	1231	1021	1513	632	770	828	1090.9	-0.189344	0.211093
Tb427v9_000215900.1:CDS:1	270	245	379	444	433	661	299	382	327	393.504	0.273435	0.0540367
Tb427v9_000216000.1:CDS:1	105	87	194	199	161	268	96	125	116	156.771	0.235191	0.238122
Tb427v9_000216100.1:CDS:1	174	114	202	217	219	342	142	180	150	203.064	0.149817	0.46683
Tb427v9_000216200.1:CDS:1	80	58	114	145	138	215	66	99	90	115.853	0.490913	0.0199558
Tb427v9_000216300.1:CDS:1	185	154	253	449	380	681	164	207	201	310.423	0.83491	1.85205e-07
Tb427v9_000216400.1:CDS:1	140	99	232	392	302	557	158	211	156	254.333	0.930376	1.56143e-08
Tb427v9_000217200.1:CDS:1	375	337	601	909	697	929	161	240	232	556.033	0.477987	0.00141764
Tb427v9_000217300.1:CDS:1	250	262	599	642	463	567	149	251	244	415.258	0.187432	0.570648
Tb427v9_000217400.1:CDS:1	105	113	239	218	180	250	61	106	119	167.32	0.0646067	0.800574
Tb427v9_000217500.1:CDS:1	128	111	212	246	181	239	58	113	99	169.709	0.0997232	0.667948
Tb427v9_000221600.1:CDS:1	72	62	114	151	114	187	88	94	71	109.751	0.381548	0.0714228
Tb427v9_000228100.1:CDS:1	11	19	33	71	58	101	13	24	21	40.3894	1.39813	2.26166e-05
Tb427v9_000228200.1:CDS:1	133	126	224	218	219	251	155	159	167	192.06	0.0434824	0.837416
Tb427v9_000228300.1:CDS:1	1073	1103	1825	1657	1451	2084	1091	1418	1291	1512.2	-0.108374	0.385403
Tb427v9_000228400.1:CDS:1	442	476	736	622	559	718	450	591	503	597.132	-0.283409	0.0217384
Tb427v9_000228500.1:CDS:1	0	0	0	0	0	0	0	0	0	0	NA	NA
Tb427v9_000228500.1:CDS:2	0	0	0	0	0	0	0	0	0	0	NA	NA
Tb427v9_000228600.1:CDS:1	398	415	716	672	679	873	528	617	525	619.372	0.0681636	0.604056
Tb427v9_000228700.1:CDS:1	1628	1496	2428	1925	1811	2471	1484	1779	1754	1976.18	-0.33485	0.00546537
Tb427v9_000228800.1:CDS:1	98	72	120	113	106	164	96	110	107	113.65	-0.108008	0.660897
Tb427v9_000228900.1:CDS:1	376	386	579	558	491	720	434	526	474	523.229	-0.100096	0.49031
Tb427v9_000229000.1:CDS:1	129	111	228	174	179	253	146	191	167	179.025	-0.0975634	0.618198
Tb427v9_000229100.1:CDS:1	254	230	416	362	312	427	198	260	225	320.978	-0.184578	0.211059
Tb427v9_000229200.1:CDS:1	4262	4121	6367	3740	3922	5056	2466	2888	2635	4464.92	-0.713285	3.21567e-12
Tb427v9_000229300.1:CDS:1	261	238	368	404	343	485	277	352	298	349.386	0.00893682	0.958982
Tb427v9_000229400.1:CDS:1	205	218	390	344	328	503	265	316	288	325.173	0.053461	0.752951
Tb427v9_000229500.1:CDS:1	506	419	633	609	608	776	490	586	544	602.362	-0.154685	0.312765
Tb427v9_000229600.1:CDS:1	112	103	146	115	104	175	83	98	85	123.756	-0.3933	0.0537907
Tb427v9_000229700.1:CDS:1	818	795	1432	1349	1182	1613	969	1308	1058	1198.85	-0.0257855	0.837922
Tb427v9_000229800.1:CDS:1	532	592	900	817	774	1041	483	681	603	757.873	-0.109877	0.431417
Tb427v9_000229900.1:CDS:1	99	99	160	159	118	187	69	117	78	130.153	-0.114024	0.607392
Tb427v9_000230000.1:CDS:1	708	772	1149	1072	1057	1355	781	967	877	1016.64	-0.0851342	0.523527
Tb427v9_000230100.1:CDS:1	380	380	633	451	492	679	346	459	408	496.991	-0.268994	0.0422259
Tb427v9_000230200.1:CDS:1	194	217	298	252	237	355	205	245	240	262.076	-0.257237	0.125886
Tb427v9_000230300.1:CDS:1	258	284	428	389	342	470	255	327	309	359.642	-0.180618	0.241333
Tb427v9_000230400.1:CDS:1	162	151	273	164	167	194	107	131	99	179.527	-0.626936	7.57793e-05
Tb427v9_000230500.1:CDS:1	78	80	145	153	125	182	85	118	79	121.18	0.131463	0.546131
Tb427v9_000230600.1:CDS:1	2452	2479	4040	2620	2302	3092	1523	1811	1601	2740.56	-0.645609	2.64201e-11
Tb427v9_000230700.1:CDS:1	350	370	539	481	444	595	340	419	369	461.641	-0.224501	0.0947128
Tb427v9_000230800.1:CDS:1	180	171	264	208	189	296	131	203	183	216.479	-0.33291	0.0574618
Tb427v9_000230900.1:CDS:1	344	369	576	487	429	581	343	434	365	462.699	-0.268666	0.0339332
Tb427v9_000231000.1:CDS:1	1212	1194	1874	1440	1338	1801	898	1124	1075	1448.94	-0.396104	0.000705121
Tb427v9_000231100.1:CDS:1	453	500	738	560	439	670	394	502	444	562.908	-0.516045	7.0667e-05
Tb427v9_000231200.1:CDS:1	289	291	461	359	322	482	281	340	310	368.472	-0.334564	0.014516
Tb427v9_000231300.1:CDS:1	136	95	167	131	122	181	98	116	104	137.867	-0.379833	0.0576999
Tb427v9_000231500.1:CDS:1	337	304	462	367	303	442	234	266	249	363.761	-0.492895	0.000609768
Tb427v9_000231600.1:CDS:1	304	303	470	358	336	514	330	386	358	389.298	-0.336069	0.0157405
Tb427v9_000231700.1:CDS:1	151	129	241	167	147	243	110	140	150	176.049	-0.392782	0.0372919
Tb427v9_000231800.1:CDS:1	340	354	520	381	340	517	339	375	340	415.321	-0.476547	0.00037313
Tb427v9_000231900.1:CDS:1	136	137	238	138	146	253	136	180	139	174.59	-0.424359	0.0172052
Tb427v9_000232000.1:CDS:1	658	752	1105	853	834	1116	857	967	966	928.159	-0.337227	0.00955342
Tb427v9_000232100.1:CDS:1	197	208	314	289	199	368	233	301	259	270.054	-0.252911	0.141961
Tb427v9_000232200.1:CDS:1	295	320	443	252	243	292	215	232	289	318.767	-0.924548	1.0335e-07
Tb427v9_000232500.1:CDS:1	419	448	764	523	475	698	461	622	491	565.852	-0.422637	0.000194511
Tb427v9_000232600.1:CDS:1	127	122	178	143	133	185	97	137	121	148.562	-0.391219	0.0362715
Tb427v9_000232700.1:CDS:1	876	912	1444	938	873	1144	555	745	745	1014.19	-0.614508	1.77378e-06
Tb427v9_000232800.1:CDS:1	103	128	204	194	146	187	198	198	202	172.718	-0.186764	0.383099
Tb427v9_000232900.1:CDS:1	860	906	1519	970	926	1101	526	727	724	1020.91	-0.599493	7.02556e-06
Tb427v9_000233000.1:CDS:1	205	215	363	272	208	323	177	235	215	262.769	-0.44351	0.00426287
Tb427v9_000233100.1:CDS:1	235	252	431	316	312	403	255	333	310	329.335	-0.304186	0.0366651
Tb427v9_000233200.1:CDS:1	173	137	246	142	176	228	124	133	136	181.449	-0.518988	0.00435275
Tb427v9_000233300.1:CDS:1	286	287	448	316	287	351	204	278	225	327.582	-0.580874	1.66835e-05
Tb427v9_000233400.1:CDS:1	193	173	271	174	177	231	191	211	188	212.99	-0.626993	6.8811e-05
Tb427v9_000233500.1:CDS:1	349	386	524	377	354	524	364	458	462	441.397	-0.518504	0.000594333
Tb427v9_000233700.1:CDS:1	208	173	311	204	231	284	228	266	251	247.09	-0.427602	0.00717561
Tb427v9_000233800.1:CDS:1	618	608	962	685	718	960	598	761	705	773.369	-0.383809	0.00169974
Tb427v9_000233900.1:CDS:1	227	223	372	251	235	433	262	333	324	300.808	-0.346451	0.0423126
Tb427v9_000234000.1:CDS:1	143	130	231	159	126	212	124	169	132	167.824	-0.508344	0.00285006
Tb427v9_000234100.1:CDS:1	256	244	405	341	301	435	346	428	374	349.924	-0.237049	0.0918902
Tb427v9_000234200.1:CDS:1	97	102	180	134	131	244	209	204	180	158.764	-0.0696199	0.76636
Tb427v9_000234300.1:CDS:1	261	269	424	258	253	346	224	258	268	307.113	-0.644819	1.27238e-05
Tb427v9_000234400.1:CDS:1	304	279	403	351	335	444	357	393	343	369.782	-0.310462	0.0328017
Tb427v9_000234500.1:CDS:1	128	153	203	146	153	195	122	141	134	164.958	-0.469813	0.00935813
Tb427v9_000234600.1:CDS:1	166	183	277	222	229	360	229	253	237	244.481	-0.128599	0.480643
Tb427v9_000234700.1:CDS:1	182	177	302	231	201	296	160	193	155	226.507	-0.34416	0.0218305
Tb427v9_000234800.1:CDS:1	131	96	162	105	123	170	113	151	137	137.571	-0.475421	0.0199162
Tb427v9_000234900.1:CDS:1	159	163	299	178	162	211	112	127	128	189.493	-0.636326	9.86116e-05
Tb427v9_000235000.1:CDS:1	99	129	179	109	101	145	95	121	99	129.321	-0.689623	0.000236929
Tb427v9_000235100.1:CDS:1	228	257	360	262	287	348	284	357	362	312.145	-0.409567	0.0121281
Tb427v9_000235200.1:CDS:1	167	192	279	207	211	211	177	218	156	216.371	-0.494317	0.00285704
Tb427v9_000235300.1:CDS:1	267	265	413	287	253	355	225	236	255	308.729	-0.571574	0.000182038
Tb427v9_000235400.1:CDS:1	443	415	593	458	438	604	321	388	418	493.723	-0.466351	0.00252516
Tb427v9_000235500.1:CDS:1	137	140	232	193	153	215	150	188	149	181.079	-0.33792	0.045003
Tb427v9_000235600.1:CDS:1	525	558	877	833	665	958	533	625	640	729.46	-0.161122	0.28344
Tb427v9_000235700.1:CDS:1	0	0	0	0	0	0	0	0	0	0	NA	NA
Tb427v9_000235700.1:CDS:2	0	0	0	0	0	0	0	0	0	0	NA	NA
Tb427v9_000235800.1:CDS:1	79	82	141	140	114	180	118	178	129	127.223	0.0421117	0.85759
Tb427v9_000235900.1:CDS:1	211	236	371	228	236	321	215	247	218	270.605	-0.544928	0.00013027
Tb427v9_000236000.1:CDS:1	167	180	248	183	210	274	203	232	204	219.357	-0.340027	0.0423126
Tb427v9_000236100.1:CDS:1	87	92	110	98	88	127	77	84	87	102.213	-0.406324	0.0767448
Tb427v9_000236200.1:CDS:1	1680	1626	2684	2116	1898	2766	1643	2128	2068	2161.2	-0.31371	0.0102476
Tb427v9_000236300.1:CDS:1	340	295	544	394	378	608	496	543	506	453.919	-0.264878	0.0653297
Tb427v9_000236400.1:CDS:1	322	305	531	452	438	619	455	634	548	472.414	-0.101848	0.489025
Tb427v9_000236500.1:CDS:1	125	113	159	139	128	150	105	147	107	139.544	-0.427978	0.0266363
Tb427v9_000236600.1:CDS:1	169	133	223	184	191	278	257	333	270	219.292	-0.189063	0.288814
Tb427v9_000236700.1:CDS:1	116	130	167	228	195	330	307	341	270	216.557	0.347821	0.0486269
Tb427v9_000236800.1:CDS:1	291	301	459	397	347	557	313	391	371	395.683	-0.195624	0.202029
Tb427v9_000236900.1:CDS:1	136	115	175	126	123	188	112	165	143	149.566	-0.476373	0.0132535
Tb427v9_000237000.1:CDS:1	163	151	233	221	166	258	153	214	175	201.739	-0.261071	0.139675
Tb427v9_000237100.1:CDS:1	155	156	277	200	186	255	143	169	157	201.536	-0.349007	0.0303284
Tb427v9_000237200.1:CDS:1	169	214	315	290	249	367	263	311	269	275.764	-0.110689	0.51995
Tb427v9_000237300.1:CDS:1	328	325	490	419	382	528	401	427	367	424.057	-0.279901	0.0379659
Tb427v9_000237500.1:CDS:1	371	335	525	438	418	575	341	468	445	454.506	-0.283932	0.056162
Tb427v9_000237600.1:CDS:1	422	381	647	459	464	596	287	329	372	482.733	-0.41882	0.00538624
Tb427v9_000237700.1:CDS:1	59	68	121	150	140	262	208	192	184	141.801	0.664535	0.00169329
Tb427v9_000237800.1:CDS:1	0	0	0	0	0	0	0	0	0	0	NA	NA
Tb427v9_000237800.1:CDS:2	0	0	0	0	0	0	0	0	0	0	NA	NA
Tb427v9_000240800.1:CDS:1	8	9	15	50	30	40	17	11	11	22.0903	1.44688	0.00149632
Tb427v9_000263500.1:CDS:1	443	404	622	476	454	597	467	541	529	525.197	-0.443957	0.00115319
Tb427v9_000263600.1:CDS:1	615	579	1059	735	638	903	564	690	738	764.685	-0.458309	0.0010398
Tb427v9_000263700.1:CDS:1	398	462	650	503	500	699	546	607	598	564.934	-0.329789	0.0186572
Tb427v9_000263800.1:CDS:1	6105	5737	8902	5739	5377	7265	5830	7585	7171	6951.45	-0.675993	2.50409e-09
Tb427v9_000263900.1:CDS:1	180	146	270	208	214	285	160	191	178	215.309	-0.237064	0.162242
Tb427v9_000264000.1:CDS:1	518	462	786	621	571	866	598	709	689	661.823	-0.276069	0.0397827
Tb427v9_000264200.1:CDS:1	389	383	647	363	384	491	226	289	280	430.125	-0.677667	2.06479e-07
Tb427v9_000264300.1:CDS:1	482	490	783	492	446	683	357	441	403	556.626	-0.610558	4.81418e-07
Tb427v9_000264500.1:CDS:1	701	701	1132	762	748	1006	599	762	796	854.262	-0.499404	0.000214161
Tb427v9_000264700.1:CDS:1	353	361	583	423	403	518	306	406	378	442.783	-0.43046	0.00123261
Tb427v9_000264800.1:CDS:1	238	254	382	300	286	390	209	263	225	304.583	-0.332967	0.0173627
Tb427v9_000264900.1:CDS:1	723	672	1165	782	756	983	589	795	721	853.562	-0.501937	1.70358e-05
Tb427v9_000265000.1:CDS:1	48	40	71	32	33	63	30	24	26	46.1344	-0.820241	0.00705462
Tb427v9_000265200.1:CDS:1	0	0	0	0	0	0	0	0	0	0	NA	NA
Tb427v9_000265200.1:CDS:2	0	0	0	0	0	0	0	0	0	0	NA	NA
Tb427v9_000265300.1:CDS:1	0	0	0	0	0	0	0	0	0	0	NA	NA
Tb427v9_000265300.1:CDS:2	0	0	0	0	0	0	0	0	0	0	NA	NA
Tb427v9_000265400.1:CDS:1	30	27	36	27	28	38	19	19	17	30.2854	-0.51262	0.17042
Tb427v9_000265500.1:CDS:1	403	427	669	432	418	612	295	377	356	484.856	-0.530634	4.15435e-05
Tb427v9_000265600.1:CDS:1	38	35	43	29	37	40	51	60	50	42.8699	-0.641778	0.0477894
Tb427v9_000265700.1:CDS:1	30	32	49	30	29	46	43	51	35	38.8538	-0.575159	0.0785617
Tb427v9_000265800.1:CDS:1	39	30	40	40	32	42	42	45	67	42.4606	-0.452061	0.226563
Tb427v9_000265900.1:CDS:1	24	38	37	40	35	52	43	48	42	40.4766	-0.159548	0.673726
Tb427v9_000266000.1:CDS:1	30	27	38	30	35	40	42	61	27	36.6267	-0.355057	0.3399
Tb427v9_000266100.1:CDS:1	37	35	34	43	38	46	40	48	52	42.8594	-0.272371	0.46683
Tb427v9_000266200.1:CDS:1	28	34	47	41	31	47	28	65	43	40.6983	-0.365751	0.304998
Tb427v9_000266300.1:CDS:1	29	22	46	31	30	39	42	34	54	36.2492	-0.426074	0.269959
Tb427v9_000266400.1:CDS:1	31	39	33	38	22	54	44	66	47	41.25	-0.418863	0.263389
Tb427v9_000266500.1:CDS:1	34	23	37	30	34	42	32	41	31	35.0864	-0.331511	0.371079
Tb427v9_000266600.1:CDS:1	41	31	40	43	39	43	42	56	49	43.7412	-0.352546	0.308163
Tb427v9_000266700.1:CDS:1	26	26	31	40	23	32	29	38	41	32.5892	-0.310195	0.457851
Tb427v9_000266800.1:CDS:1	36	40	35	31	31	30	39	42	27	37.5263	-0.80256	0.0247749
Tb427v9_000266900.1:CDS:1	868	911	1458	825	728	991	517	681	539	944.045	-0.831267	4.35285e-17
Tb427v9_000267000.1:CDS:1	86	97	139	77	64	119	67	89	81	98.9203	-0.817503	0.000142941
Tb427v9_000267100.1:CDS:1	130	127	225	152	133	166	131	165	127	159.309	-0.56458	0.000823946
Tb427v9_000267200.1:CDS:1	56	54	85	68	72	83	80	78	77	74.1348	-0.289204	0.270545
Tb427v9_000267300.1:CDS:1	189	177	291	195	171	267	167	192	189	218.15	-0.549242	0.000637445
Tb427v9_000267400.1:CDS:1	259	264	495	265	240	371	209	251	271	314.452	-0.688273	8.97974e-06
Tb427v9_000267500.1:CDS:1	518	547	909	497	452	671	410	470	514	604.034	-0.770376	2.29572e-08
Tb427v9_000267600.1:CDS:1	19	21	39	24	21	26	21	33	38	27.1492	-0.611555	0.137219
Tb427v9_000267700.1:CDS:1	100	102	174	125	104	136	95	128	107	125.95	-0.514965	0.00671828
Tb427v9_000267800.1:CDS:1	144	136	236	143	143	205	137	166	147	171.21	-0.556697	0.000782047
Tb427v9_000267900.1:CDS:1	159	181	300	192	158	242	184	187	164	208.475	-0.590912	0.000224992
Tb427v9_000268000.1:CDS:1	171	179	271	200	179	228	182	196	190	211.785	-0.519053	0.00145953
Tb427v9_000268100.1:CDS:1	221	214	360	215	202	249	215	225	242	254.199	-0.732018	3.85461e-06
Tb427v9_000268200.1:CDS:1	730	747	1090	905	847	1129	838	1086	948	953.322	-0.334276	0.00459784
Tb427v9_000268300.1:CDS:1	1188	1145	1708	1102	1013	1337	998	1192	1148	1298.82	-0.729229	1.06749e-09
Tb427v9_000268400.1:CDS:1	314	295	462	342	280	407	266	352	315	359.337	-0.554051	7.93853e-05
Tb427v9_000268500.1:CDS:1	352	366	544	370	292	397	239	300	294	389.104	-0.744699	3.29668e-07
Tb427v9_000268600.1:CDS:1	797	812	1229	806	771	1080	739	944	901	950.915	-0.59585	9.96599e-07
Tb427v9_000268700.1:CDS:1	1020	1077	1749	1142	991	1497	875	1194	1082	1260.41	-0.572728	8.01687e-07
Tb427v9_000268800.1:CDS:1	693	706	1199	851	735	1015	775	1035	988	913.189	-0.475023	0.000170269
Tb427v9_000268900.1:CDS:1	213	216	334	220	210	257	109	146	146	233.717	-0.636519	5.71308e-05
Tb427v9_000269000.1:CDS:1	145	140	237	112	110	152	108	133	137	154.284	-0.965329	5.15484e-08
Tb427v9_000269100.1:CDS:1	367	328	554	346	298	457	311	350	361	401.791	-0.677428	2.09411e-06
Tb427v9_000269200.1:CDS:1	118	142	206	184	141	169	179	223	169	172.726	-0.390599	0.0352567
Tb427v9_000269300.1:CDS:1	629	720	1169	763	671	973	714	976	820	855.931	-0.54482	1.63624e-06
Tb427v9_000269400.1:CDS:1	117	133	219	101	103	147	105	133	117	140.578	-0.898534	3.98602e-07
Tb427v9_000269500.1:CDS:1	158	167	289	199	138	197	117	178	198	195.333	-0.667445	0.00108382
Tb427v9_000269600.1:CDS:1	677	636	1021	716	643	916	653	844	797	802.724	-0.533271	1.7255e-05
Tb427v9_000269700.1:CDS:1	0	0	0	0	0	0	0	0	0	0	NA	NA
Tb427v9_000269700.1:CDS:2	0	0	0	0	0	0	0	0	0	0	NA	NA
Tb427v9_000269800.1:CDS:1	187	186	331	216	204	272	144	190	165	228.356	-0.497313	0.000800826
Tb427v9_000269900.1:CDS:1	214	202	344	216	186	257	204	225	234	245.892	-0.687423	1.21373e-05
Tb427v9_000270000.1:CDS:1	368	390	605	375	343	475	338	422	412	441.608	-0.682037	3.85333e-07
Tb427v9_000270100.1:CDS:1	257	243	432	299	296	378	276	365	392	334.55	-0.41175	0.0120509
Tb427v9_000270200.1:CDS:1	180	182	297	181	180	250	196	250	209	222.413	-0.595678	5.92453e-05
Tb427v9_000270300.1:CDS:1	232	247	389	280	276	412	313	415	277	320.289	-0.335948	0.0140887
Tb427v9_000270400.1:CDS:1	267	280	402	285	254	352	251	298	270	316.338	-0.59071	2.87885e-05
Tb427v9_000270500.1:CDS:1	381	407	597	441	391	502	386	390	417	466.188	-0.545615	0.000202712
Tb427v9_000270600.1:CDS:1	256	264	404	273	225	367	224	311	312	309.106	-0.597735	0.000216316
Tb427v9_000270700.1:CDS:1	106	122	153	95	97	159	117	119	148	130.341	-0.646255	0.00393584
Tb427v9_000270800.1:CDS:1	157	169	278	167	174	233	156	151	137	195.201	-0.554329	0.000644162
Tb427v9_000270900.1:CDS:1	842	885	1346	822	855	1103	853	1045	1009	1025.42	-0.638176	1.11213e-07
Tb427v9_000271000.1:CDS:1	419	443	694	458	444	606	424	554	532	531.969	-0.534751	5.05694e-05
Tb427v9_000271100.1:CDS:1	605	557	874	675	654	868	647	807	774	742.191	-0.388417	0.00273187
Tb427v9_000271400.1:CDS:1	92	94	162	121	95	166	100	118	88	120.931	-0.352143	0.0775
Tb427v9_000271500.1:CDS:1	256	207	422	257	231	320	300	363	339	303.791	-0.600362	4.3099e-05
Tb427v9_000271600.1:CDS:1	187	160	281	170	176	197	191	223	196	207.559	-0.685677	1.6753e-05
Tb427v9_000271700.1:CDS:1	269	329	503	338	323	465	312	379	292	375.835	-0.453476	0.000481395
Tb427v9_000271800.1:CDS:1	0	0	0	0	0	0	0	0	0	0	NA	NA
Tb427v9_000271800.1:CDS:2	0	0	0	0	0	0	0	0	0	0	NA	NA
Tb427v9_000272000.1:CDS:1	408	398	557	422	379	577	389	478	409	472.792	-0.501894	0.000165211
Tb427v9_000272300.1:CDS:1	380	445	727	488	476	608	451	528	483	533.507	-0.452364	0.0003251
Tb427v9_000272400.1:CDS:1	1397	1397	2266	1636	1547	1947	1221	1599	1387	1711.93	-0.461688	7.82941e-06
Tb427v9_000272500.1:CDS:1	111	104	214	156	138	172	153	158	160	154.833	-0.332077	0.0870869
Tb427v9_000272600.1:CDS:1	61	65	103	76	74	116	68	88	84	84.2504	-0.276932	0.259517
Tb427v9_000272700.1:CDS:1	877	830	1229	1138	955	1286	960	1284	1217	1114.78	-0.299873	0.0312165
Tb427v9_000272800.1:CDS:1	2031	1845	2876	2359	2101	2822	2154	2658	2636	2468.8	-0.391554	0.00211613
Tb427v9_000272900.1:CDS:1	217	207	320	251	237	370	244	342	315	282.077	-0.300635	0.0668359
Tb427v9_000273000.1:CDS:1	503	489	710	513	468	665	427	596	541	579.333	-0.557538	3.56174e-05
Tb427v9_000273100.1:CDS:1	2335	2414	3925	3225	2906	3903	2291	3046	2957	3147.11	-0.272258	0.0284184
Tb427v9_000273300.1:CDS:1	34	27	43	25	40	41	15	46	34	35.9778	-0.468593	0.231899
Tb427v9_000273400.1:CDS:1	92	91	168	109	86	122	76	93	89	111.045	-0.614457	0.00229182
Tb427v9_000273500.1:CDS:1	359	360	633	443	388	556	344	419	405	459.287	-0.439033	0.000904922
Tb427v9_000273600.1:CDS:1	69	65	104	88	95	115	61	85	85	89.6294	-0.16138	0.530482
Tb427v9_000273700.1:CDS:1	96	85	151	98	92	140	89	113	85	111.468	-0.496262	0.0115472
Tb427v9_000273800.1:CDS:1	36	31	60	54	43	50	27	43	28	44.4105	-0.249345	0.456105
Tb427v9_000273900.1:CDS:1	125	127	193	148	122	178	96	145	128	150.315	-0.483632	0.00920274
Tb427v9_000274000.1:CDS:1	556	539	967	634	567	807	457	625	548	677.1	-0.513751	1.04824e-05
Tb427v9_000274100.1:CDS:1	2247	2167	3878	2608	2200	3195	1778	2350	2334	2712.36	-0.526773	2.20444e-05
Tb427v9_000274200.1:CDS:1	790	771	1228	838	743	1051	587	767	704	903.905	-0.577236	7.38681e-07
Tb427v9_000274300.1:CDS:1	94	78	145	117	78	133	72	88	96	107.102	-0.43495	0.0567072
Tb427v9_000274400.1:CDS:1	600	594	1043	682	565	829	404	545	521	704.186	-0.584659	4.92159e-06
Tb427v9_000274500.1:CDS:1	748	691	1231	772	744	994	621	815	814	878.618	-0.567125	9.96834e-06
Tb427v9_000274600.1:CDS:1	185	187	260	218	177	268	193	233	213	225.367	-0.439363	0.00791226
Tb427v9_000274800.1:CDS:1	128	142	198	148	127	167	87	121	125	152.017	-0.577073	0.00281939
Tb427v9_000274900.1:CDS:1	167	152	244	208	163	240	177	257	195	205.68	-0.374305	0.0237931
Tb427v9_000275000.1:CDS:1	115	112	171	118	100	141	86	109	100	127.567	-0.642266	0.000674873
Tb427v9_000275100.1:CDS:1	145	119	180	134	147	218	144	254	192	170.569	-0.350645	0.0836822
Tb427v9_000275200.1:CDS:1	234	204	404	301	259	389	245	345	331	307.345	-0.299218	0.0665555
Tb427v9_000275400.1:CDS:1	290	284	562	392	363	503	307	437	417	405.756	-0.311593	0.04051
Tb427v9_000275500.1:CDS:1	73	85	132	118	71	135	99	139	102	107.229	-0.328947	0.149846
Tb427v9_000275600.1:CDS:1	164	169	275	183	184	259	187	245	227	216.048	-0.445203	0.00571689
Tb427v9_000275700.1:CDS:1	266	249	444	372	347	557	413	500	476	395.628	-0.0778994	0.640663
Tb427v9_000275800.1:CDS:1	149	120	256	197	207	271	209	273	207	208.353	-0.10305	0.570648
Tb427v9_000275900.1:CDS:1	38	39	60	63	52	66	49	77	75	57.192	-0.0790187	0.814635
Tb427v9_000276000.1:CDS:1	623	688	1006	856	795	1004	782	1070	1091	890.215	-0.294123	0.0513975
Tb427v9_000276100.1:CDS:1	0	0	0	0	0	0	0	0	0	0	NA	NA
Tb427v9_000276100.1:CDS:2	0	0	0	0	0	0	0	0	0	0	NA	NA
Tb427v9_000276200.1:CDS:1	132	125	206	171	168	255	180	205	212	184.7	-0.13616	0.498635
Tb427v9_000276300.1:CDS:1	213	239	346	254	245	341	226	338	312	287.776	-0.423306	0.00890184
Tb427v9_000276400.1:CDS:1	104	84	145	144	109	157	132	181	143	132.909	-0.187411	0.380704
Tb427v9_000276500.1:CDS:1	147	126	242	238	182	317	199	304	241	217.456	0.0325228	0.877437
Tb427v9_000276600.1:CDS:1	131	156	252	222	208	326	217	261	244	222.965	0.00272275	0.989236
Tb427v9_000276700.1:CDS:1	56	58	114	89	97	138	88	126	111	95.4013	0.0391675	0.886359
Tb427v9_000277000.1:CDS:1	186	164	250	213	198	256	195	247	239	223.479	-0.345919	0.0455584
Tb427v9_000277100.1:CDS:1	168	160	283	242	219	298	242	242	249	237.242	-0.163188	0.359824
Tb427v9_000277200.1:CDS:1	261	262	387	350	335	447	321	397	340	353.413	-0.18227	0.210104
Tb427v9_000277300.1:CDS:1	103	122	165	137	145	174	103	145	123	142.932	-0.267009	0.178718
Tb427v9_000277400.1:CDS:1	59	68	100	75	63	113	43	87	75	79.7736	-0.358919	0.179498
Tb427v9_000277600.1:CDS:1	156	164	299	173	179	261	116	183	144	200.084	-0.488208	0.00272703
Tb427v9_000277700.1:CDS:1	318	328	548	464	407	636	371	437	387	449.049	-0.152199	0.27294
Tb427v9_000277800.1:CDS:1	1581	1837	2884	3525	3278	4896	1178	1454	1450	2665.39	0.402497	0.00113941
Tb427v9_000277900.1:CDS:1	254	253	424	386	311	501	290	330	324	354.275	-0.125702	0.44594
Tb427v9_000278000.1:CDS:1	1070	1107	1804	1027	1028	1279	774	931	891	1216.63	-0.73492	4.33772e-11
Tb427v9_000278100.1:CDS:1	59	60	68	74	79	96	68	63	61	74.1153	-0.106765	0.721791
Tb427v9_000278200.1:CDS:1	209	217	310	330	317	426	329	433	333	319.659	0.0453053	0.784151
Tb427v9_000278300.1:CDS:1	410	376	620	398	417	629	338	372	380	471.77	-0.464732	0.00113582
Tb427v9_000278400.1:CDS:1	131	138	194	178	194	255	157	202	149	183.674	-0.062988	0.749937
Tb427v9_000278700.1:CDS:1	581	607	942	833	728	1065	611	783	669	793.316	-0.191889	0.107272
Tb427v9_000123500.1:CDS:1	272	297	499	294	233	354	277	319	277	334.228	-0.755169	2.15927e-08
Tb427v9_000123600.1:CDS:1	97	113	136	81	80	115	99	91	91	109.364	-0.845491	8.52779e-05
Tb427v9_000123700.1:CDS:1	152	155	210	142	153	198	119	139	160	172.42	-0.578775	0.00278555
Tb427v9_000123800.1:CDS:1	127	144	224	126	146	191	132	173	152	165.255	-0.582385	0.000794872
Tb427v9_000123900.1:CDS:1	549	472	798	580	522	737	503	601	497	620.554	-0.477683	3.65711e-05
Tb427v9_000124000.1:CDS:1	218	246	380	222	226	337	253	313	308	287.436	-0.59872	0.000102413
Tb427v9_000124100.1:CDS:1	54	51	65	51	48	71	59	63	63	60.938	-0.519004	0.0605349
Tb427v9_000124200.1:CDS:1	119	137	190	134	129	166	131	166	140	153.204	-0.549393	0.00195195
Tb427v9_000124300.1:CDS:1	464	379	724	485	477	676	448	571	552	550.248	-0.418542	0.00234215
Tb427v9_000124500.1:CDS:1	312	291	496	323	301	402	237	302	280	354.68	-0.581704	1.42442e-05
Tb427v9_000124600.1:CDS:1	203	158	286	173	192	203	123	159	150	202.493	-0.664388	0.00011355
Tb427v9_000124800.1:CDS:1	59	58	94	72	66	75	46	50	42	69.0921	-0.461262	0.0635216
Tb427v9_000124900.1:CDS:1	173	172	240	184	185	247	184	204	206	209.482	-0.432386	0.0122923
Tb427v9_000125000.1:CDS:1	588	586	852	644	629	871	668	806	714	732.087	-0.425482	0.000407685
Tb427v9_000125100.1:CDS:1	396	360	648	518	481	692	584	737	725	561.2	-0.213897	0.137711
Tb427v9_000125200.1:CDS:1	299	300	408	346	319	358	251	273	263	342.728	-0.475099	0.00271039
Tb427v9_000125300.1:CDS:1	158	173	257	178	168	239	145	211	190	201.339	-0.502044	0.00274643
Tb427v9_000125400.1:CDS:1	1026	1088	1640	816	818	1202	695	856	920	1114.86	-0.909806	2.12032e-11
Tb427v9_000125500.1:CDS:1	335	316	494	355	409	511	387	475	428	423.954	-0.34063	0.0144514
Tb427v9_000125600.1:CDS:1	183	162	271	135	144	201	155	146	166	188.795	-0.855682	1.46019e-06
Tb427v9_000125700.1:CDS:1	1131	1103	1800	1061	1035	1353	833	1075	1121	1269.03	-0.713174	4.25804e-08
Tb427v9_000125800.1:CDS:1	362	293	539	343	271	443	267	326	333	380.12	-0.668318	1.26354e-05
Tb427v9_000125900.1:CDS:1	524	476	784	511	473	747	399	533	493	589.164	-0.547496	3.20961e-05
Tb427v9_000126100.1:CDS:1	391	388	541	372	346	421	272	309	295	413.733	-0.714661	4.34394e-07
Tb427v9_000126200.1:CDS:1	155	161	230	206	134	194	74	113	111	173.728	-0.526286	0.00916726
Tb427v9_000126300.1:CDS:1	1494	1528	2664	1831	1647	2231	1199	1608	1459	1875.31	-0.465763	2.0594e-05
Tb427v9_000126400.1:CDS:1	1057	1039	1630	1106	1068	1417	768	998	971	1217.71	-0.547159	6.98444e-06
Tb427v9_000126500.1:CDS:1	3387	3496	5732	3342	2973	4228	2098	2894	2683	3806.55	-0.744638	2.48124e-11
Tb427v9_000126600.1:CDS:1	180	186	296	190	227	244	150	219	173	222.384	-0.478986	0.00276358
Tb427v9_000126700.1:CDS:1	237	245	412	325	279	383	256	309	296	318.635	-0.333748	0.0231294
Tb427v9_000126800.1:CDS:1	291	316	553	361	328	473	228	322	289	378.757	-0.470189	0.000608275
Tb427v9_000126900.1:CDS:1	548	614	870	535	541	712	453	521	533	647.008	-0.685123	3.21993e-07
Tb427v9_000127000.1:CDS:1	483	579	894	602	567	653	314	432	439	614.402	-0.570744	0.000131254
Tb427v9_000127100.1:CDS:1	166	180	279	191	182	250	174	239	203	216.046	-0.491816	0.00154734
Tb427v9_000127200.1:CDS:1	64	55	98	82	86	94	73	75	65	80.6706	-0.200327	0.43682
Tb427v9_000127300.1:CDS:1	336	359	582	389	299	393	215	305	214	384.566	-0.713492	9.16401e-08
Tb427v9_000127400.1:CDS:1	121	131	201	155	140	199	150	140	172	163.332	-0.365049	0.070819
Tb427v9_000127500.1:CDS:1	143	132	194	226	190	214	117	163	164	182.69	-0.0619599	0.79043
Tb427v9_000127600.1:CDS:1	75	65	114	113	113	148	74	105	78	102.295	0.0756444	0.754709
Tb427v9_000127700.1:CDS:1	392	394	606	471	444	547	431	543	509	500.249	-0.416192	0.0019561
Tb427v9_000127800.1:CDS:1	750	723	1164	729	737	950	607	687	673	848.664	-0.61607	2.14626e-07
Tb427v9_000127900.1:CDS:1	52	80	86	60	70	72	71	100	85	77.5426	-0.610881	0.0185884
Tb427v9_000128000.1:CDS:1	86	77	105	86	96	100	89	124	111	100.003	-0.426751	0.066686
Tb427v9_000128100.1:CDS:1	159	158	209	149	165	210	210	205	181	189.414	-0.518563	0.00393492
Tb427v9_000128200.1:CDS:1	0	0	0	0	0	0	0	0	0	0	NA	NA
Tb427v9_000128200.1:CDS:2	0	0	0	0	0	0	0	0	0	0	NA	NA
Tb427v9_000129300.1:CDS:1	129	131	235	277	281	378	220	316	245	240.51	0.445597	0.00286809
Tb427v9_000129400.1:CDS:1	36	45	80	78	69	100	42	50	55	64.4475	0.152273	0.609113
Tb427v9_000129500.1:CDS:1	0	0	0	0	0	0	0	0	0	0	NA	NA
Tb427v9_000129500.1:CDS:2	0	0	0	0	0	0	0	0	0	0	NA	NA
Tb427v9_000136800.1:CDS:1	105	87	117	164	146	217	131	159	151	143.113	0.247612	0.252554
Tb427v9_000136900.1:CDS:1	166	172	258	329	254	434	301	381	384	287.006	0.265788	0.137216
Tb427v9_000137000.1:CDS:1	31	36	67	57	54	70	64	65	75	56.2723	-0.0253981	0.942001
Tb427v9_000137100.1:CDS:1	80	95	148	116	112	130	125	147	140	122.296	-0.322696	0.122752
Tb427v9_000137200.1:CDS:1	737	665	927	826	823	1095	1448	1816	1654	1036.06	-0.284062	0.0395259
Tb427v9_000137300.1:CDS:1	28	35	55	33	54	63	43	42	41	45.0895	-0.133262	0.715511
Tb427v9_000144200.1:CDS:1	5	16	19	33	28	37	9	6	7	19.5315	0.823824	0.0837745
Tb427v9_000149600.1:CDS:1	69	87	118	101	77	133	104	94	95	101.015	-0.320431	0.180865
Tb427v9_000149700.1:CDS:1	295	297	554	362	253	358	275	371	361	365.938	-0.693089	1.54919e-05
Tb427v9_000149800.1:CDS:1	375	362	546	365	313	435	233	326	334	402.973	-0.704953	4.57161e-06
Tb427v9_000149900.1:CDS:1	984	1002	1736	689	643	916	1485	2063	1644	1205.99	-1.20601	1.43324e-35
Tb427v9_000150000.1:CDS:1	368	354	559	308	305	435	382	495	414	418.463	-0.787362	2.24713e-10
Tb427v9_000150100.1:CDS:1	236	199	366	238	181	307	272	304	282	271.877	-0.63109	4.6554e-05
Tb427v9_000150200.1:CDS:1	138	123	239	134	143	145	138	172	153	161.501	-0.699436	8.29527e-05
Tb427v9_000150300.1:CDS:1	221	214	399	182	165	225	191	278	264	250.12	-1.0115	1.43027e-10
Tb427v9_000150400.1:CDS:1	538	577	823	497	493	637	590	701	627	639.494	-0.752094	4.41704e-10
Tb427v9_000150500.1:CDS:1	253	242	399	201	174	283	243	316	250	276.227	-0.937756	1.20076e-11
Tb427v9_000150600.1:CDS:1	282	274	430	267	244	331	335	381	319	329.666	-0.719107	5.03183e-08
Tb427v9_000150700.1:CDS:1	155	192	268	165	145	199	186	202	190	199.635	-0.764384	4.30662e-06
Tb427v9_000150800.1:CDS:1	323	310	505	268	252	368	374	456	413	372.612	-0.851287	8.88307e-11
Tb427v9_000150900.1:CDS:1	275	303	465	238	251	332	290	371	345	333.865	-0.834425	2.4703e-09
Tb427v9_000151000.1:CDS:1	404	426	631	356	338	398	344	482	453	455.323	-0.907023	1.83327e-10
Tb427v9_000151100.1:CDS:1	542	508	818	391	399	549	461	595	573	572.325	-0.977462	4.22009e-14
Tb427v9_000151200.1:CDS:1	3170	3325	5185	2568	2321	3118	2181	2680	2750	3368.58	-1.03366	5.0805e-18
Tb427v9_000151300.1:CDS:1	773	746	1066	624	571	789	692	832	785	817.275	-0.893347	9.87878e-13
Tb427v9_000151400.1:CDS:1	351	324	540	334	292	429	375	496	450	409.913	-0.695367	1.94795e-07
Tb427v9_000151500.1:CDS:1	1766	1760	2998	1663	1452	1925	1577	2108	1969	2030.38	-0.847244	8.02728e-14
Tb427v9_000151600.1:CDS:1	1075	1059	1572	908	783	899	678	802	692	1067.33	-1.00436	1.67894e-16
Tb427v9_000151700.1:CDS:1	1877	1803	2749	1255	1247	1719	1198	1502	1321	1825.95	-1.11248	2.39041e-27
Tb427v9_000151800.1:CDS:1	271	285	419	263	242	333	405	549	446	351.117	-0.714667	8.4946e-08
Tb427v9_000151900.1:CDS:1	154	175	205	133	124	170	177	206	185	178.066	-0.844128	2.97505e-06
Tb427v9_000152000.1:CDS:1	1177	1150	2000	949	857	1214	868	1098	984	1253.41	-0.998688	1.06866e-22
Tb427v9_000152100.1:CDS:1	464	460	749	451	398	509	449	519	529	534.112	-0.781436	5.90104e-09
Tb427v9_000152200.1:CDS:1	374	381	580	306	339	435	298	341	326	411.276	-0.801442	1.90742e-09
Tb427v9_000152300.1:CDS:1	538	575	890	504	399	651	453	579	540	614.249	-0.864334	2.61076e-11
Tb427v9_000152400.1:CDS:1	311	400	587	374	327	463	327	460	418	428.335	-0.642656	9.56784e-06
Tb427v9_000152500.1:CDS:1	454	501	833	439	399	562	366	472	435	538.888	-0.830313	1.2095e-11
Tb427v9_000152600.1:CDS:1	3052	2968	4574	2008	2132	2830	1717	2142	2043	2961.76	-1.10644	2.57563e-23
Tb427v9_000152700.1:CDS:1	2833	2762	4282	2082	1966	2491	1786	2122	1918	2789.89	-1.08756	4.15843e-27
Tb427v9_000152800.1:CDS:1	284	289	435	291	239	321	244	307	311	324.253	-0.735686	1.71203e-06
Tb427v9_000152900.1:CDS:1	148	169	267	145	127	180	118	142	147	175.471	-0.851196	7.57981e-07
Tb427v9_000153000.1:CDS:1	255	281	346	305	247	329	297	369	325	318.002	-0.515059	0.00134344
Tb427v9_000153100.1:CDS:1	2096	2111	3321	1791	1604	2070	1748	2201	2119	2285.31	-0.948817	1.02471e-16
Tb427v9_000153200.1:CDS:1	181	168	287	164	142	191	136	178	159	193.849	-0.836523	1.29708e-07
Tb427v9_000153300.1:CDS:1	515	570	850	474	468	603	436	552	487	597.944	-0.814867	4.90435e-12
Tb427v9_000153400.1:CDS:1	162	183	281	168	195	221	163	218	231	212.2	-0.579203	0.00139583
Tb427v9_000153500.1:CDS:1	290	246	403	239	232	307	306	407	330	315.069	-0.766555	2.53918e-08
Tb427v9_000153600.1:CDS:1	693	661	1037	635	563	775	594	746	751	765.384	-0.773157	3.72663e-09
Tb427v9_000153700.1:CDS:1	319	370	639	335	326	506	327	430	437	428.809	-0.664223	1.1071e-05
Tb427v9_000153800.1:CDS:1	161	170	235	138	165	201	184	180	188	190.399	-0.670894	0.000205125
Tb427v9_000154000.1:CDS:1	35	53	72	44	59	79	55	80	76	61.2801	-0.30588	0.313887
Tb427v9_000154100.1:CDS:1	336	380	597	428	338	545	427	577	478	464.547	-0.491815	0.000187615
Tb427v9_000154300.1:CDS:1	2086	2011	3426	1437	1358	2049	1163	1436	1268	2050.55	-1.12712	1.97457e-31
Tb427v9_000154400.1:CDS:1	158	160	254	144	151	210	164	200	207	190.87	-0.672084	9.84981e-05
Tb427v9_000154500.1:CDS:1	91	80	124	123	86	137	103	148	108	112.931	-0.26857	0.226146
Tb427v9_000154600.1:CDS:1	82	81	151	93	71	104	81	112	79	99.8212	-0.696275	0.000697372
Tb427v9_000154700.1:CDS:1	331	296	500	372	317	463	404	536	484	413.644	-0.45907	0.000879455
Tb427v9_000154800.1:CDS:1	1866	1778	2859	1777	1716	2273	1811	2172	2163	2155.61	-0.66622	9.93261e-09
Tb427v9_000154900.1:CDS:1	609	639	957	501	460	618	606	719	711	684.788	-0.976724	1.18151e-14
Tb427v9_000156700.1:CDS:1	75	75	134	136	128	203	76	114	120	120.732	0.233417	0.314541
Tb427v9_000156900.1:CDS:1	101	73	113	83	86	120	85	82	81	98.6452	-0.506502	0.0290271
Tb427v9_000157000.1:CDS:1	909	881	1387	866	802	1083	726	928	927	1018.4	-0.7021	2.61521e-08
Tb427v9_000157100.1:CDS:1	199	176	328	227	215	340	212	294	259	255.18	-0.332537	0.0366651
Tb427v9_000157200.1:CDS:1	501	470	840	521	545	792	556	725	586	633.221	-0.448411	7.76636e-05
Tb427v9_000157300.1:CDS:1	0	0	0	0	0	0	0	0	0	0	NA	NA
Tb427v9_000157300.1:CDS:2	0	0	0	0	0	0	0	0	0	0	NA	NA
Tb427v9_000157400.1:CDS:1	724	768	1121	845	733	944	611	805	761	874.413	-0.54427	3.00228e-05
Tb427v9_000157500.1:CDS:1	377	352	552	433	420	565	319	346	343	445.368	-0.350363	0.0112364
Tb427v9_000157600.1:CDS:1	717	692	1041	681	710	970	526	672	666	806.522	-0.560417	2.35823e-05
Tb427v9_000157700.1:CDS:1	270	276	460	339	270	375	274	377	301	342.363	-0.508945	0.000170377
Tb427v9_000157800.1:CDS:1	399	353	653	447	404	569	434	542	495	491.71	-0.462152	0.000266665
Tb427v9_000157900.1:CDS:1	272	278	381	318	291	385	237	334	292	329.426	-0.411565	0.00645769
Tb427v9_000158000.1:CDS:1	114	100	139	87	98	109	68	101	80	110.633	-0.769257	0.000218162
Tb427v9_000158100.1:CDS:1	51	38	74	66	62	54	40	55	45	57.7624	-0.296816	0.328175
Tb427v9_000158200.1:CDS:1	56	50	72	88	83	86	64	81	62	74.0438	0.0434202	0.886426
Tb427v9_000158300.1:CDS:1	3051	2982	5019	2400	2291	2874	1996	2644	2699	3187.08	-1.02411	1.21506e-16
Tb427v9_000158500.1:CDS:1	3086	3221	5169	2431	2279	2949	2011	2814	2815	3289.08	-1.06562	2.6382e-17
Tb427v9_000158600.1:CDS:1	113	109	186	133	129	187	105	128	107	141.442	-0.347321	0.0559782
Tb427v9_000158700.1:CDS:1	44	47	88	62	68	89	65	66	62	67.1296	-0.175593	0.536344
Tb427v9_000158900.1:CDS:1	199	194	296	233	238	290	172	203	196	241.681	-0.346998	0.0299859
Tb427v9_000159000.1:CDS:1	183	171	278	162	174	290	143	152	153	206.137	-0.523147	0.00290051
Tb427v9_000159100.1:CDS:1	177	154	247	193	176	238	192	231	193	207.56	-0.423535	0.00809964
Tb427v9_000159200.1:CDS:1	1036	1051	1622	973	863	1121	600	819	765	1105.27	-0.816206	1.57774e-11
Tb427v9_000159300.1:CDS:1	316	344	575	470	430	692	344	457	423	466.253	-0.122305	0.431587
Tb427v9_000159400.1:CDS:1	114	124	167	187	158	185	117	151	119	155.989	-0.10196	0.633311
Tb427v9_000159500.1:CDS:1	181	165	286	236	197	283	172	228	174	224.933	-0.302653	0.0497786
Tb427v9_000159600.1:CDS:1	116	118	194	201	167	236	119	158	129	167.574	0.01602	0.939409
Tb427v9_000159700.1:CDS:1	196	197	285	245	228	296	217	262	192	247.2	-0.314448	0.0386327
Tb427v9_000159800.1:CDS:1	129	140	224	209	155	226	130	154	120	176.55	-0.220225	0.22657
Tb427v9_000159900.1:CDS:1	362	400	617	420	373	595	367	437	392	466.683	-0.487996	0.000164061
Tb427v9_000160000.1:CDS:1	204	189	276	223	220	327	189	236	229	244.677	-0.310618	0.067964
Tb427v9_000160100.1:CDS:1	226	183	360	278	248	353	216	282	244	276.511	-0.28297	0.06217
Tb427v9_000160200.1:CDS:1	141	132	226	143	148	233	103	129	130	166.41	-0.425039	0.0204072
Tb427v9_000160300.1:CDS:1	319	347	525	384	365	503	247	308	303	399.837	-0.420304	0.00266637
Tb427v9_000160400.1:CDS:1	558	590	850	564	536	698	497	595	569	653.15	-0.651003	2.69212e-07
Tb427v9_000160500.1:CDS:1	359	341	529	449	395	540	273	376	414	436.739	-0.325124	0.0558381
Tb427v9_000160600.1:CDS:1	591	619	1002	761	714	938	494	664	592	761.102	-0.355638	0.00259959
Tb427v9_000160700.1:CDS:1	123	96	166	141	125	215	111	109	85	139.46	-0.186661	0.386454
Tb427v9_000160900.1:CDS:1	94	81	154	136	105	196	130	177	146	133.471	-0.0801473	0.729513
Tb427v9_000161000.1:CDS:1	189	221	294	265	234	318	192	218	195	253.371	-0.285896	0.0773943
Tb427v9_000161100.1:CDS:1	247	240	392	256	305	366	233	289	253	304.391	-0.408083	0.00471506
Tb427v9_000161200.1:CDS:1	163	185	268	219	227	301	171	267	199	230.719	-0.215113	0.198329
Tb427v9_000161300.1:CDS:1	445	411	652	542	533	713	429	512	538	557.299	-0.251346	0.0914638
Tb427v9_000161400.1:CDS:1	145	152	292	231	205	265	187	202	193	215.416	-0.203778	0.246011
Tb427v9_000161500.1:CDS:1	196	214	293	232	226	274	139	192	153	235.462	-0.437668	0.00495253
Tb427v9_000161600.1:CDS:1	145	159	237	207	196	279	162	213	181	205.469	-0.159058	0.361388
Tb427v9_000161700.1:CDS:1	225	258	464	382	340	473	220	275	277	343.436	-0.125976	0.459101
Tb427v9_000161800.1:CDS:1	717	679	1130	934	768	1157	772	943	965	926.451	-0.312976	0.0232752
Tb427v9_000161900.1:CDS:1	402	428	581	523	538	726	481	541	515	546.734	-0.171028	0.250251
Tb427v9_000162000.1:CDS:1	175	156	246	189	175	252	250	310	246	220.374	-0.404341	0.00981638
Tb427v9_000162100.1:CDS:1	190	151	207	194	172	244	209	241	199	207.221	-0.370441	0.0437356
Tb427v9_000162300.1:CDS:1	195	158	272	258	192	301	257	263	205	238.674	-0.229889	0.195905
Tb427v9_000162400.1:CDS:1	21	26	33	35	40	44	32	22	27	32.9165	0.0820213	0.850677
Tb427v9_000170000.1:CDS:1	22	18	39	89	75	139	47	45	45	56.6535	1.45374	3.57178e-07
Tb427v9_000170100.1:CDS:1	56	74	104	107	89	144	53	74	77	91.5807	0.0443244	0.877009
Tb427v9_000170300.1:CDS:1	156	180	291	189	151	275	190	192	188	210.99	-0.520457	0.00276297
Tb427v9_000170400.1:CDS:1	170	161	248	220	167	246	126	151	159	199.334	-0.366866	0.0442613
Tb427v9_000170500.1:CDS:1	1748	1665	2733	1804	1580	2060	1514	1998	1923	2010.74	-0.65901	4.79258e-08
Tb427v9_000170600.1:CDS:1	209	210	369	237	244	328	202	270	240	269.515	-0.43845	0.00263289
Tb427v9_000170700.1:CDS:1	379	346	559	482	436	559	464	507	534	486.018	-0.286536	0.0574765
Tb427v9_000170800.1:CDS:1	81	83	122	113	81	120	60	75	66	97.6609	-0.357846	0.110211
Tb427v9_000170900.1:CDS:1	2495	2542	4010	2970	2677	3568	2372	3032	2880	3118.92	-0.461814	4.81425e-05
Tb427v9_000171000.1:CDS:1	678	667	1118	805	723	983	581	761	741	835.594	-0.453967	0.000331359
Tb427v9_000171100.1:CDS:1	371	389	600	470	428	627	483	538	569	507.646	-0.330957	0.0237397
Tb427v9_000171200.1:CDS:1	2146	2233	3402	2032	1897	2405	1671	1945	1881	2395.59	-0.786461	1.85524e-12
Tb427v9_000171300.1:CDS:1	3158	3217	5242	4118	3577	5065	2930	3852	3783	4097.75	-0.351309	0.00429067
Tb427v9_000171400.1:CDS:1	136	159	262	208	157	254	193	224	171	201.101	-0.326417	0.0527514
Tb427v9_000171500.1:CDS:1	200	199	315	240	214	315	234	309	296	262.702	-0.386402	0.0153082
Tb427v9_000171600.1:CDS:1	586	561	931	680	625	931	598	703	749	737.983	-0.388499	0.0053303
Tb427v9_000171700.1:CDS:1	388	414	652	468	425	563	460	557	488	508.81	-0.481223	6.96092e-05
Tb427v9_000171800.1:CDS:1	442	432	713	614	549	847	520	653	554	607.703	-0.152881	0.228189
Tb427v9_000171900.1:CDS:1	407	407	611	494	416	576	466	529	466	507.087	-0.435372	0.000693643
Tb427v9_000172000.1:CDS:1	339	319	551	447	377	492	333	399	426	429.736	-0.352565	0.0225949
Tb427v9_000172100.1:CDS:1	242	230	322	277	218	332	207	281	248	278.333	-0.454257	0.00477063
Tb427v9_000172200.1:CDS:1	299	308	479	356	323	448	256	352	337	373.401	-0.437529	0.0026154
Tb427v9_000172300.1:CDS:1	451	408	621	483	423	553	394	425	432	501.501	-0.519977	0.000277786
Tb427v9_000172400.1:CDS:1	683	663	965	756	664	939	740	844	799	819.211	-0.478436	0.000157425
Tb427v9_000172600.1:CDS:1	0	0	0	0	0	0	0	0	0	0	NA	NA
Tb427v9_000172600.1:CDS:2	0	0	0	0	0	0	0	0	0	0	NA	NA
Tb427v9_000172700.1:CDS:1	287	256	437	337	302	420	333	404	397	360.046	-0.375457	0.0105942
Tb427v9_000172800.1:CDS:1	219	196	297	191	175	269	198	269	228	238.189	-0.675152	1.49384e-05
Tb427v9_000173100.1:CDS:1	237	236	366	272	240	347	213	290	241	287.848	-0.460277	0.00113582
Tb427v9_000173200.1:CDS:1	470	513	797	465	476	630	437	538	467	571.386	-0.667823	6.91763e-09
Tb427v9_000173300.1:CDS:1	652	613	1052	781	600	1002	655	848	914	816.656	-0.452912	0.00334317
Tb427v9_000173400.1:CDS:1	6452	6480	10255	7143	6389	8642	5219	7001	6695	7671.74	-0.554804	1.89187e-06
Tb427v9_000173500.1:CDS:1	1079	1146	1911	838	781	1022	604	784	877	1136.13	-1.12182	1.4577e-15
Tb427v9_000173600.1:CDS:1	2052	2261	3798	1622	1470	2028	1169	1712	1633	2217.15	-1.13749	4.72258e-20
Tb427v9_000173700.1:CDS:1	597	583	999	542	533	771	516	635	634	689.31	-0.726217	8.63194e-09
Tb427v9_000173800.1:CDS:1	297	317	451	307	284	424	261	361	325	357.706	-0.576963	6.00423e-05
Tb427v9_000173900.1:CDS:1	254	249	441	276	287	458	284	326	307	332.106	-0.377137	0.0115935
Tb427v9_000174000.1:CDS:1	456	405	687	487	438	596	353	468	412	514.357	-0.512916	3.81446e-05
Tb427v9_000174100.1:CDS:1	133	141	262	160	168	229	207	218	216	193.662	-0.411713	0.0174905
Tb427v9_000174200.1:CDS:1	180	206	344	237	218	355	248	307	250	265.033	-0.335053	0.0263886
Tb427v9_000174300.1:CDS:1	198	189	289	271	210	270	145	204	168	234.934	-0.335387	0.0453633
Tb427v9_000174400.1:CDS:1	2203	2186	3554	2460	2258	2892	1906	2485	2268	2639.66	-0.544153	4.55938e-07
Tb427v9_000174500.1:CDS:1	412	462	653	506	459	628	478	601	555	547.884	-0.437977	0.000968976
Tb427v9_000174600.1:CDS:1	871	871	1323	1115	1082	1301	952	1238	1119	1138.07	-0.29866	0.0147033
Tb427v9_000174800.1:CDS:1	327	318	445	370	354	489	234	276	265	376.077	-0.357701	0.0150238
Tb427v9_000174900.1:CDS:1	65	46	76	56	49	86	63	72	43	64.9557	-0.486774	0.0748695
Tb427v9_000175000.1:CDS:1	342	372	496	447	358	532	358	424	398	437.124	-0.367758	0.0135003
Tb427v9_000175100.1:CDS:1	576	596	877	590	607	820	460	548	529	677.816	-0.525469	3.27921e-05
Tb427v9_000175200.1:CDS:1	521	507	833	527	553	733	402	506	457	608.018	-0.526239	8.09412e-06
Tb427v9_000175300.1:CDS:1	146	171	263	203	183	256	145	162	161	201.28	-0.336934	0.0472886
Tb427v9_000175400.1:CDS:1	156	170	289	238	223	298	150	207	207	226.213	-0.168895	0.355807
Tb427v9_000175600.1:CDS:1	307	343	521	403	363	555	330	376	362	417.172	-0.322177	0.0221689
Tb427v9_000175700.1:CDS:1	562	570	966	721	619	880	521	622	609	718.484	-0.397971	0.00154103
Tb427v9_000175800.1:CDS:1	45	41	45	42	43	36	32	38	33	44.0488	-0.624939	0.06
Tb427v9_000176000.1:CDS:1	408	387	693	490	454	682	373	479	444	516.974	-0.354994	0.00597595
Tb427v9_000176100.1:CDS:1	226	199	315	238	224	298	188	225	225	254.389	-0.458285	0.00417225
Tb427v9_000176200.1:CDS:1	898	888	1374	1126	1018	1384	806	1121	949	1125.04	-0.335854	0.00313927
Tb427v9_000176300.1:CDS:1	472	447	666	518	495	674	328	476	409	541.339	-0.414817	0.00175386
Tb427v9_000176500.1:CDS:1	174	203	349	271	284	376	230	300	245	276.956	-0.110878	0.496463
Tb427v9_000176600.1:CDS:1	471	516	741	612	561	758	464	543	545	616.137	-0.337995	0.0142441
Tb427v9_000176700.1:CDS:1	424	436	712	551	461	671	401	532	424	543.416	-0.38625	0.000969048
Tb427v9_000176800.1:CDS:1	1317	1240	1771	1074	1134	1367	809	894	818	1313.5	-0.78423	7.47404e-11
Tb427v9_000176900.1:CDS:1	150	154	210	197	183	281	187	232	211	204.455	-0.150886	0.42615
Tb427v9_000177000.1:CDS:1	231	255	326	321	280	356	248	340	309	308.419	-0.269279	0.112221
Tb427v9_000177200.1:CDS:1	806	822	1361	1313	1193	1770	1252	1627	1548	1278.88	0.0275493	0.854723
Tb427v9_000185200.1:CDS:1	8	6	7	17	14	30	5	6	4	11.5979	0.991711	0.101522
Tb427v9_000185300.1:CDS:1	107	111	167	88	93	138	53	74	80	114.566	-0.773112	0.000177354
Tb427v9_000185400.1:CDS:1	151	163	272	212	154	271	214	213	218	212.237	-0.366413	0.0435255
Tb427v9_000185500.1:CDS:1	368	383	548	464	475	513	397	499	478	479.208	-0.327484	0.0303131
Tb427v9_000185600.1:CDS:1	103	83	187	151	134	142	99	128	128	133.92	-0.243271	0.280461
Tb427v9_000185700.1:CDS:1	174	187	276	222	224	298	184	226	213	233.706	-0.269845	0.0992466
Tb427v9_000185800.1:CDS:1	2706	2779	4340	3545	3303	4218	2002	2780	2643	3412.12	-0.315357	0.0117317
Tb427v9_000185900.1:CDS:1	429	402	664	611	539	765	399	556	423	560.148	-0.132205	0.296404
Tb427v9_000186000.1:CDS:1	237	268	416	358	321	456	232	274	243	333.277	-0.184124	0.207755
Tb427v9_000186100.1:CDS:1	268	255	465	321	344	476	251	360	302	353.224	-0.270562	0.0562645
Tb427v9_000186200.1:CDS:1	512	530	839	701	652	907	470	542	515	674.973	-0.224803	0.0735055
Tb427v9_000186300.1:CDS:1	726	812	1292	949	943	1234	541	666	651	952.967	-0.337258	0.00637161
Tb427v9_000186400.1:CDS:1	306	282	479	248	280	349	227	235	253	325.766	-0.767875	2.76792e-07
Tb427v9_000186500.1:CDS:1	386	379	618	509	506	587	349	472	397	496.589	-0.264744	0.041676
Tb427v9_000186600.1:CDS:1	127	95	148	155	139	198	77	104	105	138.778	-0.100684	0.671098
Tb427v9_000186700.1:CDS:1	2291	2348	3376	2304	2359	2703	1496	1771	1680	2534.16	-0.617303	2.28915e-07
Tb427v9_000186900.1:CDS:1	1251	1260	2013	1673	1513	2072	1237	1549	1423	1638.31	-0.272164	0.0152246
Tb427v9_000187000.1:CDS:1	272	303	431	350	358	526	282	384	326	375.526	-0.211531	0.154719
Tb427v9_000187100.1:CDS:1	220	221	309	297	288	451	265	340	287	304.112	-0.050925	0.777437
Tb427v9_000187200.1:CDS:1	60	48	61	77	74	83	75	77	77	71.913	-0.0429315	0.895531
Tb427v9_000187300.1:CDS:1	249	231	400	325	326	487	288	369	379	344.797	-0.120902	0.494252
Tb427v9_000187400.1:CDS:1	80	86	151	140	106	139	78	104	90	114.692	-0.182266	0.419929
Tb427v9_000187500.1:CDS:1	299	283	446	369	360	490	292	356	286	374.048	-0.24856	0.0595432
Tb427v9_000187600.1:CDS:1	1495	1446	2289	1328	1276	1659	1095	1429	1368	1621.58	-0.787092	1.40192e-11
Tb427v9_000187700.1:CDS:1	249	276	479	366	370	472	287	331	289	364.106	-0.200494	0.15137
Tb427v9_000187800.1:CDS:1	345	333	543	414	400	579	346	375	391	437.245	-0.304239	0.0359934
Tb427v9_000187900.1:CDS:1	673	753	1053	936	832	1232	738	946	871	930.591	-0.233178	0.0786419
Tb427v9_000188000.1:CDS:1	166	197	304	250	249	334	198	232	223	249.878	-0.161725	0.341313
Tb427v9_000188100.1:CDS:1	70	66	80	87	84	104	88	85	73	85.5398	-0.167046	0.538741
Tb427v9_000188200.1:CDS:1	111	101	166	139	148	198	177	207	177	155.846	-0.130823	0.515714
Tb427v9_000188300.1:CDS:1	183	160	237	276	246	283	245	280	262	244.542	-0.0202767	0.92403
Tb427v9_000188400.1:CDS:1	392	378	607	525	462	688	537	630	608	539.565	-0.213179	0.127323
Tb427v9_000188500.1:CDS:1	807	711	1133	670	641	954	517	583	589	816.141	-0.736525	1.23152e-08
Tb427v9_000188700.1:CDS:1	206	203	361	171	170	219	232	269	284	242.888	-0.931508	5.02622e-09
Tb427v9_000188900.1:CDS:1	141	131	257	103	111	125	83	124	110	146.108	-1.09927	1.06749e-09
Tb427v9_000189000.1:CDS:1	635	617	919	486	450	560	559	647	620	658.286	-1.03341	3.52768e-16
Tb427v9_000189100.1:CDS:1	410	357	629	273	251	325	360	440	393	407.318	-1.1983	5.43103e-21
Tb427v9_000189200.1:CDS:1	140	120	164	113	113	127	134	165	142	142.59	-0.771857	6.95183e-05
Tb427v9_000189300.1:CDS:1	909	848	1524	626	580	678	663	807	808	908.261	-1.26404	9.42088e-24
Tb427v9_000189400.1:CDS:1	543	525	847	406	352	474	474	623	573	570.154	-1.12372	2.34235e-19
Tb427v9_000189500.1:CDS:1	221	234	345	162	155	183	214	259	237	238.442	-1.16561	2.60069e-14
Tb427v9_000189600.1:CDS:1	160	187	324	151	133	210	196	265	226	210.646	-0.916147	7.52045e-09
Tb427v9_000189700.1:CDS:1	1340	1296	2080	864	882	1076	1142	1310	1257	1355.06	-1.22739	2.1228e-28
Tb427v9_000189800.1:CDS:1	477	532	765	365	342	417	386	454	462	513.062	-1.14861	1.0117e-16
Tb427v9_000189900.1:CDS:1	558	530	784	418	366	463	666	763	714	600.403	-1.08438	1.04974e-16
Tb427v9_000190700.1:CDS:1	12	13	24	45	26	53	18	27	30	27.2117	0.861052	0.0363401
Tb427v9_000190800.1:CDS:1	208	237	351	318	274	398	218	279	288	299.051	-0.178015	0.310364
Tb427v9_000190900.1:CDS:1	970	907	1465	955	886	1244	683	855	829	1069.32	-0.611794	3.04259e-07
Tb427v9_000191000.1:CDS:1	662	677	999	846	735	1113	626	752	795	846.631	-0.303553	0.0366439
Tb427v9_000191100.1:CDS:1	356	363	583	477	440	618	273	341	335	456.436	-0.25107	0.0712586
Tb427v9_000191200.1:CDS:1	355	389	587	340	324	436	239	261	281	400.623	-0.766099	6.19622e-08
Tb427v9_000191300.1:CDS:1	77	69	156	122	135	192	123	152	145	127.711	0.112804	0.630249
Tb427v9_000191400.1:CDS:1	213	213	327	318	293	388	249	288	274	295.479	-0.0825967	0.629384
Tb427v9_000191500.1:CDS:1	728	700	1115	863	802	1159	706	884	831	909.164	-0.347026	0.00428803
Tb427v9_000191600.1:CDS:1	171	164	277	222	220	278	167	195	183	220.962	-0.244827	0.133966
Tb427v9_000191700.1:CDS:1	124	123	174	160	189	251	149	234	178	176.804	0.00404896	0.985694
Tb427v9_000191800.1:CDS:1	195	173	333	233	231	344	192	224	210	248.846	-0.273772	0.0845677
Tb427v9_000191900.1:CDS:1	185	173	287	248	205	346	210	249	230	244.167	-0.189418	0.268578
Tb427v9_000192000.1:CDS:1	262	259	475	374	345	510	283	348	290	364.933	-0.171964	0.212326
Tb427v9_000192100.1:CDS:1	260	228	385	344	309	486	238	328	298	333.057	-0.115671	0.492076
Tb427v9_000192200.1:CDS:1	463	441	715	562	487	670	340	413	413	545.957	-0.402522	0.00288958
Tb427v9_000192300.1:CDS:1	169	146	275	265	216	346	182	281	255	239.274	0.00426703	0.984245
Tb427v9_000192400.1:CDS:1	195	210	333	317	276	386	196	305	262	285.713	-0.0759923	0.672226
Tb427v9_000192500.1:CDS:1	298	197	427	287	272	499	248	273	251	322.664	-0.303016	0.0962
Tb427v9_000192600.1:CDS:1	131	107	208	193	175	245	131	198	174	177.232	-0.0174569	0.937449
Tb427v9_000192700.1:CDS:1	338	302	562	437	376	575	388	441	452	442.077	-0.273011	0.0669924
Tb427v9_000192800.1:CDS:1	181	182	303	264	216	283	174	217	229	240.111	-0.278745	0.116801
Tb427v9_000192900.1:CDS:1	443	478	779	607	571	808	416	574	515	608.896	-0.259453	0.0441069
Tb427v9_000193000.1:CDS:1	485	463	807	723	640	917	546	757	700	684.812	-0.103933	0.479297
Tb427v9_000193100.1:CDS:1	246	226	336	316	325	419	265	341	272	316.697	-0.109796	0.491637
Tb427v9_000193200.1:CDS:1	141	124	236	202	166	278	124	207	184	189.941	-0.116895	0.581234
Tb427v9_000193300.1:CDS:1	131	136	250	199	180	237	128	173	129	183.854	-0.211555	0.216381
Tb427v9_000193400.1:CDS:1	63	75	103	117	92	139	81	105	97	99.3584	0.0347786	0.89777
Tb427v9_000193500.1:CDS:1	1456	1437	2302	1816	1737	2496	1456	1830	1711	1890.94	-0.277358	0.0154645
Tb427v9_000193600.1:CDS:1	269	230	416	363	337	501	281	306	281	347.076	-0.0956598	0.550369
Tb427v9_000193800.1:CDS:1	118	112	196	164	160	201	90	134	92	151.859	-0.173269	0.357627
Tb427v9_000193900.1:CDS:1	227	259	363	368	335	488	282	386	308	343.775	-0.0126012	0.941921
Tb427v9_000194000.1:CDS:1	201	200	286	300	303	404	215	283	266	282.959	0.0479891	0.796595
Tb427v9_000194100.1:CDS:1	54	67	59	68	69	85	38	42	50	66.2818	-0.239482	0.450798
Tb427v9_000194200.1:CDS:1	311	312	504	450	384	561	298	391	348	416.585	-0.180961	0.201724
Tb427v9_000194400.1:CDS:1	182	193	282	262	253	358	195	241	173	250.706	-0.0879793	0.600409
Tb427v9_000194500.1:CDS:1	1075	1081	1757	1765	1543	2291	881	1110	1066	1498.62	0.0247563	0.866507
Tb427v9_000194600.1:CDS:1	300	293	426	342	325	428	282	312	312	358.63	-0.398241	0.00732234
Tb427v9_000194700.1:CDS:1	1107	984	1754	1502	1325	1899	998	1375	1258	1420.56	-0.186428	0.143972
Tb427v9_000194800.1:CDS:1	70	85	118	143	105	189	58	72	55	108.046	0.17527	0.455078
Tb427v9_000194900.1:CDS:1	466	451	660	675	674	913	496	614	600	640.674	0.0130883	0.939183
Tb427v9_000195000.1:CDS:1	379	310	616	567	541	798	510	622	549	544.067	0.0678334	0.648338
Tb427v9_000195100.1:CDS:1	649	645	1026	997	886	1348	642	852	778	908.241	-0.0206601	0.892195
Tb427v9_000195200.1:CDS:1	125	115	202	195	200	312	123	171	141	182.638	0.185163	0.313889
Tb427v9_000195300.1:CDS:1	168	172	253	271	269	364	163	203	196	241.475	0.110536	0.540424
Tb427v9_000195400.1:CDS:1	255	294	410	402	383	536	242	299	292	368.863	-0.0391501	0.825933
Tb427v9_000195500.1:CDS:1	61	65	107	109	88	167	64	99	89	96.4783	0.146234	0.573449
Tb427v9_000195600.1:CDS:1	685	657	950	966	924	1342	618	813	706	900.432	-0.0193788	0.900074
Tb427v9_000195700.1:CDS:1	240	211	408	440	450	577	302	342	268	371.113	0.302961	0.0210229
Tb427v9_000195800.1:CDS:1	153	167	237	315	281	476	260	298	255	269.95	0.432789	0.00574551
Tb427v9_000195900.1:CDS:1	155	175	272	350	320	440	181	249	223	271.729	0.399533	0.00800267
Tb427v9_000196000.1:CDS:1	91	68	129	146	115	212	97	96	96	121.096	0.21542	0.351137
Tb427v9_000196100.1:CDS:1	1308	1287	1953	1974	1714	2525	1028	1370	1301	1724.65	-0.0550275	0.710922
Tb427v9_000196200.1:CDS:1	691	729	1182	1247	1075	1659	589	823	733	1031.13	0.122409	0.360182
Tb427v9_000196300.1:CDS:1	1781	1768	2769	2123	1991	2856	1170	1593	1523	2140.7	-0.358193	0.00362169
Tb427v9_000196400.1:CDS:1	266	235	369	349	330	515	234	250	242	331.465	-0.0538217	0.764684
Tb427v9_000196500.1:CDS:1	353	383	664	658	612	837	368	489	458	560.492	0.118991	0.412057
Tb427v9_000196600.1:CDS:1	109	84	136	158	154	228	111	136	108	141.106	0.20807	0.307337
Tb427v9_000196700.1:CDS:1	6709	6631	10656	8860	7894	10689	6495	7840	7460	8611.5	-0.295248	0.00754526
Tb427v9_000196800.1:CDS:1	543	413	642	704	667	933	620	637	600	660.923	0.00855297	0.962962
Tb427v9_000196900.1:CDS:1	164	154	226	199	245	289	162	180	190	212.33	-0.0707905	0.739302
Tb427v9_000197000.1:CDS:1	55	58	91	122	109	129	84	103	93	94.5796	0.345033	0.132157
Tb427v9_000197100.1:CDS:1	1666	1679	2566	2090	1821	2595	1202	1505	1506	2019.35	-0.360987	0.0043134
Tb427v9_000197200.1:CDS:1	226	172	287	383	351	534	245	278	217	310.31	0.379955	0.0121056
Tb427v9_000197300.1:CDS:1	140	137	221	288	267	391	186	226	242	235.704	0.433119	0.0111085
Tb427v9_000197400.1:CDS:1	178	153	315	330	238	372	170	192	178	249.675	0.0764172	0.689104
Tb427v9_000197500.1:CDS:1	151	137	168	176	208	261	230	251	241	201.145	-0.0293042	0.903009
Tb427v9_000197600.1:CDS:1	216	211	347	353	350	443	303	306	295	321.715	0.0845002	0.616017
Tb427v9_000197700.1:CDS:1	0	3	0	47	36	50	1	0	4	16.6597	4.83971	0.000595048
Tb427v9_000216500.1:CDS:1	25	16	50	277	214	433	48	51	73	131.88	2.88314	3.3118e-16
Tb427v9_000216600.1:CDS:1	61	54	103	420	352	791	136	152	163	242.995	2.32857	2.87348e-30
Tb427v9_000216700.1:CDS:1	89	90	97	449	355	704	152	160	198	255.004	1.87449	7.14009e-10
Tb427v9_000216800.1:CDS:1	91	81	135	492	448	878	173	168	238	297.754	2.04059	3.87575e-12
Tb427v9_000216900.1:CDS:1	81	85	136	332	291	551	217	241	255	231.598	1.45019	1.66151e-15
Tb427v9_000217000.1:CDS:1	108	130	232	449	413	765	344	420	404	339.089	1.3042	2.72504e-15
Tb427v9_000217600.1:CDS:1	25	19	52	54	42	41	16	16	29	35.64	0.101281	0.820322
Tb427v9_000217700.1:CDS:1	189	199	317	335	282	426	201	253	217	281.611	0.0766137	0.646429
Tb427v9_000217800.1:CDS:1	194	200	271	294	288	412	269	328	262	283.69	0.0687708	0.691164
Tb427v9_000217900.1:CDS:1	153	172	236	218	190	282	191	226	204	214.939	-0.20472	0.243788
Tb427v9_000218000.1:CDS:1	89	82	142	153	135	189	147	134	130	134.401	0.126117	0.57287
Tb427v9_000218100.1:CDS:1	271	220	405	298	275	451	204	276	242	312.873	-0.304325	0.048648
Tb427v9_000218200.1:CDS:1	564	563	878	797	691	1026	561	803	664	757.289	-0.171245	0.181672
Tb427v9_000218500.1:CDS:1	141	120	223	238	175	263	146	183	159	190.309	0.00463361	0.983292
Tb427v9_000218600.1:CDS:1	297	278	493	387	321	503	268	337	342	377.995	-0.30354	0.047419
Tb427v9_000218700.1:CDS:1	1157	1127	1756	1415	1305	1815	1096	1363	1287	1446.38	-0.331418	0.00482324
Tb427v9_000218800.1:CDS:1	180	219	327	341	282	479	234	239	218	292.625	0.104396	0.563015
Tb427v9_000218900.1:CDS:1	326	356	502	529	469	636	370	482	433	473.267	-0.0338709	0.838058
Tb427v9_000219000.1:CDS:1	121	111	166	142	135	192	109	149	145	147.77	-0.267142	0.187819
Tb427v9_000219100.1:CDS:1	154	150	259	250	240	344	160	180	156	221.967	0.0838704	0.632273
Tb427v9_000219200.1:CDS:1	155	154	221	228	211	285	162	210	203	211.312	-0.0505745	0.802794
Tb427v9_000219300.1:CDS:1	285	286	474	440	418	647	316	362	321	411.85	0.0332311	0.835882
Tb427v9_000219400.1:CDS:1	398	389	718	659	624	1009	451	611	452	607.609	0.123516	0.344155
Tb427v9_000219500.1:CDS:1	409	392	696	634	599	975	399	596	444	593.008	0.0695312	0.631232
Tb427v9_000219600.1:CDS:1	443	408	745	752	630	1005	441	599	497	638.023	0.0969296	0.481616
Tb427v9_000219700.1:CDS:1	387	411	715	711	626	908	396	547	468	600.463	0.0946525	0.493166
Tb427v9_000219800.1:CDS:1	383	351	724	603	553	937	402	523	441	564.939	0.0478235	0.764684
Tb427v9_000219900.1:CDS:1	414	412	662	596	604	904	420	533	473	583.16	0.000986299	0.995503
Tb427v9_000220000.1:CDS:1	399	370	679	655	570	923	364	526	449	572.411	0.0836833	0.578659
Tb427v9_000220100.1:CDS:1	429	422	721	731	654	964	441	555	498	629.419	0.0946847	0.483206
Tb427v9_000220200.1:CDS:1	369	399	659	576	592	937	399	508	452	565.798	0.0666976	0.665274
Tb427v9_000220300.1:CDS:1	399	380	688	707	621	986	409	527	455	598.714	0.173579	0.180909
Tb427v9_000220400.1:CDS:1	390	398	690	622	581	972	403	515	449	581.76	0.0652542	0.664729
Tb427v9_000220500.1:CDS:1	455	486	806	837	722	1126	480	684	580	711.885	0.133145	0.324396
Tb427v9_000220600.1:CDS:1	443	382	751	675	611	977	440	574	472	615.044	0.0412014	0.779747
Tb427v9_000220700.1:CDS:1	409	382	697	688	615	917	407	569	479	596.11	0.0975065	0.477686
Tb427v9_000220800.1:CDS:1	406	389	729	687	608	992	447	545	459	606.991	0.104811	0.442266
Tb427v9_000220900.1:CDS:1	354	376	589	523	511	831	366	456	367	510.576	-0.00330975	0.983853
Tb427v9_000221000.1:CDS:1	57	51	98	176	127	212	90	82	84	110.419	0.844298	8.21232e-05
Tb427v9_000221100.1:CDS:1	369	377	507	513	474	637	273	347	270	459.488	-0.136345	0.345466
Tb427v9_000221200.1:CDS:1	209	232	319	338	298	408	198	280	212	294.243	-0.041233	0.813048
Tb427v9_000221300.1:CDS:1	141	146	211	208	189	313	113	146	137	191.222	0.000423392	0.998202
Tb427v9_000221400.1:CDS:1	55	56	100	87	118	136	72	75	57	87.6301	0.221529	0.375372
Tb427v9_000221500.1:CDS:1	208	207	327	323	299	429	253	277	267	297.864	0.00943593	0.958784
Tb427v9_000221700.1:CDS:1	113	117	199	210	191	260	139	183	166	179.505	0.147547	0.432457
Tb427v9_000221800.1:CDS:1	427	424	679	643	651	852	396	490	504	595.683	-0.000852808	0.996227
Tb427v9_000221900.1:CDS:1	207	191	315	303	308	441	179	290	244	286.663	0.0656795	0.721791
Tb427v9_000222000.1:CDS:1	259	268	441	433	349	600	264	366	316	380.639	0.018872	0.916477
Tb427v9_000222100.1:CDS:1	200	189	355	347	326	473	250	316	281	309.749	0.148599	0.333027
Tb427v9_000222200.1:CDS:1	314	303	496	544	501	742	377	509	456	479.502	0.189643	0.175104
Tb427v9_000222500.1:CDS:1	1002	946	1652	1503	1497	2084	1030	1332	1150	1412.6	0.0138023	0.915235
Tb427v9_000222600.1:CDS:1	527	523	836	1139	1045	1573	1019	1297	1177	977.29	0.496591	2.04201e-05
Tb427v9_000222700.1:CDS:1	267	279	463	487	456	683	438	486	424	442.83	0.201359	0.134251
Tb427v9_000222800.1:CDS:1	120	143	251	221	215	321	154	190	157	203.655	0.0858711	0.645564
Tb427v9_000222900.1:CDS:1	264	252	403	431	415	580	258	350	301	378.064	0.140333	0.336504
Tb427v9_000223000.1:CDS:1	224	195	390	393	318	532	308	337	273	335.098	0.14231	0.370438
Tb427v9_000223100.1:CDS:1	281	313	492	417	423	551	271	366	299	402.455	-0.125249	0.373051
Tb427v9_000223200.1:CDS:1	454	455	730	765	715	998	519	648	591	675.326	0.106319	0.427933
Tb427v9_000223300.1:CDS:1	0	0	0	0	0	0	0	0	0	0	NA	NA
Tb427v9_000223300.1:CDS:2	0	0	0	0	0	0	0	0	0	0	NA	NA
Tb427v9_000223400.1:CDS:1	883	888	1407	1345	1299	1759	982	1212	1096	1255.87	-0.021123	0.877053
Tb427v9_000224100.1:CDS:1	241	214	373	416	363	586	254	302	259	347.945	0.22664	0.116374
Tb427v9_000224200.1:CDS:1	1025	1021	1570	1329	1145	1723	706	897	872	1252.18	-0.287958	0.024743
Tb427v9_000224300.1:CDS:1	1691	1963	3403	3900	3165	4833	1686	2009	2136	2916.93	0.285143	0.0446256
Tb427v9_000224400.1:CDS:1	1561	1821	3009	3473	2881	4522	1557	1879	1935	2661.88	0.286669	0.0353156
Tb427v9_000224500.1:CDS:1	1636	1969	3352	3775	3172	4712	1570	2000	1994	2855.13	0.277112	0.0416493
Tb427v9_000224600.1:CDS:1	1648	1948	3311	3714	3217	4783	1622	1849	2006	2849.92	0.291219	0.0377345
Tb427v9_000224700.1:CDS:1	1662	2033	3319	3778	3118	4851	1611	1970	2065	2882.89	0.266286	0.0645155
Tb427v9_000224800.1:CDS:1	1658	1936	3227	3720	3057	4674	1644	1936	2034	2816.79	0.271576	0.049795
Tb427v9_000224900.1:CDS:1	1647	2041	3327	3896	3115	4697	1623	1930	2099	2883.23	0.266336	0.0774613
Tb427v9_000225000.1:CDS:1	1616	1923	3334	3678	3049	4658	1699	1898	2000	2809.48	0.260742	0.0617233
Tb427v9_000225100.1:CDS:1	1647	1951	3259	3926	2983	4702	1683	1887	2038	2841.02	0.286172	0.0515533
Tb427v9_000225200.1:CDS:1	394	386	662	616	525	899	342	454	389	549.529	0.00533603	0.973911
Tb427v9_000225400.1:CDS:1	108	115	184	248	231	353	129	182	167	194.927	0.540599	0.00134791
Tb427v9_000225500.1:CDS:1	700	700	1118	1394	1184	1878	1007	1264	1162	1158.69	0.32386	0.00756253
Tb427v9_000225600.1:CDS:1	220	252	356	274	274	402	143	184	151	279.443	-0.305016	0.0405912
Tb427v9_000225700.1:CDS:1	335	323	573	569	563	860	423	485	425	519.456	0.207407	0.111554
Tb427v9_000225800.1:CDS:1	122	108	206	262	240	337	149	181	166	201.582	0.470078	0.00346775
Tb427v9_000225900.1:CDS:1	189	173	272	280	263	427	186	222	211	258.407	0.104459	0.568401
Tb427v9_000226000.1:CDS:1	229	218	344	376	297	461	177	232	215	304.453	0.0224651	0.905732
Tb427v9_000226200.1:CDS:1	385	429	699	832	780	1169	453	531	461	665.897	0.392033	0.000719436
Tb427v9_000226400.1:CDS:1	625	668	1052	1420	1238	1941	677	846	750	1070.05	0.475286	2.44242e-05
Tb427v9_000226500.1:CDS:1	160	137	193	246	228	377	153	180	155	213.343	0.268517	0.141455
Tb427v9_000226600.1:CDS:1	591	541	888	1163	1018	1448	584	716	671	888.345	0.351865	0.00373639
Tb427v9_000226700.1:CDS:1	1178	1279	2001	2366	2090	3138	1383	1702	1505	1920.05	0.274634	0.0110193
Tb427v9_000226800.1:CDS:1	281	305	448	552	462	630	271	372	333	428.662	0.177793	0.239787
Tb427v9_000226900.1:CDS:1	240	228	423	479	466	654	277	337	302	391.508	0.369107	0.00454965
Tb427v9_000227000.1:CDS:1	1006	997	1663	2063	1918	2835	1299	1529	1471	1679.13	0.403815	0.00035191
Tb427v9_000227200.1:CDS:1	254	249	382	453	403	601	252	290	265	369.937	0.219412	0.126368
Tb427v9_000227300.1:CDS:1	78	72	127	120	141	192	46	93	79	112.26	0.223513	0.348057
Tb427v9_000227400.1:CDS:1	245	251	377	453	460	554	264	300	258	371.747	0.261281	0.0590613
Tb427v9_000227500.1:CDS:1	317	302	543	565	516	818	311	416	394	483.37	0.222277	0.125672
Tb427v9_000227600.1:CDS:1	134	127	218	249	231	313	190	201	188	209.636	0.246859	0.142686
Tb427v9_000227800.1:CDS:1	1159	1052	1621	1883	1715	2467	1253	1365	1367	1610.61	0.153637	0.262878
Tb427v9_000227900.1:CDS:1	243	210	369	432	381	637	291	366	293	365.021	0.32019	0.0223177
Tb427v9_000228000.1:CDS:1	197	211	381	361	371	519	200	180	195	311.801	0.193754	0.249819
Tb427v9_000237900.1:CDS:1	645	652	1073	702	696	1020	629	796	716	810.831	-0.463131	5.41626e-05
Tb427v9_000238000.1:CDS:1	90	71	145	99	87	148	83	78	80	104.268	-0.357888	0.111003
Tb427v9_000238100.1:CDS:1	445	479	733	592	507	799	389	530	477	585.764	-0.303396	0.0236145
Tb427v9_000238200.1:CDS:1	203	168	294	251	233	368	141	193	174	241.909	-0.141609	0.427242
Tb427v9_000238300.1:CDS:1	635	644	962	542	499	773	379	533	469	673.59	-0.814437	6.0419e-11
Tb427v9_000238400.1:CDS:1	252	262	374	317	304	429	220	287	246	320.094	-0.262272	0.0726892
Tb427v9_000238500.1:CDS:1	178	201	309	325	271	341	240	324	247	276.544	-0.0301793	0.869515
Tb427v9_000238600.1:CDS:1	205	220	322	204	234	329	155	184	162	246.124	-0.465348	0.00273187
Tb427v9_000238700.1:CDS:1	411	385	693	613	522	771	382	475	415	548.901	-0.122679	0.356451
Tb427v9_000238800.1:CDS:1	347	319	512	454	466	598	344	422	379	448.382	-0.126227	0.380921
Tb427v9_000238900.1:CDS:1	263	247	411	357	297	470	262	319	261	337.547	-0.206082	0.14938
Tb427v9_000239000.1:CDS:1	163	173	243	247	228	297	145	199	155	219.932	-0.080956	0.655981
Tb427v9_000239100.1:CDS:1	332	282	445	368	314	440	213	301	297	361.627	-0.419339	0.00932962
Tb427v9_000239200.1:CDS:1	66	81	118	104	108	152	102	121	116	108.407	-0.0326207	0.90019
Tb427v9_000239300.1:CDS:1	608	626	1101	773	648	980	404	541	537	757.552	-0.436253	0.0011478
Tb427v9_000239400.1:CDS:1	276	300	438	418	390	557	290	386	337	393.993	-0.0698281	0.659205
Tb427v9_000239500.1:CDS:1	131	164	216	217	174	270	155	212	196	199.247	-0.132597	0.51477
Tb427v9_000239600.1:CDS:1	101	74	168	131	118	178	86	106	96	123.844	-0.153393	0.490094
Tb427v9_000239700.1:CDS:1	388	348	480	384	351	498	292	367	289	411.606	-0.500764	0.000336437
Tb427v9_000239800.1:CDS:1	195	201	258	245	290	314	212	263	259	259.285	-0.13039	0.516002
Tb427v9_000239900.1:CDS:1	682	685	1121	890	807	1234	703	895	797	906.858	-0.257613	0.0283523
Tb427v9_000240000.1:CDS:1	361	357	512	430	417	501	356	421	469	447.328	-0.366336	0.025902
Tb427v9_000240100.1:CDS:1	443	461	680	591	510	745	539	709	692	606.379	-0.281129	0.0528547
Tb427v9_000240200.1:CDS:1	0	0	0	0	0	0	0	0	0	0	NA	NA
Tb427v9_000240200.1:CDS:2	0	0	0	0	0	0	0	0	0	0	NA	NA
Tb427v9_000240400.1:CDS:1	122	111	168	142	134	158	158	175	154	150.209	-0.376158	0.0465578
Tb427v9_000240500.1:CDS:1	148	103	148	166	148	252	129	136	131	159.796	-0.0387646	0.881574
Tb427v9_000240900.1:CDS:1	456	430	631	525	522	718	463	548	563	563.939	-0.291879	0.0492552
Tb427v9_000241000.1:CDS:1	221	192	305	257	255	332	189	276	239	264.499	-0.263522	0.105477
Tb427v9_000241200.1:CDS:1	320	334	570	390	360	498	259	325	302	403.957	-0.448603	0.000565577
Tb427v9_000241300.1:CDS:1	74	83	109	115	94	134	75	84	98	101.963	-0.13624	0.600993
Tb427v9_000241400.1:CDS:1	139	123	206	148	147	222	131	165	152	166.756	-0.353563	0.0493628
Tb427v9_000241700.1:CDS:1	311	280	475	392	353	499	282	364	298	382.781	-0.265516	0.0432973
Tb427v9_000241800.1:CDS:1	1412	1263	2302	1243	1307	1794	806	987	885	1495.88	-0.678568	6.63062e-11
Tb427v9_000241900.1:CDS:1	120	95	209	158	167	258	103	138	136	160.431	-0.0146325	0.950857
Tb427v9_000242000.1:CDS:1	538	564	1029	772	661	1013	461	573	556	734.215	-0.272116	0.0397998
Tb427v9_000242100.1:CDS:1	3052	3310	5061	4194	3842	5756	1835	2180	2345	3914.31	-0.228486	0.0986841
Tb427v9_000242200.1:CDS:1	579	561	835	642	566	898	438	573	532	675.239	-0.421506	0.00159943
Tb427v9_000242300.1:CDS:1	0	0	0	0	0	0	0	0	0	0	NA	NA
Tb427v9_000242300.1:CDS:2	0	0	0	0	0	0	0	0	0	0	NA	NA
Tb427v9_000242400.1:CDS:1	281	298	488	490	403	599	501	669	522	459.075	0.000919492	0.995878
Tb427v9_000242500.1:CDS:1	0	0	0	0	0	0	0	0	0	0	NA	NA
Tb427v9_000242500.1:CDS:2	0	0	0	0	0	0	0	0	0	0	NA	NA
Tb427v9_000242600.1:CDS:1	79	97	121	138	110	145	104	111	97	116.775	-0.0937411	0.700853
Tb427v9_000242700.1:CDS:1	105	92	170	146	118	154	92	86	88	126.876	-0.282373	0.180093
Tb427v9_000242900.1:CDS:1	789	767	1181	864	883	1265	641	863	787	955.275	-0.367837	0.00318832
Tb427v9_000243000.1:CDS:1	2055	2029	3194	2338	2016	2883	1595	2126	2046	2429.54	-0.504115	3.35395e-05
Tb427v9_000243100.1:CDS:1	127	139	171	187	152	221	104	142	118	163.419	-0.157025	0.448145
Tb427v9_000243200.1:CDS:1	346	371	552	570	510	630	327	387	358	482.684	-0.0549805	0.730622
Tb427v9_000243300.1:CDS:1	2817	2823	4349	5658	5438	7814	8826	10548	10274	5806.2	0.41721	0.000268378
Tb427v9_000243400.1:CDS:1	372	365	604	496	510	734	322	443	409	499.982	-0.116911	0.439252
Tb427v9_000243500.1:CDS:1	779	753	1165	1069	977	1397	745	848	850	1011.19	-0.149178	0.277265
Tb427v9_000243600.1:CDS:1	213	250	361	314	324	470	277	311	245	319.705	-0.071701	0.664729
Tb427v9_000243700.1:CDS:1	2085	1979	3114	2049	1945	2682	1536	2031	1918	2331.26	-0.604445	1.7358e-07
Tb427v9_000243800.1:CDS:1	127	123	178	149	151	193	117	156	117	154.82	-0.294206	0.105681
Tb427v9_000243900.1:CDS:1	567	547	909	865	764	1187	560	727	627	785.517	-0.0175751	0.904557
Tb427v9_000244100.1:CDS:1	204	211	349	256	273	366	201	251	258	276.596	-0.255513	0.121269
Tb427v9_000244200.1:CDS:1	383	424	698	529	460	747	367	467	416	529.093	-0.282566	0.0327762
Tb427v9_000244300.1:CDS:1	735	715	1132	1098	1078	1533	892	1033	967	1049.91	0.023654	0.870142
Tb427v9_000244400.1:CDS:1	466	461	809	685	645	913	609	710	660	675.098	-0.109156	0.411487
Tb427v9_000244500.1:CDS:1	102	115	166	140	159	244	112	113	138	150.524	-0.00508215	0.984441
Tb427v9_000244600.1:CDS:1	607	644	930	819	821	1088	598	708	658	811.748	-0.178444	0.170841
Tb427v9_000244700.1:CDS:1	259	276	407	422	356	545	307	354	337	376.301	-0.0107525	0.951944
Tb427v9_000244800.1:CDS:1	360	322	496	441	416	649	381	437	440	454.33	-0.160039	0.323785
Tb427v9_000244900.1:CDS:1	293	274	398	382	369	506	316	345	341	374.92	-0.127159	0.445159
Tb427v9_000245000.1:CDS:1	622	635	1000	878	756	1075	817	978	921	867.992	-0.2276	0.0713918
Tb427v9_000245100.1:CDS:1	301	272	380	364	340	437	322	378	302	360.418	-0.250033	0.0959636
Tb427v9_000245400.1:CDS:1	698	645	1047	1305	1180	1813	1160	1375	1300	1147.22	0.343757	0.00490218
Tb427v9_000245500.1:CDS:1	0	0	0	0	0	0	0	0	0	0	NA	NA
Tb427v9_000245500.1:CDS:2	0	0	0	0	0	0	0	0	0	0	NA	NA
Tb427v9_000245600.1:CDS:1	355	423	588	519	465	737	389	507	456	515.361	-0.175566	0.242056
Tb427v9_000245700.1:CDS:1	270	247	422	348	343	472	262	357	343	353.502	-0.178932	0.260183
Tb427v9_000245800.1:CDS:1	224	257	323	367	269	393	239	272	272	308.088	-0.155464	0.416819
Tb427v9_000245900.1:CDS:1	198	181	290	261	198	285	147	186	163	230.817	-0.337297	0.0396025
Tb427v9_000246000.1:CDS:1	177	171	280	191	217	264	154	180	174	215.846	-0.386536	0.0179504
Tb427v9_000246100.1:CDS:1	125	101	193	131	128	193	117	133	100	143.837	-0.376433	0.0405925
Tb427v9_000246200.1:CDS:1	300	290	571	403	324	507	266	382	336	394.892	-0.377178	0.00920274
Tb427v9_000246300.1:CDS:1	286	304	431	338	308	382	288	350	322	354.57	-0.484091	0.000768414
Tb427v9_000246400.1:CDS:1	111	85	184	148	124	218	93	139	122	141.062	-0.113613	0.617671
Tb427v9_000246500.1:CDS:1	1107	1165	2000	1164	1061	1499	734	989	1025	1312.66	-0.674163	3.51757e-07
Tb427v9_000246600.1:CDS:1	175	176	262	213	206	295	161	194	200	221.904	-0.281439	0.105829
Tb427v9_000246700.1:CDS:1	391	331	569	458	448	651	371	454	417	476.134	-0.226715	0.102959
Tb427v9_000246800.1:CDS:1	458	446	671	512	444	639	386	499	464	537.266	-0.484071	0.000256206
Tb427v9_000246900.1:CDS:1	480	455	684	582	535	773	444	574	533	592.383	-0.283639	0.0362715
Tb427v9_000247000.1:CDS:1	182	167	289	183	202	274	142	183	164	213.654	-0.440146	0.00545415
Tb427v9_000247100.1:CDS:1	345	312	577	515	408	647	342	471	465	467.951	-0.133167	0.43193
Tb427v9_000247200.1:CDS:1	1091	1145	1751	1444	1315	1717	876	1137	1099	1390.24	-0.322513	0.0103044
Tb427v9_000247300.1:CDS:1	580	581	998	838	796	1162	619	875	710	822.082	-0.111056	0.364444
Tb427v9_000247400.1:CDS:1	583	609	984	631	617	785	289	436	417	671.411	-0.578721	1.85191e-05
Tb427v9_000247500.1:CDS:1	3410	3406	5457	3797	3359	4901	2092	2800	3058	3958.04	-0.520903	0.00970421
Tb427v9_000247600.1:CDS:1	431	482	811	773	615	885	470	624	555	655.051	-0.0726328	0.630537
Tb427v9_000247700.1:CDS:1	129	141	239	172	181	257	105	173	146	181.48	-0.21927	0.243445
Tb427v9_000247800.1:CDS:1	212	191	306	270	224	284	162	213	199	247.22	-0.352135	0.033567
Tb427v9_000247900.1:CDS:1	101	123	183	161	133	221	87	125	97	146.821	-0.154304	0.451129
Tb427v9_000248000.1:CDS:1	418	462	740	624	537	824	370	502	427	581.661	-0.194832	0.13409
Tb427v9_000248100.1:CDS:1	49	53	85	62	63	96	63	68	51	68.1917	-0.248726	0.351238
Tb427v9_000248200.1:CDS:1	414	434	708	512	505	704	340	391	419	532.397	-0.340922	0.0160154
Tb427v9_000248300.1:CDS:1	568	593	859	609	536	780	282	461	427	637.995	-0.575809	9.82122e-05
Tb427v9_000248400.1:CDS:1	266	235	463	314	302	502	220	295	248	334.94	-0.269357	0.07183
Tb427v9_000248500.1:CDS:1	0	0	0	0	0	0	0	0	0	0	NA	NA
Tb427v9_000248500.1:CDS:2	0	0	0	0	0	0	0	0	0	0	NA	NA
Tb427v9_000248600.1:CDS:1	77	90	149	177	148	255	101	114	107	139.726	0.389436	0.0459793
Tb427v9_000248700.1:CDS:1	16	17	29	48	41	46	31	22	17	30.7817	0.661597	0.0845972
Tb427v9_000248800.1:CDS:1	111	111	179	193	157	207	126	150	145	159.419	-0.00514936	0.982773
Tb427v9_000248900.1:CDS:1	36	29	34	46	45	53	12	25	14	37.4393	0.0182939	0.964795
Tb427v9_000249000.1:CDS:1	0	0	0	0	0	0	0	0	0	0	NA	NA
Tb427v9_000249000.1:CDS:2	0	0	0	0	0	0	0	0	0	0	NA	NA
Tb427v9_000249100.1:CDS:1	160	151	262	275	213	306	120	150	147	214.57	-0.0074318	0.971511
Tb427v9_000249200.1:CDS:1	215	237	309	342	306	446	192	238	215	298.138	0.0106426	0.955818
Tb427v9_000249300.1:CDS:1	375	337	503	422	380	513	240	266	260	408.414	-0.391059	0.00677
Tb427v9_000249400.1:CDS:1	477	468	707	640	569	844	427	524	458	606.599	-0.190315	0.140692
Tb427v9_000249500.1:CDS:1	207	193	337	333	251	407	232	362	276	292.526	-0.0587592	0.747121
Tb427v9_000249600.1:CDS:1	211	214	315	292	245	310	136	164	149	252.779	-0.294811	0.0666343
Tb427v9_000249700.1:CDS:1	1948	2118	3244	2166	2133	2749	1222	1496	1408	2305.41	-0.541019	6.67022e-07
Tb427v9_000249800.1:CDS:1	513	508	815	704	548	922	527	567	540	663.078	-0.256664	0.0641714
Tb427v9_000249900.1:CDS:1	83	92	141	154	145	182	108	126	99	130.455	0.1262	0.551741
Tb427v9_000250000.1:CDS:1	878	859	1579	1006	848	1254	511	567	541	1008.06	-0.564899	6.59709e-07
Tb427v9_000250100.1:CDS:1	485	501	794	695	667	995	475	638	607	680.478	-0.0918553	0.545028
Tb427v9_000250300.1:CDS:1	221	233	445	415	316	574	290	336	295	355.701	0.0636239	0.721791
Tb427v9_000250400.1:CDS:1	613	637	950	979	876	1195	763	911	882	891.054	-0.0250752	0.873222
Tb427v9_000250500.1:CDS:1	167	135	257	189	181	280	193	235	266	212.78	-0.271549	0.170735
Tb427v9_000250600.1:CDS:1	222	210	349	229	234	358	271	340	267	280.938	-0.424232	0.00293693
Tb427v9_000250800.1:CDS:1	593	561	867	674	523	804	518	611	623	685.325	-0.517344	0.000246769
Tb427v9_000250900.1:CDS:1	92	83	139	90	76	106	70	84	78	98.9676	-0.693002	0.000834346
Tb427v9_000251000.1:CDS:1	389	444	691	460	486	611	442	548	479	529.089	-0.45033	0.000250725
Tb427v9_000251100.1:CDS:1	247	255	403	217	240	319	301	385	305	304.272	-0.711835	1.08711e-07
Tb427v9_000251200.1:CDS:1	1820	1895	2975	1553	1449	2040	1477	1864	1799	2030.31	-0.901457	1.02612e-15
Tb427v9_000251300.1:CDS:1	294	233	475	276	255	396	277	351	296	330.636	-0.591771	2.19898e-05
Tb427v9_000251400.1:CDS:1	58	64	105	72	60	95	75	98	73	79.4623	-0.483111	0.0373147
Tb427v9_000251500.1:CDS:1	331	321	588	364	318	398	363	433	390	406.484	-0.661956	3.98602e-07
Tb427v9_000251600.1:CDS:1	841	782	1340	681	592	891	671	822	788	888.826	-0.943383	1.12293e-15
Tb427v9_000251700.1:CDS:1	330	335	487	319	315	414	317	463	397	391.639	-0.637135	4.56472e-06
Tb427v9_000251800.1:CDS:1	0	0	0	0	0	0	0	0	0	0	NA	NA
Tb427v9_000251800.1:CDS:2	0	0	0	0	0	0	0	0	0	0	NA	NA
Tb427v9_000251900.1:CDS:1	48	47	77	70	52	78	69	74	72	65.9166	-0.265853	0.340352
Tb427v9_000252000.1:CDS:1	771	771	1243	851	765	978	591	795	755	904.811	-0.584513	2.90275e-06
Tb427v9_000252100.1:CDS:1	1321	1326	2049	902	954	1198	816	1169	1089	1337.44	-1.11437	9.24071e-20
Tb427v9_000252200.1:CDS:1	317	317	514	263	272	342	247	258	261	342.637	-0.872407	3.33422e-10
Tb427v9_000252300.1:CDS:1	493	503	774	481	444	588	420	445	440	556.784	-0.717567	1.75154e-08
Tb427v9_000252400.1:CDS:1	171	149	249	166	159	206	200	221	186	196.219	-0.587404	0.00023829
Tb427v9_000252500.1:CDS:1	119	123	207	124	131	151	135	187	137	151.045	-0.617029	0.000343683
Tb427v9_000252600.1:CDS:1	87	92	168	92	87	136	68	106	97	110.307	-0.615097	0.00305978
Tb427v9_000252700.1:CDS:1	760	768	1191	619	588	775	592	797	764	823.69	-0.948301	2.90118e-14
Tb427v9_000252800.1:CDS:1	0	0	0	0	0	0	0	0	0	0	NA	NA
Tb427v9_000252800.1:CDS:2	0	0	0	0	0	0	0	0	0	0	NA	NA
Tb427v9_000252900.1:CDS:1	731	735	1256	594	648	918	549	797	776	835.403	-0.82094	2.17415e-09
Tb427v9_000253000.1:CDS:1	75	98	142	77	92	105	97	98	83	102.311	-0.680532	0.00141277
[truncated: 10,526 more rows]

## Sheet: 2.1 Fold Change
	Gene_ID	WT_1	WT_2	WT_3	HAT2KD_1	HAT2KD_2	HAT2KD_3	HAT1KD_1	HAT1KD_2	HAT1KD_3	baseMean	log2FoldChange	padj	Fold Change
HAT1KD	Tb427v9_000468200.1	235	250	379	139	93	174	257	328	260	244.889	-1.38296	8.74786e-23	0.383433
	Tb427v9_000468200mod.1:Target	84	79	150	1249	1089	1829	78	104	98	552.273	-1.48809	1.18526e-19	0.356483
	Tb427v9_001141300.1	408	423	706	608	493	675	122	111	115	483.866	-3.46944	2.17879e-132	0.0902807
	Tb427v9_001141300mod.1:Target	69	67	127	84	77	136	117	127	100	99.1573	-0.937178	1.20945e-06	0.522253
HAT2KD	Tb427v9_000468200.1	235	250	379	139	93	174	257	328	260	244.889	-1.59031	1.34546e-24	0.332101
	Tb427v9_000468200mod.1:Target	84	79	150	1249	1089	1829	78	104	98	552.273	3.24787	8.54792e-117	9.49962
	Tb427v9_001141300.1	408	423	706	608	493	675	122	111	115	483.866	-0.266632	0.055834	0.831258
	Tb427v9_001141300mod.1:Target	69	67	127	84	77	136	117	127	100	99.1573	-0.30802	0.176923	0.80775
