# Supplementary material for: Distinct roles for H4 and H2A.Z acetylation in RNA transcription in African trypanosomes
Source: Nat Commun. 2020 Mar 20;11:1498. doi: 10.1038/s41467-020-15274-0 (PMC7083915; doi:10.1038/s41467-020-15274-0)
Supplement: Supplementary file 7 — Supplementary Data 3 [file 41467_2020_15274_MOESM7_ESM.xlsx]

## Sheet: Content
Kraus et al. 2020
Supplementary Data 3
Table of content
Sheet
Supplementary Table 3	Quantification of H2A.Z levels following depletion of HAT2 over a time period of 48h

## Sheet: Western blot quantification
					Original values and inverted values of signal and background
	HAT2KD_H3	inverted_HAT2KD_H3	HAT2KD_H3_Backround	inverted_HAT2KD_H3_Backround
HAT2KD_0h_insoluble_1	77.774	177.226	249.859	5.141
HAT2KD_48h_insoluble_1	73.066	181.934	250.493	4.507
HAT2KD_0h_insoluble_2	100.245	154.755	251.353	3.647
HAT2KD_48h_insoluble_2	100.453	154.547	252.195	2.805
HAT2KD_0h_insoluble_3	116.175	138.825	252.889	2.111
HAT2KD_48h_insoluble_3	107.521	147.479	253.42	1.58
	HAT2KD_H2AZ	inverted_HAT2KD_H2AZ	HAT2KD_H2AZ_Backround	inverted_HAT2KD_H2AZ_Backround
HAT2KD_0h_insoluble_1	154.049	100.951	252.015	2.985
HAT2KD_48h_insoluble_1	221.567	33.433	252.606	2.394
HAT2KD_0h_insoluble_2	211.347	43.653	252.933	2.067
HAT2KD_48h_insoluble_2	234.393	20.607	253.456	1.544
HAT2KD_0h_insoluble_3	147.127	107.873	253.043	1.957
HAT2KD_48h_insoluble_3	236.499	18.501	253.66	1.34
					Normalised values
	inverted_HAT2KD_H3	inverted_HAT2KD_Backround	norm_HAT2KD_H3
HAT2KD_0h_insoluble_1	177.226	5.141	172.085
HAT2KD_48h_insoluble_1	181.934	4.507	177.427
HAT2KD_0h_insoluble_2	154.755	3.647	151.108
HAT2KD_48h_insoluble_2	154.547	2.805	151.742
HAT2KD_0h_insoluble_3	138.825	2.111	136.714
HAT2KD_48h_insoluble_3	147.479	1.58	145.899
	inverted_HAT2KD_H2AZ	inverted_HAT2KD_H2AZ_Backround	norm_HAT2KD_H2AZ
HAT2KD_0h_insoluble_1	100.951	2.985	97.966
HAT2KD_48h_insoluble_1	33.433	2.394	31.039
HAT2KD_0h_insoluble_2	43.653	2.067	41.586
HAT2KD_48h_insoluble_2	20.607	1.544	19.063
HAT2KD_0h_insoluble_3	107.873	1.957	105.916
HAT2KD_48h_insoluble_3	18.501	1.34	17.161
					Comparison of H2A.Z signal to reference signal (H2A.Z/H3 ratio)
	norm_HAT2KD_H3	norm_HAT2KD_H2AZ	H2A.Z/H3 ratio
HAT2KD_0h_insoluble_1	172.085	97.966	0.569288
HAT2KD_48h_insoluble_1	177.427	31.039	0.17494
HAT2KD_0h_insoluble_2	151.108	41.586	0.275207
HAT2KD_48h_insoluble_2	151.742	19.063	0.125628
HAT2KD_0h_insoluble_3	136.714	105.916	0.774727
HAT2KD_48h_insoluble_3	145.899	17.161	0.117622
					Calculation of H2A.Z levels after HAT2 depletion over a time-period of 48h
	H2A.Z/H3 ratio	H2A.Z/H3 ratio compared to control	calculated in Percentage
HAT2KD_0h_insoluble_1	0.569288	1	100
HAT2KD_48h_insoluble_1	0.17494	0.307295	30.7295
HAT2KD_0h_insoluble_2	0.275207	1	100
HAT2KD_48h_insoluble_2	0.125628	0.456484	45.6484
HAT2KD_0h_insoluble_3	0.774727	1	100
HAT2KD_48h_insoluble_3	0.117622	0.151824	15.1824
