# Supplementary material for: Distinct roles for H4 and H2A.Z acetylation in RNA transcription in African trypanosomes
Source: Nat Commun. 2020 Mar 20;11:1498. doi: 10.1038/s41467-020-15274-0 (PMC7083915; doi:10.1038/s41467-020-15274-0)
Supplement: Supplementary file 8 — Supplementary Data 4 [file 41467_2020_15274_MOESM8_ESM.xlsx]

## Sheet: Content
Kraus et al. 2020
Supplementary Data 4
Table of content
Sheet
Supplementary Table 4	Quantification of RNA Pol II (RPB9 subunit) levels following depletion of HAT1 over a time period of 48h

## Sheet: Western blot quantification
					Original values and inverted values of signal and background
	HAT1_H3_values	HAT1_Inverted_H3_values	HAT1_H3_background_values	HAT1_Inverted_H3_background_values
HAT1KD_TYRPB9_0h_insoluble #1	57.257	197.743	246.656	8.344
HAT1KD_TYRPB9_48h_insoluble #1	61.171	193.829	246.34	8.66
HAT1KD_TYRPB9_0h_insoluble #2	63.32	191.68	246.034	8.966
HAT1KD_TYRPB9_48h_insoluble #2	62.056	192.944	242.614	12.386
HAT1KD_TYRPB9_0h_insoluble #3	56.554	198.446	240.152	14.848
HAT1KD_TYRPB9_48h_insoluble #3	64.722	190.278	243.326	11.674
	HAT1_RPB9_values	HAT1_Inverted_RPB9_values	HAT1_RPB9_background_values	HAT1_Inverted_RPB9_background_values
HAT1KD_TYRPB9_0h_insoluble #1	175.106	79.894	251.27	3.73
HAT1KD_TYRPB9_48h_insoluble #1	246.292	8.708	251.64	3.36
HAT1KD_TYRPB9_0h_insoluble #2	142.51	112.49	250.892	4.108
HAT1KD_TYRPB9_48h_insoluble #2	243.765	11.235	252.927	2.073
HAT1KD_TYRPB9_0h_insoluble #3	203.719	51.281	251.405	3.595
HAT1KD_TYRPB9_48h_insoluble #3	248.94	6.06	252.654	2.346
					Normalised values
	HAT1_Inverted_H3_values	HAT1_Inverted_H3_background_values	norm_HAT1KD_H3
HAT1KD_TYRPB9_0h_insoluble #1	197.743	8.344	189.399
HAT1KD_TYRPB9_48h_insoluble #1	193.829	8.66	185.169
HAT1KD_TYRPB9_0h_insoluble #2	191.68	8.966	182.714
HAT1KD_TYRPB9_48h_insoluble #2	192.944	12.386	180.558
HAT1KD_TYRPB9_0h_insoluble #3	198.446	14.848	183.598
HAT1KD_TYRPB9_48h_insoluble #3	190.278	11.674	178.604
	HAT1_Inverted_RPB9_values	HAT1_Inverted_RPB9_background_values	norm_HAT1KD_RPB9
HAT1KD_TYRPB9_0h_insoluble #1	79.894	3.73	76.164
HAT1KD_TYRPB9_48h_insoluble #1	8.708	3.36	5.348
HAT1KD_TYRPB9_0h_insoluble #2	112.49	4.108	108.382
HAT1KD_TYRPB9_48h_insoluble #2	11.235	2.073	9.162
HAT1KD_TYRPB9_0h_insoluble #3	51.281	3.595	47.686
HAT1KD_TYRPB9_48h_insoluble #3	6.06	2.346	3.714
					Comparison of RPB9 signal to reference signal (RPB9/H3 ratio)
	norm_HAT1KD_H3	norm_HAT1KD_RPB9	RPB9/H3 ratio
HAT1KD_TYRPB9_0h_insoluble #1	189.399	76.164	0.402135
HAT1KD_TYRPB9_48h_insoluble #1	185.169	5.348	0.0288817
HAT1KD_TYRPB9_0h_insoluble #2	182.714	108.382	0.593178
HAT1KD_TYRPB9_48h_insoluble #2	180.558	9.162	0.0507427
HAT1KD_TYRPB9_0h_insoluble #3	183.598	47.686	0.25973
HAT1KD_TYRPB9_48h_insoluble #3	178.604	3.714	0.0207946
					Calculation of RPB9 levels after HAT1 depletion over a time-period of 48h
	RPB9/H3 ratio	RPB9/H3 ratio compared to control	calculated in Percentage
HAT1KD_TYRPB9_0h_insoluble #1	0.402135	1	100
HAT1KD_TYRPB9_48h_insoluble #1	0.0288817	0.0718209	7.18209
HAT1KD_TYRPB9_0h_insoluble #2	0.593178	1	100
HAT1KD_TYRPB9_48h_insoluble #2	0.0507427	0.0855437	8.55437
HAT1KD_TYRPB9_0h_insoluble #3	0.25973	1	100
HAT1KD_TYRPB9_48h_insoluble #3	0.0207946	0.0800622	8.00622
