# Supplementary material for: Distinct roles for H4 and H2A.Z acetylation in RNA transcription in African trypanosomes
Source: Nat Commun. 2020 Mar 20;11:1498. doi: 10.1038/s41467-020-15274-0 (PMC7083915; doi:10.1038/s41467-020-15274-0)
Supplement: Supplementary file 9 — Supplementary Data 5 [file 41467_2020_15274_MOESM9_ESM.xlsx]

## Sheet: Content
Kraus et al. 2020
Supplementary Data 5
Table of content
Sheet
Supplementary Table 5.1	ERCC factors determined by DESeq2
Supplementary Table 5.2	Calculation of factors for Coverage analysis (Reciprocal ERCC factors)

## Sheet: 5.1 ERCC
Sample	ERCC
RNA_WT_1	0.550485
RNA_WT_2	0.543916
RNA_WT_3	0.946103
RNA_WT_merged	0.680168
RNA_HAT2KD2T1_48h_1	0.868975
RNA_HAT2KD2T1_48h_2	0.838126
RNA_HAT2KD2T1_48h_3	1.13384
RNA_HAT2KD2T1_48h_merged	0.946981
RNA_HAT1KD2T1_48h_1	1.60125
RNA_HAT1KD2T1_48h_2	2.06122
RNA_HAT1KD2T1_48h_3	1.50396
RNA_HAT1KD2T1_48h_merged	1.72214

## Sheet: 5.2 ReciprocalERCC
Sample	Reciprocal Value
RNA_WT_1	1.81658
RNA_WT_2	1.83852
RNA_WT_3	1.05697
RNA_WT_merged	1.47022
RNA_HAT2KD2T1_48h_1	1.15078
RNA_HAT2KD2T1_48h_2	1.19314
RNA_HAT2KD2T1_48h_3	0.881956
RNA_HAT2KD2T1_48h_merged	1.05599
RNA_HAT1KD2T1_48h_1	0.624511
RNA_HAT1KD2T1_48h_2	0.48515
RNA_HAT1KD2T1_48h_3	0.664913
RNA_HAT1KD2T1_48h_merged	0.580672
