# Supplementary material for: Distinct roles for H4 and H2A.Z acetylation in RNA transcription in African trypanosomes
Source: Nat Commun. 2020 Mar 20;11:1498. doi: 10.1038/s41467-020-15274-0 (PMC7083915; doi:10.1038/s41467-020-15274-0)
Supplement: Supplementary file 10 — Supplementary Data 6 [file 41467_2020_15274_MOESM10_ESM.xlsx]

## Sheet: Contents
Kraus et al. 2020
Supplementary Data 6
Table of content
Sheet
Supplementary Table 6	Information about sequencing data discussed in this publication and their processing sorted by figure.

## Sheet: Sequencing information
			sequencing						mapping of sequenced reads				processing of aligned reads		Coverage visualization		Processing of coverage files
Figure	Supplementary Figure	reference	fastq name	type of seq	sequencer	sequencing mode	readlength [bp]	sequenced reads	mapping software	mapping parameters	read alignments	reference genome	Sorting of reads	Merging of replicative dataset	wig files ws5001ss1001	wig files ws1ss1	average files ws501ss101	average files bin	statistics
1a; 6a,b; 7c	1b		NS263_WT_ChIP_H2AZ_R1.fq.bz2; NS263_WT_ChIP_H2AZ_R2.fq.bz2	ChIPseq	Illumina NextSeq 500	paired-end	2x76 bp	3015378	Bowtie2 version 2.2.9	local	0.9908	HGAP3_Tb427v9	NS263_WT_ChIP_H2AZ_to_HGAP3_Tb427v9_bwt2.sorted.bam		CpB_ws5001_ss1001_ratio_NS565_SM_TyH2A_Input_1_to_HGAP3_Tb427v9_bwt2.sorted_vs_NS263_WT_ChIP_H2AZ_to_HGAP3_Tb427v9_bwt2.sorted.wig; CpB_ws5001_ss1001_numerator_NS263_WT_ChIP_H2AZ_to_HGAP3_Tb427v9_bwt2.sorted.wig	CpB_ws1_ss1_ratio_NS565_SM_TyH2A_Input_1_to_HGAP3_Tb427v9_bwt2.sorted_vs_NS263_WT_ChIP_H2AZ_to_HGAP3_Tb427v9_bwt2.sorted.wig; CpB_ws1_ss1_numerator_NS263_WT_ChIP_H2AZ_to_HGAP3_Tb427v9_bwt2.sorted.wig	HGAP3_v9_dTSS_clearH2AZsep; HGAP3_v9_sTSS+		median
	12		NS276_2T1_HAT2_KD_ChIP_0h_1_R1.fq.gz; NS276_2T1_HAT2_KD_ChIP_0h_1_R2.fq.gz	ChIPseq	Illumina NextSeq 500	paired-end	2x76 bp	3380265	Bowtie2 version 2.2.9	local	0.9795	HGAP3_Tb427v9	NS276_2T1_HAT2_KD_ChIP_0h_1_to_HGAP3_Tb427v9_bwt2.sorted.bam			CpB_ws1_ss1_numerator_NS276_2T1_HAT2_KD_ChIP_0h_1_to_HGAP3_Tb427v9_bwt2.sorted.wig	HGAP3_v9_dTSS_clearH2AZsep; HGAP3_v9_sTSS+		median
	12		NS277_2T1_HAT2_KD_ChIP_24h_1_R1.fq.gz; NS277_2T1_HAT2_KD_ChIP_24h_1_R2.fq.gz	ChIPseq	Illumina NextSeq 500	paired-end	2x76 bp	3357305	Bowtie2 version 2.2.9	local	0.9839	HGAP3_Tb427v9	NS277_2T1_HAT2_KD_ChIP_24h_1_to_HGAP3_Tb427v9_bwt2.sorted.bam			CpB_ws1_ss1_numerator_NS277_2T1_HAT2_KD_ChIP_24h_1_to_HGAP3_Tb427v9_bwt2.sorted.wig	HGAP3_v9_dTSS_clearH2AZsep; HGAP3_v9_sTSS+		median
	12		NS278_2T1_HAT2_KD_ChIP_48h_1_R1.fq.gz; NS278_2T1_HAT2_KD_ChIP_48h_1_R2.fq.gz	ChIPseq	Illumina NextSeq 500	paired-end	2x76 bp	3453220	Bowtie2 version 2.2.9	local	0.9862	HGAP3_Tb427v9	NS278_2T1_HAT2_KD_ChIP_48h_1_to_HGAP3_Tb427v9_bwt2.sorted.bam			CpB_ws1_ss1_numerator_NS278_2T1_HAT2_KD_ChIP_48h_1_to_HGAP3_Tb427v9_bwt2.sorted.wig	HGAP3_v9_dTSS_clearH2AZsep; HGAP3_v9_sTSS+		median
	12		NS283_HAT2_KD_2T1_ChIP_0h_2_R1.fq.gz; NS283_HAT2_KD_2T1_ChIP_0h_2_R2.fq.gz	ChIPseq	Illumina NextSeq 500	paired-end	2x76 bp	2619228	Bowtie2 version 2.2.9	local	0.9767	HGAP3_Tb427v9	NS283_HAT2_KD_2T1_ChIP_0h_2_to_HGAP3_Tb427v9_bwt2.sorted.bam			CpB_ws1_ss1_numerator_NS283_HAT2_KD_2T1_ChIP_0h_2_to_HGAP3_Tb427v9_bwt2.sorted.wig	HGAP3_v9_dTSS_clearH2AZsep; HGAP3_v9_sTSS+		median
	12		NS284_HAT2_KD_2T1_ChIP_24h_2_R1.fq.gz; NS284_HAT2_KD_2T1_ChIP_24h_2_R2.fq.gz	ChIPseq	Illumina NextSeq 500	paired-end	2x76 bp	2695096	Bowtie2 version 2.2.9	local	0.9662	HGAP3_Tb427v9	NS284_HAT2_KD_2T1_ChIP_24h_2_to_HGAP3_Tb427v9_bwt2.sorted.bam			CpB_ws1_ss1_numerator_NS284_HAT2_KD_2T1_ChIP_24h_2_to_HGAP3_Tb427v9_bwt2.sorted.wig	HGAP3_v9_dTSS_clearH2AZsep; HGAP3_v9_sTSS+		median
6a	12		NS285_HAT2_KD_2T1_ChIP_48h_2_R1.fq.gz; NS285_HAT2_KD_2T1_ChIP_48h_2_R2.fq.gz	ChIPseq	Illumina NextSeq 500	paired-end	2x76 bp	2276000	Bowtie2 version 2.2.9	local	0.9592	HGAP3_Tb427v9	NS285_HAT2_KD_2T1_ChIP_48h_2_to_HGAP3_Tb427v9_bwt2.sorted.bam		CpB_ws5001_ss1001_numerator_NS285_HAT2_KD_2T1_ChIP_48h_2_to_HGAP3_Tb427v9_bwt2.sorted.wig	CpB_ws1_ss1_numerator_NS285_HAT2_KD_2T1_ChIP_48h_2_to_HGAP3_Tb427v9_bwt2.sorted.wig	HGAP3_v9_dTSS_clearH2AZsep; HGAP3_v9_sTSS+		median
	12		NS286_HAT2_KD_2T1_ChIP_72h_1_R1.fq.gz; NS286_HAT2_KD_2T1_ChIP_72h_1_R2.fq.gz	ChIPseq	Illumina NextSeq 500	paired-end	2x76 bp	1080736	Bowtie2 version 2.2.9	local	0.9691	HGAP3_Tb427v9	NS286_HAT2_KD_2T1_ChIP_72h_1_to_HGAP3_Tb427v9_bwt2.sorted.bam			CpB_ws1_ss1_numerator_NS286_HAT2_KD_2T1_ChIP_72h_1_to_HGAP3_Tb427v9_bwt2.sorted.wig	HGAP3_v9_dTSS_clearH2AZsep; HGAP3_v9_sTSS+		median
	12		NS287_HAT2_KD_2T1_ChIP_72h_2_R1.fq.gz; NS287_HAT2_KD_2T1_ChIP_72h_2_R2.fq.gz	ChIPseq	Illumina NextSeq 500	paired-end	2x76 bp	7344525	Bowtie2 version 2.2.9	local	0.9761	HGAP3_Tb427v9	NS287_HAT2_KD_2T1_ChIP_72h_2_to_HGAP3_Tb427v9_bwt2.sorted.bam			CpB_ws1_ss1_numerator_NS287_HAT2_KD_2T1_ChIP_72h_2_to_HGAP3_Tb427v9_bwt2.sorted.wig	HGAP3_v9_dTSS_clearH2AZsep; HGAP3_v9_sTSS+		median
			NS291_HAT2_KD_2T1_Input_0h_2_R1.fq.gz; NS291_HAT2_KD_2T1_Input_0h_2_R2.fq.gz	ChIPseq	Illumina NextSeq 500	paired-end	2x76 bp	2788620	Bowtie2 version 2.2.9	local	0.9345	HGAP3_Tb427v9	NS291_HAT2_KD_2T1_Input_0h_2_to_HGAP3_Tb427v9_bwt2.sorted.bam			CpB_ws1_ss1_denominator_NS291_HAT2_KD_2T1_Input_0h_2_to_HGAP3_Tb427v9_bwt2.sorted.wig	HGAP3_v9_dTSS_clearH2AZsep; HGAP3_v9_sTSS+		median
			NS292_HAT2_KD_2T1_Input_24h_2_R1.fq.gz; NS292_HAT2_KD_2T1_Input_24h_2_R2.fq.gz	ChIPseq	Illumina NextSeq 500	paired-end	2x76 bp	2709181	Bowtie2 version 2.2.9	local	0.9605	HGAP3_Tb427v9	NS292_HAT2_KD_2T1_Input_24h_2_to_HGAP3_Tb427v9_bwt2.sorted.bam			CpB_ws1_ss1_denominator_NS292_HAT2_KD_2T1_Input_24h_2_to_HGAP3_Tb427v9_bwt2.sorted.wig	HGAP3_v9_dTSS_clearH2AZsep; HGAP3_v9_sTSS+		median
			NS293_HAT2_KD_2T1_Input_48h_2_R1.fq.gz; NS293_HAT2_KD_2T1_Input_48h_2_R2.fq.gz	ChIPseq	Illumina NextSeq 500	paired-end	2x76 bp	3004490	Bowtie2 version 2.2.9	local	0.9467	HGAP3_Tb427v9	NS293_HAT2_KD_2T1_Input_48h_2_to_HGAP3_Tb427v9_bwt2.sorted.bam			CpB_ws1_ss1_denominator_NS293_HAT2_KD_2T1_Input_48h_2_to_HGAP3_Tb427v9_bwt2.sorted.wig	HGAP3_v9_dTSS_clearH2AZsep; HGAP3_v9_sTSS+		median
			NS294_HAT2_KD_2T1_Input_72h_1_R1.fq.gz; NS294_HAT2_KD_2T1_Input_72h_1_R2.fq.gz	ChIPseq	Illumina NextSeq 500	paired-end	2x76 bp	2816922	Bowtie2 version 2.2.9	local	0.9557	HGAP3_Tb427v9	NS294_HAT2_KD_2T1_Input_72h_1_to_HGAP3_Tb427v9_bwt2.sorted.bam			CpB_ws1_ss1_denominator_NS294_HAT2_KD_2T1_Input_72h_1_to_HGAP3_Tb427v9_bwt2.sorted.wig	HGAP3_v9_dTSS_clearH2AZsep; HGAP3_v9_sTSS+		median
			NS295_HAT2_KD_2T1_Input_72h_2_R1.fq.gz; NS295_HAT2_KD_2T1_Input_72h_2_R2.fq.gz	ChIPseq	Illumina NextSeq 500	paired-end	2x76 bp	2084397	Bowtie2 version 2.2.9	local	0.9139	HGAP3_Tb427v9	NS295_HAT2_KD_2T1_Input_72h_2_to_HGAP3_Tb427v9_bwt2.sorted.bam			CpB_ws1_ss1_denominator_NS295_HAT2_KD_2T1_Input_72h_2_to_HGAP3_Tb427v9_bwt2.sorted.wig	HGAP3_v9_dTSS_clearH2AZsep; HGAP3_v9_sTSS+		median
			NS476_2T1_HAT1_KD_24h_Input_1_R1.fq.gz; NS476_2T1_HAT1_KD_24h_Input_1_R2.fq.gz	ChIPseq	Illumina NextSeq 500	paired-end	2x76 bp	7211097	Bowtie2 version 2.2.9	local	0.9738	HGAP3_Tb427v9	NS476_2T1_HAT1_KD_24h_Input_1_to_HGAP3_Tb427v9_bwt2.sorted.bam			CpB_ws1_ss1_denominator_NS476_2T1_HAT1_KD_24h_Input_1_to_HGAP3_Tb427v9_bwt2.sorted.wig	HGAP3_v9_dTSS_clearH2AZsep; HGAP3_v9_sTSS+		median
			NS477_2T1_HAT1_KD_48h_Input_1_R1.fq.gz; NS477_2T1_HAT1_KD_48h_Input_1_R2.fq.gz	ChIPseq	Illumina NextSeq 500	paired-end	2x76 bp	6611792	Bowtie2 version 2.2.9	local	0.9691	HGAP3_Tb427v9	NS477_2T1_HAT1_KD_48h_Input_1_to_HGAP3_Tb427v9_bwt2.sorted.bam			CpB_ws1_ss1_denominator_NS477_2T1_HAT1_KD_48h_Input_1_to_HGAP3_Tb427v9_bwt2.sorted.wig	HGAP3_v9_dTSS_clearH2AZsep; HGAP3_v9_sTSS+		median
	13		NS484_2T1_HAT1_KD_0h_ChIP_1_R1.fq.gz; NS484_2T1_HAT1_KD_0h_ChIP_1_R2.fq.gz	ChIPseq	Illumina NextSeq 500	paired-end	2x76 bp	8091270	Bowtie2 version 2.2.9	local	0.9765	HGAP3_Tb427v9	NS484_2T1_HAT1_KD_0h_ChIP_1_to_HGAP3_Tb427v9_bwt2.sorted.bam			CpB_ws1_ss1_numerator_NS484_2T1_HAT1_KD_0h_ChIP_1_to_HGAP3_Tb427v9_bwt2.sorted.wig	HGAP3_v9_dTSS_clearH2AZsep; HGAP3_v9_sTSS+		median
	13		NS485_2T1_HAT1_KD_24h_ChIP_1_R1.fq.gz; NS485_2T1_HAT1_KD_24h_ChIP_1_R2.fq.gz	ChIPseq	Illumina NextSeq 500	paired-end	2x76 bp	8246854	Bowtie2 version 2.2.9	local	0.9797	HGAP3_Tb427v9	NS485_2T1_HAT1_KD_24h_ChIP_1_to_HGAP3_Tb427v9_bwt2.sorted.bam			CpB_ws1_ss1_numerator_NS485_2T1_HAT1_KD_24h_ChIP_1_to_HGAP3_Tb427v9_bwt2.sorted.wig	HGAP3_v9_dTSS_clearH2AZsep; HGAP3_v9_sTSS+		median
6b	13		NS486_2T1_HAT1_KD_48h_ChIP_1_R1.fq.gz; NS486_2T1_HAT1_KD_48h_ChIP_1_R2.fq.gz	ChIPseq	Illumina NextSeq 500	paired-end	2x76 bp	11620011	Bowtie2 version 2.2.9	local	0.9797	HGAP3_Tb427v9	NS486_2T1_HAT1_KD_48h_ChIP_1_to_HGAP3_Tb427v9_bwt2.sorted.bam		CpB_ws5001_ss1001_numerator_NS486_2T1_HAT1_KD_48h_ChIP_1_to_HGAP3_Tb427v9_bwt2.sorted.wig	CpB_ws1_ss1_numerator_NS486_2T1_HAT1_KD_48h_ChIP_1_to_HGAP3_Tb427v9_bwt2.sorted.wig	HGAP3_v9_dTSS_clearH2AZsep; HGAP3_v9_sTSS+		median
			NS487_2T1_HAT1_KD_0h_Input_1_R1.fq.gz; NS487_2T1_HAT1_KD_0h_Input_1_R2.fq.gz	ChIPseq	Illumina NextSeq 500	paired-end	2x76 bp	10018772	Bowtie2 version 2.2.9	local	0.9773	HGAP3_Tb427v9	NS487_2T1_HAT1_KD_0h_Input_1_to_HGAP3_Tb427v9_bwt2.sorted.bam			CpB_ws1_ss1_denominator_NS487_2T1_HAT1_KD_0h_Input_1_to_HGAP3_Tb427v9_bwt2.sorted.wig	HGAP3_v9_dTSS_clearH2AZsep; HGAP3_v9_sTSS+		median
	13		NS491_2T1_HAT1_KD_0h_ChIP_2_R1.fq.gz; NS491_2T1_HAT1_KD_0h_ChIP_2_R2.fq.gz	ChIPseq	Illumina NextSeq 500	paired-end	2x76 bp	3980805	Bowtie2 version 2.2.9	local	0.9799	HGAP3_Tb427v9	NS491_2T1_HAT1_KD_0h_ChIP_2_to_HGAP3_Tb427v9_bwt2.sorted.bam			CpB_ws1_ss1_numerator_NS491_2T1_HAT1_KD_0h_ChIP_2_to_HGAP3_Tb427v9_bwt2.sorted.wig	HGAP3_v9_dTSS_clearH2AZsep; HGAP3_v9_sTSS+		median
	13		NS492_2T1_HAT1_KD_24h_ChIP_2_R1.fq.gz; NS492_2T1_HAT1_KD_24h_ChIP_2_R2.fq.gz	ChIPseq	Illumina NextSeq 500	paired-end	2x76 bp	4484259	Bowtie2 version 2.2.9	local	0.991	HGAP3_Tb427v9	NS492_2T1_HAT1_KD_24h_ChIP_2_to_HGAP3_Tb427v9_bwt2.sorted.bam			CpB_ws1_ss1_numerator_NS492_2T1_HAT1_KD_24h_ChIP_2_to_HGAP3_Tb427v9_bwt2.sorted.wig	HGAP3_v9_dTSS_clearH2AZsep; HGAP3_v9_sTSS+		median
	13		NS493_2T1_HAT1_KD_48h_ChIP_2_R1.fq.gz; NS493_2T1_HAT1_KD_48h_ChIP_2_R2.fq.gz	ChIPseq	Illumina NextSeq 500	paired-end	2x76 bp	12761757	Bowtie2 version 2.2.9	local	0.9775	HGAP3_Tb427v9	NS493_2T1_HAT1_KD_48h_ChIP_2_to_HGAP3_Tb427v9_bwt2.sorted.bam			CpB_ws1_ss1_numerator_NS493_2T1_HAT1_KD_48h_ChIP_2_to_HGAP3_Tb427v9_bwt2.sorted.wig	HGAP3_v9_dTSS_clearH2AZsep; HGAP3_v9_sTSS+		median
			NS494_2T1_HAT1_KD_0h_Input_2_R1.fq.gz; NS494_2T1_HAT1_KD_0h_Input_2_R2.fq.gz	ChIPseq	Illumina NextSeq 500	paired-end	2x76 bp	5350241	Bowtie2 version 2.2.9	local	0.9652	HGAP3_Tb427v9	NS494_2T1_HAT1_KD_0h_Input_2_to_HGAP3_Tb427v9_bwt2.sorted.bam			CpB_ws1_ss1_denominator_NS494_2T1_HAT1_KD_0h_Input_2_to_HGAP3_Tb427v9_bwt2.sorted.wig	HGAP3_v9_dTSS_clearH2AZsep; HGAP3_v9_sTSS+		median
			NS495_2T1_HAT1_KD_24h_Input_2_R1.fq.gz; NS495_2T1_HAT1_KD_24h_Input_2_R2.fq.gz	ChIPseq	Illumina NextSeq 500	paired-end	2x76 bp	5922089	Bowtie2 version 2.2.9	local	0.9669	HGAP3_Tb427v9	NS495_2T1_HAT1_KD_24h_Input_2_to_HGAP3_Tb427v9_bwt2.sorted.bam			CpB_ws1_ss1_denominator_NS495_2T1_HAT1_KD_24h_Input_2_to_HGAP3_Tb427v9_bwt2.sorted.wig	HGAP3_v9_dTSS_clearH2AZsep; HGAP3_v9_sTSS+		median
			NS496_2T1_HAT1_KD_48h_Input_2_R1.fq.gz; NS496_2T1_HAT1_KD_48h_Input_2_R2.fq.gz	ChIPseq	Illumina NextSeq 500	paired-end	2x76 bp	5596528	Bowtie2 version 2.2.9	local	0.9781	HGAP3_Tb427v9	NS496_2T1_HAT1_KD_48h_Input_2_to_HGAP3_Tb427v9_bwt2.sorted.bam			CpB_ws1_ss1_denominator_NS496_2T1_HAT1_KD_48h_Input_2_to_HGAP3_Tb427v9_bwt2.sorted.wig	HGAP3_v9_dTSS_clearH2AZsep; HGAP3_v9_sTSS+		median
	13		NS531_HAT1KD_0h_H2AZ_ChIP_3_R1.fq.bz2; NS531_HAT1KD_0h_H2AZ_ChIP_3_R2.fq.bz2	ChIPseq	Illumina NextSeq 500	paired-end	2x76 bp	2967118	Bowtie2 version 2.2.9	local	0.9804	HGAP3_Tb427v9	NS531_HAT1KD_0h_H2AZ_ChIP_3_to_HGAP3_Tb427v9_bwt2.sorted.bam			CpB_ws1_ss1_numerator_NS531_HAT1KD_0h_H2AZ_ChIP_3_to_HGAP3_Tb427v9_bwt2.sorted.wig	HGAP3_v9_dTSS_clearH2AZsep; HGAP3_v9_sTSS+		median
	13		NS532_HAT1KD_0h_H2AZ_ChIP_4_R1.fq.bz2; NS532_HAT1KD_0h_H2AZ_ChIP_4_R2.fq.bz2	ChIPseq	Illumina NextSeq 500	paired-end	2x76 bp	3597753	Bowtie2 version 2.2.9	local	0.9824	HGAP3_Tb427v9	NS532_HAT1KD_0h_H2AZ_ChIP_4_to_HGAP3_Tb427v9_bwt2.sorted.bam			CpB_ws1_ss1_numerator_NS532_HAT1KD_0h_H2AZ_ChIP_4_to_HGAP3_Tb427v9_bwt2.sorted.wig	HGAP3_v9_dTSS_clearH2AZsep; HGAP3_v9_sTSS+		median
	13		NS533_HAT1KD_48h_H2AZ_ChIP_3_R1.fq.bz2; NS533_HAT1KD_48h_H2AZ_ChIP_3_R2.fq.bz2	ChIPseq	Illumina NextSeq 500	paired-end	2x76 bp	3738898	Bowtie2 version 2.2.9	local	0.9814	HGAP3_Tb427v9	NS533_HAT1KD_48h_H2AZ_ChIP_3_to_HGAP3_Tb427v9_bwt2.sorted.bam			CpB_ws1_ss1_numerator_NS533_HAT1KD_48h_H2AZ_ChIP_3_to_HGAP3_Tb427v9_bwt2.sorted.wig	HGAP3_v9_dTSS_clearH2AZsep; HGAP3_v9_sTSS+		median
	13		NS534_HAT1KD_48h_H2AZ_ChIP_4_R1.fq.bz2; NS534_HAT1KD_48h_H2AZ_ChIP_4_R2.fq.bz2	ChIPseq	Illumina NextSeq 500	paired-end	2x76 bp	3015430	Bowtie2 version 2.2.9	local	0.9786	HGAP3_Tb427v9	NS534_HAT1KD_48h_H2AZ_ChIP_4_to_HGAP3_Tb427v9_bwt2.sorted.bam			CpB_ws1_ss1_numerator_NS534_HAT1KD_48h_H2AZ_ChIP_4_to_HGAP3_Tb427v9_bwt2.sorted.wig	HGAP3_v9_dTSS_clearH2AZsep; HGAP3_v9_sTSS+		median
			NS535_HAT1KD_0h_H2AZ_Input_3_R1.fq.bz2; NS535_HAT1KD_0h_H2AZ_Input_3_R2.fq.bz2	ChIPseq	Illumina NextSeq 500	paired-end	2x76 bp	3587464	Bowtie2 version 2.2.9	local	0.9715	HGAP3_Tb427v9	NS535_HAT1KD_0h_H2AZ_Input_3_to_HGAP3_Tb427v9_bwt2.sorted.bam			CpB_ws1_ss1_denominator_NS535_HAT1KD_0h_H2AZ_Input_3_to_HGAP3_Tb427v9_bwt2.sorted.wig	HGAP3_v9_dTSS_clearH2AZsep; HGAP3_v9_sTSS+		median
			NS536_HAT1KD_0h_H2AZ_Input_4_R1.fq.bz2; NS536_HAT1KD_0h_H2AZ_Input_4_R2.fq.bz2	ChIPseq	Illumina NextSeq 500	paired-end	2x76 bp	3176148	Bowtie2 version 2.2.9	local	0.9731	HGAP3_Tb427v9	NS536_HAT1KD_0h_H2AZ_Input_4_to_HGAP3_Tb427v9_bwt2.sorted.bam			CpB_ws1_ss1_denominator_NS536_HAT1KD_0h_H2AZ_Input_4_to_HGAP3_Tb427v9_bwt2.sorted.wig	HGAP3_v9_dTSS_clearH2AZsep; HGAP3_v9_sTSS+		median
			NS537_HAT1KD_48h_H2AZ_Input_3_R1.fq.bz2; NS537_HAT1KD_48h_H2AZ_Input_3_R2.fq.bz2	ChIPseq	Illumina NextSeq 500	paired-end	2x76 bp	3429705	Bowtie2 version 2.2.9	local	0.9786	HGAP3_Tb427v9	NS537_HAT1KD_48h_H2AZ_Input_3_to_HGAP3_Tb427v9_bwt2.sorted.bam			CpB_ws1_ss1_denominator_NS537_HAT1KD_48h_H2AZ_Input_3_to_HGAP3_Tb427v9_bwt2.sorted.wig	HGAP3_v9_dTSS_clearH2AZsep; HGAP3_v9_sTSS+		median
			NS538_HAT1KD_48h_H2AZ_Input_4_R1.fq.bz2; NS538_HAT1KD_48h_H2AZ_Input_4_R2.fq.bz2	ChIPseq	Illumina NextSeq 500	paired-end	2x76 bp	2808329	Bowtie2 version 2.2.9	local	0.966	HGAP3_Tb427v9	NS538_HAT1KD_48h_H2AZ_Input_4_to_HGAP3_Tb427v9_bwt2.sorted.bam			CpB_ws1_ss1_denominator_NS538_HAT1KD_48h_H2AZ_Input_4_to_HGAP3_Tb427v9_bwt2.sorted.wig	HGAP3_v9_dTSS_clearH2AZsep; HGAP3_v9_sTSS+		median
	12		NS539_HAT2KD_0h_H2AZ_ChIP_3_R1.fq.bz2; NS539_HAT2KD_0h_H2AZ_ChIP_3_R2.fq.bz2	ChIPseq	Illumina NextSeq 500	paired-end	2x76 bp	2060120	Bowtie2 version 2.2.9	local	0.9511	HGAP3_Tb427v9	NS539_HAT2KD_0h_H2AZ_ChIP_3_to_HGAP3_Tb427v9_bwt2.sorted.bam			CpB_ws1_ss1_numerator_NS539_HAT2KD_0h_H2AZ_ChIP_3_to_HGAP3_Tb427v9_bwt2.sorted.wig	HGAP3_v9_dTSS_clearH2AZsep; HGAP3_v9_sTSS+		median
	12		NS540_HAT2KD_0h_H2AZ_ChIP_4_R1.fq.bz2; NS540_HAT2KD_0h_H2AZ_ChIP_4_R2.fq.bz2	ChIPseq	Illumina NextSeq 500	paired-end	2x76 bp	3065918	Bowtie2 version 2.2.9	local	0.9545	HGAP3_Tb427v9	NS540_HAT2KD_0h_H2AZ_ChIP_4_to_HGAP3_Tb427v9_bwt2.sorted.bam			CpB_ws1_ss1_numerator_NS540_HAT2KD_0h_H2AZ_ChIP_4_to_HGAP3_Tb427v9_bwt2.sorted.wig	HGAP3_v9_dTSS_clearH2AZsep; HGAP3_v9_sTSS+		median
	12		NS541_HAT2KD_48h_H2AZ_ChIP_3_R1.fq.bz2; NS541_HAT2KD_48h_H2AZ_ChIP_3_R2.fq.bz2	ChIPseq	Illumina NextSeq 500	paired-end	2x76 bp	3308527	Bowtie2 version 2.2.9	local	0.9865	HGAP3_Tb427v9	NS541_HAT2KD_48h_H2AZ_ChIP_3_to_HGAP3_Tb427v9_bwt2.sorted.bam			CpB_ws1_ss1_numerator_NS541_HAT2KD_48h_H2AZ_ChIP_3_to_HGAP3_Tb427v9_bwt2.sorted.wig	HGAP3_v9_dTSS_clearH2AZsep; HGAP3_v9_sTSS+		median
	12		NS542_HAT2KD_48h_H2AZ_ChIP_4_R1.fq.bz2; NS542_HAT2KD_48h_H2AZ_ChIP_4_R2.fq.bz2	ChIPseq	Illumina NextSeq 500	paired-end	2x76 bp	3561204	Bowtie2 version 2.2.9	local	0.985	HGAP3_Tb427v9	NS542_HAT2KD_48h_H2AZ_ChIP_4_to_HGAP3_Tb427v9_bwt2.sorted.bam			CpB_ws1_ss1_numerator_NS542_HAT2KD_48h_H2AZ_ChIP_4_to_HGAP3_Tb427v9_bwt2.sorted.wig	HGAP3_v9_dTSS_clearH2AZsep; HGAP3_v9_sTSS+		median
			NS543_HAT2KD_0h_H2AZ_Input_3_R1.fq.bz2; NS543_HAT2KD_0h_H2AZ_Input_3_R2.fq.bz2	ChIPseq	Illumina NextSeq 500	paired-end	2x76 bp	2884766	Bowtie2 version 2.2.9	local	0.9438	HGAP3_Tb427v9	NS543_HAT2KD_0h_H2AZ_Input_3_to_HGAP3_Tb427v9_bwt2.sorted.bam			CpB_ws1_ss1_denominator_NS543_HAT2KD_0h_H2AZ_Input_3_to_HGAP3_Tb427v9_bwt2.sorted.wig	HGAP3_v9_dTSS_clearH2AZsep; HGAP3_v9_sTSS+		median
			NS544_HAT2KD_0h_H2AZ_Input_4_R1.fq.bz2; NS544_HAT2KD_0h_H2AZ_Input_4_R2.fq.bz2	ChIPseq	Illumina NextSeq 500	paired-end	2x76 bp	2783881	Bowtie2 version 2.2.9	local	0.9524	HGAP3_Tb427v9	NS544_HAT2KD_0h_H2AZ_Input_4_to_HGAP3_Tb427v9_bwt2.sorted.bam			CpB_ws1_ss1_denominator_NS544_HAT2KD_0h_H2AZ_Input_4_to_HGAP3_Tb427v9_bwt2.sorted.wig	HGAP3_v9_dTSS_clearH2AZsep; HGAP3_v9_sTSS+		median
			NS545_HAT2KD_48h_H2AZ_Input_3_R1.fq.bz2; NS545_HAT2KD_48h_H2AZ_Input_3_R2.fq.bz2	ChIPseq	Illumina NextSeq 500	paired-end	2x76 bp	2961602	Bowtie2 version 2.2.9	local	0.9752	HGAP3_Tb427v9	NS545_HAT2KD_48h_H2AZ_Input_3_to_HGAP3_Tb427v9_bwt2.sorted.bam			CpB_ws1_ss1_denominator_NS545_HAT2KD_48h_H2AZ_Input_3_to_HGAP3_Tb427v9_bwt2.sorted.wig	HGAP3_v9_dTSS_clearH2AZsep; HGAP3_v9_sTSS+		median
			NS546_HAT2KD_48h_H2AZ_Input_4_R1.fq.bz2; NS546_HAT2KD_48h_H2AZ_Input_4_R2.fq.bz2	ChIPseq	Illumina NextSeq 500	paired-end	2x76 bp	2643620	Bowtie2 version 2.2.9	local	0.9574	HGAP3_Tb427v9	NS546_HAT2KD_48h_H2AZ_Input_4_to_HGAP3_Tb427v9_bwt2.sorted.bam			CpB_ws1_ss1_denominator_NS546_HAT2KD_48h_H2AZ_Input_4_to_HGAP3_Tb427v9_bwt2.sorted.wig	HGAP3_v9_dTSS_clearH2AZsep; HGAP3_v9_sTSS+		median
7a; 8a			NS470_BF_2T1_TyRPB9_ChIP_1_R1.fq.gz; NS470_BF_2T1_TyRPB9_ChIP_1_R2.fq.gz	ChIPseq	Illumina NextSeq 500	paired-end	2x76 bp	13626619	Bowtie2 version 2.2.9	local	0.9548	HGAP3_Tb427v9	NS470_BF_2T1_TyRPB9_ChIP_1_to_HGAP3_Tb427v9_bwt2.sorted.bam			CpB_ws1_ss1_ratio_NS471_BF_2T1_TyRPB9_Input_1_to_HGAP3_Tb427v9_bwt2.sorted_vs_NS470_BF_2T1_TyRPB9_ChIP_1_to_HGAP3_Tb427v9_bwt2.sorted.wig	HGAP3_v9_dTSS_clearH2AZsep; HGAP3_v9_sTSS+		median
7a; 8a			NS471_BF_2T1_TyRPB9_Input_1_R1.fq.gz; NS471_BF_2T1_TyRPB9_Input_1_R2.fq.gz	ChIPseq	Illumina NextSeq 500	paired-end	2x76 bp	12737249	Bowtie2 version 2.2.9	local	0.9555	HGAP3_Tb427v9	NS471_BF_2T1_TyRPB9_Input_1_to_HGAP3_Tb427v9_bwt2.sorted.bam
			NS474_BF_2T1_TyRPB9_ChIP_2_R1.fq.gz; NS474_BF_2T1_TyRPB9_ChIP_2_R2.fq.gz	ChIPseq	Illumina NextSeq 500	paired-end	2x76 bp	12737249	Bowtie2 version 2.2.9	local	0.9408	HGAP3_Tb427v9	NS474_BF_2T1_TyRPB9_ChIP_2_to_HGAP3_Tb427v9_bwt2.sorted.bam			CpB_ws1_ss1_ratio_NS475_BF_2T1_TyRPB9_Input_2_to_HGAP3_Tb427v9_bwt2.sorted_vs_NS474_BF_2T1_TyRPB9_ChIP_2_to_HGAP3_Tb427v9_bwt2.sorted.wig	HGAP3_v9_dTSS_clearH2AZsep; HGAP3_v9_sTSS+		median
			NS475_BF_2T1_TyRPB9_Input_2_R1.fq.gz; NS475_BF_2T1_TyRPB9_Input_2_R2.fq.gz	ChIPseq	Illumina NextSeq 500	paired-end	2x76 bp	11622367	Bowtie2 version 2.2.9	local	0.9425	HGAP3_Tb427v9	NS475_BF_2T1_TyRPB9_Input_2_to_HGAP3_Tb427v9_bwt2.sorted.bam
	15		NS512_HAT1_KD_TyRPB9_0h_Input_1_R1.fq.bz2; NS512_HAT1_KD_TyRPB9_0h_Input_1_R2.fq.bz2	ChIPseq	Illumina NextSeq 500	paired-end	2x76 bp	6396887	Bowtie2 version 2.2.9	local	0.9772	HGAP3_Tb427v9	NS512_HAT1_KD_TyRPB9_0h_Input_1_to_HGAP3_Tb427v9_bwt2.sorted.bam			CpB_ws1_ss1_ratio_NS512_HAT1_KD_TyRPB9_0h_Input_1_to_HGAP3_Tb427v9_bwt2.sorted_vs_NS518_HAT1_KD_TyRPB9_0h_ChIP_1_to_HGAP3_Tb427v9_bwt2.sorted.wig	HGAP3_v9_dTSS_clearH2AZsep; HGAP3_v9_sTSS+		median
	15		NS513_HAT1_KD_TyRPB9_24h_Input_1_R1.fq.bz2; NS513_HAT1_KD_TyRPB9_24h_Input_1_R2.fq.bz2	ChIPseq	Illumina NextSeq 500	paired-end	2x76 bp	8439618	Bowtie2 version 2.2.9	local	0.9768	HGAP3_Tb427v9	NS513_HAT1_KD_TyRPB9_24h_Input_1_to_HGAP3_Tb427v9_bwt2.sorted.bam			CpB_ws1_ss1_ratio_NS513_HAT1_KD_TyRPB9_24h_Input_1_to_HGAP3_Tb427v9_bwt2.sorted_vs_NS519_HAT1_KD_TyRPB9_24h_ChIP_1_to_HGAP3_Tb427v9_bwt2.sorted.wig	HGAP3_v9_dTSS_clearH2AZsep; HGAP3_v9_sTSS+		median
8a	15		NS514_HAT1_KD_TyRPB9_48h_Input_1_R1.fq.bz2; NS514_HAT1_KD_TyRPB9_48h_Input_1_R2.fq.bz2	ChIPseq	Illumina NextSeq 500	paired-end	2x76 bp	8144610	Bowtie2 version 2.2.9	local	0.9654	HGAP3_Tb427v9	NS514_HAT1_KD_TyRPB9_48h_Input_1_to_HGAP3_Tb427v9_bwt2.sorted.bam			CpB_ws1_ss1_ratio_NS514_HAT1_KD_TyRPB9_48h_Input_1_to_HGAP3_Tb427v9_bwt2.sorted_vs_NS520_HAT1_KD_TyRPB9_48h_ChIP_1_to_HGAP3_Tb427v9_bwt2.sorted.wig	HGAP3_v9_dTSS_clearH2AZsep; HGAP3_v9_sTSS+		median
	14		NS515_HAT2_KD_TyRPB9_0h_Input_1_R1.fq.bz2; NS515_HAT2_KD_TyRPB9_0h_Input_1_R2.fq.bz2	ChIPseq	Illumina NextSeq 500	paired-end	2x76 bp	7919934	Bowtie2 version 2.2.9	local	0.977	HGAP3_Tb427v9	NS515_HAT2_KD_TyRPB9_0h_Input_1_to_HGAP3_Tb427v9_bwt2.sorted.bam			CpB_ws1_ss1_ratio_NS515_HAT2_KD_TyRPB9_0h_Input_1_to_HGAP3_Tb427v9_bwt2.sorted_vs_NS521_HAT2_KD_TyRPB9_0h_ChIP_1_to_HGAP3_Tb427v9_bwt2.sorted.wig	HGAP3_v9_dTSS_clearH2AZsep; HGAP3_v9_sTSS+		median
	14		NS516_HAT2_KD_TyRPB9_24h_Input_1_R1.fq.bz2; NS516_HAT2_KD_TyRPB9_24h_Input_1_R2.fq.bz2	ChIPseq	Illumina NextSeq 500	paired-end	2x76 bp	7887257	Bowtie2 version 2.2.9	local	0.9803	HGAP3_Tb427v9	NS516_HAT2_KD_TyRPB9_24h_Input_1_to_HGAP3_Tb427v9_bwt2.sorted.bam			CpB_ws1_ss1_ratio_NS516_HAT2_KD_TyRPB9_24h_Input_1_to_HGAP3_Tb427v9_bwt2.sorted_vs_NS522_HAT2_KD_TyRPB9_24h_ChIP_1_to_HGAP3_Tb427v9_bwt2.sorted.wig	HGAP3_v9_dTSS_clearH2AZsep; HGAP3_v9_sTSS+		median
7a	14		NS517_HAT2_KD_TyRPB9_48h_Input_1_R1.fq.bz2; NS517_HAT2_KD_TyRPB9_48h_Input_1_R2.fq.bz2	ChIPseq	Illumina NextSeq 500	paired-end	2x76 bp	4348814	Bowtie2 version 2.2.9	local	0.974	HGAP3_Tb427v9	NS517_HAT2_KD_TyRPB9_48h_Input_1_to_HGAP3_Tb427v9_bwt2.sorted.bam			CpB_ws1_ss1_ratio_NS517_HAT2_KD_TyRPB9_48h_Input_1_to_HGAP3_Tb427v9_bwt2.sorted_vs_NS523_HAT2_KD_TyRPB9_48h_ChIP_1_to_HGAP3_Tb427v9_bwt2.sorted.wig	HGAP3_v9_dTSS_clearH2AZsep; HGAP3_v9_sTSS+		median
	15		NS518_HAT1_KD_TyRPB9_0h_ChIP_1_R1.fq.bz2; NS518_HAT1_KD_TyRPB9_0h_ChIP_1_R2.fq.bz2	ChIPseq	Illumina NextSeq 500	paired-end	2x76 bp	9739561	Bowtie2 version 2.2.9	local	0.9554	HGAP3_Tb427v9	NS518_HAT1_KD_TyRPB9_0h_ChIP_1_to_HGAP3_Tb427v9_bwt2.sorted.bam			CpB_ws1_ss1_ratio_NS512_HAT1_KD_TyRPB9_0h_Input_1_to_HGAP3_Tb427v9_bwt2.sorted_vs_NS518_HAT1_KD_TyRPB9_0h_ChIP_1_to_HGAP3_Tb427v9_bwt2.sorted.wig	HGAP3_v9_dTSS_clearH2AZsep; HGAP3_v9_sTSS+		median
	15		NS519_HAT1_KD_TyRPB9_24h_ChIP_1_R1.fq.bz2; NS519_HAT1_KD_TyRPB9_24h_ChIP_1_R2.fq.bz2	ChIPseq	Illumina NextSeq 500	paired-end	2x76 bp	9440267	Bowtie2 version 2.2.9	local	0.9755	HGAP3_Tb427v9	NS519_HAT1_KD_TyRPB9_24h_ChIP_1_to_HGAP3_Tb427v9_bwt2.sorted.bam			CpB_ws1_ss1_ratio_NS513_HAT1_KD_TyRPB9_24h_Input_1_to_HGAP3_Tb427v9_bwt2.sorted_vs_NS519_HAT1_KD_TyRPB9_24h_ChIP_1_to_HGAP3_Tb427v9_bwt2.sorted.wig	HGAP3_v9_dTSS_clearH2AZsep; HGAP3_v9_sTSS+		median
8a	15		NS520_HAT1_KD_TyRPB9_48h_ChIP_1_R1.fq.bz2; NS520_HAT1_KD_TyRPB9_48h_ChIP_1_R2.fq.bz2	ChIPseq	Illumina NextSeq 500	paired-end	2x76 bp	8647732	Bowtie2 version 2.2.9	local	0.9372	HGAP3_Tb427v9	NS520_HAT1_KD_TyRPB9_48h_ChIP_1_to_HGAP3_Tb427v9_bwt2.sorted.bam			CpB_ws1_ss1_ratio_NS514_HAT1_KD_TyRPB9_48h_Input_1_to_HGAP3_Tb427v9_bwt2.sorted_vs_NS520_HAT1_KD_TyRPB9_48h_ChIP_1_to_HGAP3_Tb427v9_bwt2.sorted.wig	HGAP3_v9_dTSS_clearH2AZsep; HGAP3_v9_sTSS+		median
	14		NS521_HAT2_KD_TyRPB9_0h_ChIP_1_R1.fq.bz2; NS521_HAT2_KD_TyRPB9_0h_ChIP_1_R2.fq.bz2	ChIPseq	Illumina NextSeq 500	paired-end	2x76 bp	11248028	Bowtie2 version 2.2.9	local	0.9078	HGAP3_Tb427v9	NS521_HAT2_KD_TyRPB9_0h_ChIP_1_to_HGAP3_Tb427v9_bwt2.sorted.bam			CpB_ws1_ss1_ratio_NS515_HAT2_KD_TyRPB9_0h_Input_1_to_HGAP3_Tb427v9_bwt2.sorted_vs_NS521_HAT2_KD_TyRPB9_0h_ChIP_1_to_HGAP3_Tb427v9_bwt2.sorted.wig	HGAP3_v9_dTSS_clearH2AZsep; HGAP3_v9_sTSS+		median
	14		NS522_HAT2_KD_TyRPB9_24h_ChIP_1_R1.fq.bz2; NS522_HAT2_KD_TyRPB9_24h_ChIP_1_R2.fq.bz2	ChIPseq	Illumina NextSeq 500	paired-end	2x76 bp	9259488	Bowtie2 version 2.2.9	local	0.9702	HGAP3_Tb427v9	NS522_HAT2_KD_TyRPB9_24h_ChIP_1_to_HGAP3_Tb427v9_bwt2.sorted.bam			CpB_ws1_ss1_ratio_NS516_HAT2_KD_TyRPB9_24h_Input_1_to_HGAP3_Tb427v9_bwt2.sorted_vs_NS522_HAT2_KD_TyRPB9_24h_ChIP_1_to_HGAP3_Tb427v9_bwt2.sorted.wig	HGAP3_v9_dTSS_clearH2AZsep; HGAP3_v9_sTSS+		median
7a	14		NS523_HAT2_KD_TyRPB9_48h_ChIP_1_R1.fq.bz2; NS523_HAT2_KD_TyRPB9_48h_ChIP_1_R2.fq.bz2	ChIPseq	Illumina NextSeq 500	paired-end	2x76 bp	7396188	Bowtie2 version 2.2.9	local	0.9175	HGAP3_Tb427v9	NS523_HAT2_KD_TyRPB9_48h_ChIP_1_to_HGAP3_Tb427v9_bwt2.sorted.bam			CpB_ws1_ss1_ratio_NS517_HAT2_KD_TyRPB9_48h_Input_1_to_HGAP3_Tb427v9_bwt2.sorted_vs_NS523_HAT2_KD_TyRPB9_48h_ChIP_1_to_HGAP3_Tb427v9_bwt2.sorted.wig	HGAP3_v9_dTSS_clearH2AZsep; HGAP3_v9_sTSS+		median
	15		NS567_2T1_TyRPB9_HAT1KD_0h_ChIP_2_R1.fq.bz2; NS567_2T1_TyRPB9_HAT1KD_0h_ChIP_2_R2.fq.bz2	ChIPseq	Illumina NextSeq 500	paired-end	2x76 bp	4848659	Bowtie2 version 2.2.9	local	0.1233	HGAP3_Tb427v9	NS567_2T1_TyRPB9_HAT1KD_0h_ChIP_2_to_HGAP3_Tb427v9_bwt2.sorted.bam			CpB_ws1_ss1_ratio_NS570_2T1_TyRPB9_HAT1KD_0h_Input_2_to_HGAP3_Tb427v9_bwt2.sorted_vs_NS567_2T1_TyRPB9_HAT1KD_0h_ChIP_2_to_HGAP3_Tb427v9_bwt2.sorted.wig	HGAP3_v9_dTSS_clearH2AZsep; HGAP3_v9_sTSS+		median
	15		NS568_2T1_TyRPB9_HAT1KD_24h_ChIP_2_R1.fq.bz2; NS568_2T1_TyRPB9_HAT1KD_24h_ChIP_2_R2.fq.bz2	ChIPseq	Illumina NextSeq 500	paired-end	2x76 bp	1494552	Bowtie2 version 2.2.9	local	0.1232	HGAP3_Tb427v9	NS568_2T1_TyRPB9_HAT1KD_24h_ChIP_2_to_HGAP3_Tb427v9_bwt2.sorted.bam			CpB_ws1_ss1_ratio_NS571_2T1_TyRPB9_HAT1KD_24h_Input_2_to_HGAP3_Tb427v9_bwt2.sorted_vs_NS568_2T1_TyRPB9_HAT1KD_24h_ChIP_2_to_HGAP3_Tb427v9_bwt2.sorted.wig	HGAP3_v9_dTSS_clearH2AZsep; HGAP3_v9_sTSS+		median
	15		NS569_2T1_TyRPB9_HAT1KD_48h_ChIP_2_R1.fq.bz2; NS569_2T1_TyRPB9_HAT1KD_48h_ChIP_2_R2.fq.bz2	ChIPseq	Illumina NextSeq 500	paired-end	2x76 bp	3314592	Bowtie2 version 2.2.9	local	0.0683	HGAP3_Tb427v9	NS569_2T1_TyRPB9_HAT1KD_48h_ChIP_2_to_HGAP3_Tb427v9_bwt2.sorted.bam			CpB_ws1_ss1_ratio_NS572_2T1_TyRPB9_HAT1KD_48h_Input_2_to_HGAP3_Tb427v9_bwt2.sorted_vs_NS569_2T1_TyRPB9_HAT1KD_48h_ChIP_2_to_HGAP3_Tb427v9_bwt2.sorted.wig	HGAP3_v9_dTSS_clearH2AZsep; HGAP3_v9_sTSS+		median
	15		NS570_2T1_TyRPB9_HAT1KD_0h_Input_2_R1.fq.bz2; NS570_2T1_TyRPB9_HAT1KD_0h_Input_2_R2.fq.bz2	ChIPseq	Illumina NextSeq 500	paired-end	2x76 bp	2378211	Bowtie2 version 2.2.9	local	0.858	HGAP3_Tb427v9	NS570_2T1_TyRPB9_HAT1KD_0h_Input_2_to_HGAP3_Tb427v9_bwt2.sorted.bam			CpB_ws1_ss1_ratio_NS570_2T1_TyRPB9_HAT1KD_0h_Input_2_to_HGAP3_Tb427v9_bwt2.sorted_vs_NS567_2T1_TyRPB9_HAT1KD_0h_ChIP_2_to_HGAP3_Tb427v9_bwt2.sorted.wig	HGAP3_v9_dTSS_clearH2AZsep; HGAP3_v9_sTSS+		median
	15		NS571_2T1_TyRPB9_HAT1KD_24h_Input_2_R1.fq.bz2; NS571_2T1_TyRPB9_HAT1KD_24h_Input_2_R2.fq.bz2	ChIPseq	Illumina NextSeq 500	paired-end	2x76 bp	2024278	Bowtie2 version 2.2.9	local	0.8329	HGAP3_Tb427v9	NS571_2T1_TyRPB9_HAT1KD_24h_Input_2_to_HGAP3_Tb427v9_bwt2.sorted.bam			CpB_ws1_ss1_ratio_NS571_2T1_TyRPB9_HAT1KD_24h_Input_2_to_HGAP3_Tb427v9_bwt2.sorted_vs_NS568_2T1_TyRPB9_HAT1KD_24h_ChIP_2_to_HGAP3_Tb427v9_bwt2.sorted.wig	HGAP3_v9_dTSS_clearH2AZsep; HGAP3_v9_sTSS+		median
	15		NS572_2T1_TyRPB9_HAT1KD_48h_Input_2_R1.fq.bz2; NS572_2T1_TyRPB9_HAT1KD_48h_Input_2_R2.fq.bz2	ChIPseq	Illumina NextSeq 500	paired-end	2x76 bp	2469782	Bowtie2 version 2.2.9	local	0.8763	HGAP3_Tb427v9	NS572_2T1_TyRPB9_HAT1KD_48h_Input_2_to_HGAP3_Tb427v9_bwt2.sorted.bam			CpB_ws1_ss1_ratio_NS572_2T1_TyRPB9_HAT1KD_48h_Input_2_to_HGAP3_Tb427v9_bwt2.sorted_vs_NS569_2T1_TyRPB9_HAT1KD_48h_ChIP_2_to_HGAP3_Tb427v9_bwt2.sorted.wig	HGAP3_v9_dTSS_clearH2AZsep; HGAP3_v9_sTSS+		median
	14		NS573_2T1_TyRPB9_HAT2KD_0h_ChIP_2_R1.fq.bz2; NS573_2T1_TyRPB9_HAT2KD_0h_ChIP_2_R2.fq.bz2	ChIPseq	Illumina NextSeq 500	paired-end	2x76 bp	3295209	Bowtie2 version 2.2.9	local	0.1508	HGAP3_Tb427v9	NS573_2T1_TyRPB9_HAT2KD_0h_ChIP_2_to_HGAP3_Tb427v9_bwt2.sorted.bam			CpB_ws1_ss1_ratio_NS578_2T1_TyRPB9_HAT2KD_0h_Input_2_to_HGAP3_Tb427v9_bwt2.sorted_vs_NS573_2T1_TyRPB9_HAT2KD_0h_ChIP_2_to_HGAP3_Tb427v9_bwt2.sorted.wig	HGAP3_v9_dTSS_clearH2AZsep; HGAP3_v9_sTSS+		median
	14		NS574_2T1_TyRPB9_HAT2KD_24h_ChIP_2_R1.fq.bz2; NS574_2T1_TyRPB9_HAT2KD_24h_ChIP_2_R2.fq.bz2	ChIPseq	Illumina NextSeq 500	paired-end	2x76 bp	3306559	Bowtie2 version 2.2.9	local	0.0875	HGAP3_Tb427v9	NS574_2T1_TyRPB9_HAT2KD_24h_ChIP_2_to_HGAP3_Tb427v9_bwt2.sorted.bam			CpB_ws1_ss1_ratio_NS579_2T1_TyRPB9_HAT2KD_24h_Input_2_to_HGAP3_Tb427v9_bwt2.sorted_vs_NS574_2T1_TyRPB9_HAT2KD_24h_ChIP_2_to_HGAP3_Tb427v9_bwt2.sorted.wig	HGAP3_v9_dTSS_clearH2AZsep; HGAP3_v9_sTSS+		median
	14		NS575_2T1_TyRPB9_HAT2KD_48h_ChIP_2_R1.fq.bz2; NS575_2T1_TyRPB9_HAT2KD_48h_ChIP_2_R2.fq.bz2	ChIPseq	Illumina NextSeq 500	paired-end	2x76 bp	8180258	Bowtie2 version 2.2.9	local	0.0788	HGAP3_Tb427v9	NS575_2T1_TyRPB9_HAT2KD_48h_ChIP_2_to_HGAP3_Tb427v9_bwt2.sorted.bam			CpB_ws1_ss1_ratio_NS580_2T1_TyRPB9_HAT2KD_48h_Input_2_to_HGAP3_Tb427v9_bwt2.sorted_vs_NS575_2T1_TyRPB9_HAT2KD_48h_ChIP_2_to_HGAP3_Tb427v9_bwt2.sorted.wig	HGAP3_v9_dTSS_clearH2AZsep; HGAP3_v9_sTSS+		median
	14		NS578_2T1_TyRPB9_HAT2KD_0h_Input_2_R1.fq.bz2; NS578_2T1_TyRPB9_HAT2KD_0h_Input_2_R2.fq.bz2	ChIPseq	Illumina NextSeq 500	paired-end	2x76 bp	2331259	Bowtie2 version 2.2.9	local	0.8482	HGAP3_Tb427v9	NS578_2T1_TyRPB9_HAT2KD_0h_Input_2_to_HGAP3_Tb427v9_bwt2.sorted.bam			CpB_ws1_ss1_ratio_NS578_2T1_TyRPB9_HAT2KD_0h_Input_2_to_HGAP3_Tb427v9_bwt2.sorted_vs_NS573_2T1_TyRPB9_HAT2KD_0h_ChIP_2_to_HGAP3_Tb427v9_bwt2.sorted.wig	HGAP3_v9_dTSS_clearH2AZsep; HGAP3_v9_sTSS+		median
	14		NS579_2T1_TyRPB9_HAT2KD_24h_Input_2_R1.fq.bz2; NS579_2T1_TyRPB9_HAT2KD_24h_Input_2_R2.fq.bz2	ChIPseq	Illumina NextSeq 500	paired-end	2x76 bp	3043255	Bowtie2 version 2.2.9	local	0.86	HGAP3_Tb427v9	NS579_2T1_TyRPB9_HAT2KD_24h_Input_2_to_HGAP3_Tb427v9_bwt2.sorted.bam			CpB_ws1_ss1_ratio_NS579_2T1_TyRPB9_HAT2KD_24h_Input_2_to_HGAP3_Tb427v9_bwt2.sorted_vs_NS574_2T1_TyRPB9_HAT2KD_24h_ChIP_2_to_HGAP3_Tb427v9_bwt2.sorted.wig	HGAP3_v9_dTSS_clearH2AZsep; HGAP3_v9_sTSS+		median
	14		NS580_2T1_TyRPB9_HAT2KD_48h_Input_2_R1.fq.bz2; NS580_2T1_TyRPB9_HAT2KD_48h_Input_2_R2.fq.bz2	ChIPseq	Illumina NextSeq 500	paired-end	2x76 bp	3042335	Bowtie2 version 2.2.9	local	0.9139	HGAP3_Tb427v9	NS580_2T1_TyRPB9_HAT2KD_48h_Input_2_to_HGAP3_Tb427v9_bwt2.sorted.bam			CpB_ws1_ss1_ratio_NS580_2T1_TyRPB9_HAT2KD_48h_Input_2_to_HGAP3_Tb427v9_bwt2.sorted_vs_NS575_2T1_TyRPB9_HAT2KD_48h_ChIP_2_to_HGAP3_Tb427v9_bwt2.sorted.wig	HGAP3_v9_dTSS_clearH2AZsep; HGAP3_v9_sTSS+		median
7b,c; 8c	14; 15		NS320_ssRNAd_WT1_R1.fq.bz2; NS320_ssRNAd_WT1_R2.fq.bz2	RNAseq	Illumina NextSeq 500	paired-end	2x76 bp	16976623	Burrows-Wheeler Aligner (BWA) version 0.7.16	mem	0.9856	HGAP3_Tb427v9	NS320_ssRNAd_WT1_to_HGAP3_Tb427v9_ERCC_bwa.sorted.F3332.bam	RNAseq_WT_merged_F3332_to_HGAP3_Tb427v9_ERCC_bwa.sorted.bam		ERCC_ws1_ss1_denominator_RNAseq_WT_merged_F3332_to_HGAP3_Tb427v9_ERCC_bwa.sorted_reverse.wig; ERCC_ws1_ss1_denominator_RNAseq_WT_merged_F3332_to_HGAP3_Tb427v9_ERCC_bwa.sorted_forward.wig	HGAP3_v9_dTSS_clearH2AZsep; HGAP3_v9_sTSS+	HGAP3_v9_allPTUs_plus_TSS_TTS_+	median
7b,c; 8c	14; 15		NS350_ssRNAd_WT2_R1.fq.bz2; NS350_ssRNAd_WT2_R2.fq.bz2	RNAseq	Illumina NextSeq 500	paired-end	2x76 bp	18535853	Burrows-Wheeler Aligner (BWA) version 0.7.16	mem	0.9955	HGAP3_Tb427v9	NS350_ssRNAd_WT2_to_HGAP3_Tb427v9_ERCC_bwa.sorted.F3332.bam
7b,c; 8c	14; 15		NS351_ssRNAd_WT3_R1.fq.bz2; NS351_ssRNAd_WT3_R2.fq.bz2	RNAseq	Illumina NextSeq 500	paired-end	2x76 bp	25632003	Burrows-Wheeler Aligner (BWA) version 0.7.16	mem	0.9935	HGAP3_Tb427v9	NS351_ssRNAd_WT3_to_HGAP3_Tb427v9_ERCC_bwa.sorted.F3332.bam
7b,c	14		NS352_ssRNAd_HAT2KD2T1_48h_1_R1.fq.bz2; NS352_ssRNAd_HAT2KD2T1_48h_1_R2.fq.bz2	RNAseq	Illumina NextSeq 500	paired-end	2x76 bp	21049801	Burrows-Wheeler Aligner (BWA) version 0.7.16	mem	0.9915	HGAP3_Tb427v9	NS352_ssRNAd_HAT2KD2T1_48h_1_to_HGAP3_Tb427v9_ERCC_bwa.sorted.F3332.bam	RNAseq_HAT2KD2T1_merged_F3332_to_HGAP3_Tb427v9_ERCC_bwa.sorted.bam		ERCC_ws1_ss1_numerator_RNAseq_HAT2KD2T1_merged_F3332_to_HGAP3_Tb427v9_ERCC_bwa.sorted_reverse.wig; ERCC_ws1_ss1_numerator_RNAseq_HAT2KD2T1_merged_F3332_to_HGAP3_Tb427v9_ERCC_bwa.sorted_forward.wig	HGAP3_v9_dTSS_clearH2AZsep; HGAP3_v9_sTSS+	HGAP3_v9_allPTUs_plus_TSS_TTS_+	median
7b,c	14		NS353_ssRNAd_HAT2KD2T1_48h_2_R1.fq.bz2; NS353_ssRNAd_HAT2KD2T1_48h_2_R2.fq.bz2	RNAseq	Illumina NextSeq 500	paired-end	2x76 bp	20642909	Burrows-Wheeler Aligner (BWA) version 0.7.16	mem	0.9927	HGAP3_Tb427v9	NS353_ssRNAd_HAT2KD2T1_48h_2_to_HGAP3_Tb427v9_ERCC_bwa.sorted.F3332.bam
7b,c	14		NS354_ssRNAd_HAT2KD2T1_48h_3_R1.fq.bz2; NS354_ssRNAd_HAT2KD2T1_48h_3_R2.fq.bz2	RNAseq	Illumina NextSeq 500	paired-end	2x76 bp	23392972	Burrows-Wheeler Aligner (BWA) version 0.7.16	mem	0.9916	HGAP3_Tb427v9	NS354_ssRNAd_HAT2KD2T1_48h_3_to_HGAP3_Tb427v9_ERCC_bwa.sorted.F3332.bam
8c	15		NS524_ssRNAseq_HAT1KD2T1_48h_1_R1.fq.bz2; NS524_ssRNAseq_HAT1KD2T1_48h_1_R2.fq.bz2	RNAseq	Illumina NextSeq 500	paired-end	2x76 bp	21549125	Burrows-Wheeler Aligner (BWA) version 0.7.16	mem	0.9781	HGAP3_Tb427v9	NS524_ssRNAseq_HAT1KD2T1_48h_1_to_HGAP3_Tb427v9_ERCC_bwa.sorted.F3332.bam	RNAseq_HAT1KD2T1_merged_F3332_to_HGAP3_Tb427v9_ERCC_bwa.sorted.bam		ERCC_ws1_ss1_numerator_RNAseq_HAT1KD2T1_merged_F3332_to_HGAP3_Tb427v9_ERCC_bwa.sorted_reverse.wig; ERCC_ws1_ss1_numerator_RNAseq_HAT1KD2T1_merged_F3332_to_HGAP3_Tb427v9_ERCC_bwa.sorted_forward.wig	HGAP3_v9_dTSS_clearH2AZsep; HGAP3_v9_sTSS+	HGAP3_v9_allPTUs_plus_TSS_TTS_+	median
8c	15		NS525_ssRNAseq_HAT1KD2T1_48h_2_R1.fq.bz2; NS525_ssRNAseq_HAT1KD2T1_48h_2_R2.fq.bz2	RNAseq	Illumina NextSeq 500	paired-end	2x76 bp	20683939	Burrows-Wheeler Aligner (BWA) version 0.7.16	mem	0.9822	HGAP3_Tb427v9	NS525_ssRNAseq_HAT1KD2T1_48h_2_to_HGAP3_Tb427v9_ERCC_bwa.sorted.F3332.bam
8c	15		NS526_ssRNAseq_HAT1KD2T1_48h_3_R1.fq.bz2; NS526_ssRNAseq_HAT1KD2T1_48h_3_R2.fq.bz2	RNAseq	Illumina NextSeq 500	paired-end	2x76 bp	18908839	Burrows-Wheeler Aligner (BWA) version 0.7.16	mem	0.9877	HGAP3_Tb427v9	NS526_ssRNAseq_HAT1KD2T1_48h_3_to_HGAP3_Tb427v9_ERCC_bwa.sorted.F3332.bam
			Lowell2005_TyH2AZ_32bp_fastq.txt	ChIPseq	Solexa sequencer (Illumina)		32 bp	5809554	Bowtie2 version 2.2.9	local, solexa-quals, int-quals	0.8715	HGAP3_Tb427v9	Lowell2005_TyH2AZ_32bp_fastq_to_HGAP3_Tb427v9_bwt2.sorted.bam		CpB_ws5001_ss1001_numerator_Lowell2005_TyH2AZ_32bp_fastq_to_HGAP3_Tb427v9_bwt2.sorted.wig
1a			NS563_SM_TyH2A_ChIP_1_R1.fq.bz2; NS563_SM_TyH2A_ChIP_1_R2.fq.bz2	ChIPseq	Illumina NextSeq 500	paired-end	2x76 bp	3867340	Bowtie2 version 2.2.9	local	0.9815	HGAP3_Tb427v9	NS563_SM_TyH2A_ChIP_1_to_HGAP3_Tb427v9_bwt2.sorted.bam		CpB_ws5001_ss1001_ratio_NS565_SM_TyH2A_Input_1_to_HGAP3_Tb427v9_bwt2.sorted_vs_NS563_SM_TyH2A_ChIP_1_to_HGAP3_Tb427v9_bwt2.sorted.wig	CpB_ws1_ss1_ratio_NS565_SM_TyH2A_Input_1_to_HGAP3_Tb427v9_bwt2.sorted_vs_NS563_SM_TyH2A_ChIP_1_to_HGAP3_Tb427v9_bwt2.sorted.wig	HGAP3_v9_dTSS_clearH2AZsep; HGAP3_v9_sTSS+		median
			NS564_SM_TyH2A_ChIP_2_R1.fq.bz2; NS564_SM_TyH2A_ChIP_2_R2.fq.bz2	ChIPseq	Illumina NextSeq 500	paired-end	2x76 bp	2877590	Bowtie2 version 2.2.9	local	0.9808	HGAP3_Tb427v9	NS564_SM_TyH2A_ChIP_2_to_HGAP3_Tb427v9_bwt2.sorted.bam
1a			NS565_SM_TyH2A_Input_1_R1.fq.bz2; NS565_SM_TyH2A_Input_1_R2.fq.bz2	ChIPseq	Illumina NextSeq 500	paired-end	2x76 bp	3189383	Bowtie2 version 2.2.9	local	0.9689	HGAP3_Tb427v9	NS565_SM_TyH2A_Input_1_to_HGAP3_Tb427v9_bwt2.sorted.bam		CpB_ws5001_ss1001_ratio_NS565_SM_TyH2A_Input_1_to_HGAP3_Tb427v9_bwt2.sorted_vs_NS563_SM_TyH2A_ChIP_1_to_HGAP3_Tb427v9_bwt2.sorted.wig	CpB_ws1_ss1_ratio_NS565_SM_TyH2A_Input_1_to_HGAP3_Tb427v9_bwt2.sorted_vs_NS563_SM_TyH2A_ChIP_1_to_HGAP3_Tb427v9_bwt2.sorted.wig	HGAP3_v9_dTSS_clearH2AZsep; HGAP3_v9_sTSS+		median
			NS566_SM_TyH2A_Input_2_R1.fq.bz2; NS566_SM_TyH2A_Input_2_R2.fq.bz2	ChIPseq	Illumina NextSeq 500	paired-end	2x76 bp	1159079	Bowtie2 version 2.2.9	local	0.9465	HGAP3_Tb427v9	NS566_SM_TyH2A_Input_2_to_HGAP3_Tb427v9_bwt2.sorted.bam
7c			Mueller2018_ATACseq_Wt_20_R1.fastq.gz; Mueller2018_ATACseq_Wt_20_R2.fastq.gz	ATACseq	Illumina NextSeq 500	paired-end	2x76 bp	13590213	Burrows-Wheeler Aligner (BWA) version 0.7.16	mem	1	HGAP3_Tb427v9	Mueller2018_ATACseq_Wt_20_to_HGAP3_Tb427v9_bwa.sorted.F3332.bam			CpB_ws1_ss1_numerator_Mueller2018_ATACseq_Wt_20_to_HGAP3_Tb427v9_bwa.sorted.wig	HGAP3_v9_dTSS_clearH2AZsep; HGAP3_v9_sTSS+		median
