# Supplementary material for: Distinct roles for H4 and H2A.Z acetylation in RNA transcription in African trypanosomes
Source: Nat Commun. 2020 Mar 20;11:1498. doi: 10.1038/s41467-020-15274-0 (PMC7083915; doi:10.1038/s41467-020-15274-0)
Supplement: Supplementary file 11 — Supplementary Data 7 [file 41467_2020_15274_MOESM11_ESM.xlsx]

## Sheet: Contents
Kraus et al. 2020
Supplementary Data 7
Table of content
Sheet
Supplementary Table 7.1	Statistical analysis of acetylation levels of H4 following HAT1 depletion (Histones isolated by acid extraction)
Supplementary Table 7.2	Statistical analysis of acetylation levels of H4 following HAT2 depletion (Histones isolated by acid extraction)
Supplementary Table 7.3	Statistical analysis of acetylation levels of H2A.Z following HAT1 depletion (Immunoprecipitation of TSS-nucleosomes)
Supplementary Table 7.4	Statistical analysis of acetylation levels of H2A.Z following HAT2 depletion (Immunoprecipitation of TSS-nucleosomes)
Supplementary Table 7.5	Statistical analysis of acetylation levels of H2B.V following HAT1 depletion (Immunoprecipitation of TSS-nucleosomes)
Supplementary Table 7.6	Statistical analysis of acetylation levels of H2B.V following HAT2 depletion (Immunoprecipitation of TSS-nucleosomes)
Supplementary Table 7.7	Statistical analysis of acetylation levels of H4 following HAT1 depletion (Immunoprecipitation of TSS-nucleosomes)
Supplementary Table 7.8	Statistical analysis of acetylation levels of H4 following HAT2 depletion (Immunoprecipitation of TSS-nucleosomes)
Header explanation
Lysine position	Lysine position
Significant?	Yes or No
p-value	Probablility value determined using the two-way ANOVA approach recommended by GraphPad Prism.
Mean1	Mean of replicate acetylation percentages from control condition
Mean2	Mean of replicate acetylation percentages from testing condition
Difference	Differences between the Mean1 and Means2
Adjusted p-value	Adjusted probability value determined using the Holm-Sidak approach

## Sheet: 7.1 H4 after HAT1 KD
	HAT1 KD 24 h									HAT1 KD 48 h
Lysine position	Significant?	p-value	Mean1	Mean2	Difference	Adjusted p-value			Lysine position	Significant?	p-value	Mean1	Mean2	Difference	Adjusted p-value
2	Yes	0.00202299	4.243	0	4.243	0.0259821			2	No	0.00692276	4.243	0	4.243	0.086351
4	No	0.518641	79.15	79.99	-0.8483	0.999845			4	No	0.186464	79.15	81.17	-2.02	0.915953
5	No	0.56894	1.11	0.3617	0.7483	0.999905			5	No	0.834585	1.11	1.427	-0.3167	1
10	No	0.943276	6.102	6.195	-0.09333	1			10	No	0.619686	6.102	6.855	-0.7533	0.999976
14	No	>0.999999999999999	0	0	0	>0.999999999999999			14	No	>0.999999999999999	0	0	0	>0.999999999999999
17	No	>0.999999999999999	0	0	0	>0.999999999999999			17	No	>0.999999999999999	0	0	0	>0.999999999999999
18	No	>0.999999999999999	0	0	0	>0.999999999999999			18	No	>0.999999999999999	0	0	0	>0.999999999999999
42	No	>0.999999999999999	0	0	0	>0.999999999999999			42	No	>0.999999999999999	0	0	0	>0.999999999999999
57	No	>0.999999999999999	0	0	0	>0.999999999999999			57	No	>0.999999999999999	0	0	0	>0.999999999999999
76	No	>0.999999999999999	0	0	0	>0.999999999999999			76	No	>0.999999999999999	0	0	0	>0.999999999999999
77	No	>0.999999999999999	0	0	0	>0.999999999999999			77	No	>0.999999999999999	0	0	0	>0.999999999999999
90	No	>0.999999999999999	0	0	0	>0.999999999999999			90	No	>0.999999999999999	0	0	0	>0.999999999999999
93	No	>0.999999999999999	0	0	0	>0.999999999999999			93	No	>0.999999999999999	0	0	0	>0.999999999999999

## Sheet: 7.2 H4 after HAT2 KD
	HAT2 KD 24 h									HAT2 KD 48 h
Lysine position	Significant?	p-value	Mean1	Mean2	Difference	Adjusted p-value			Lysine position	Significant?	p-value	Mean1	Mean2	Difference	Adjusted p-value
2	Yes	0.00100782	4.243	0	4.243	0.0120271			2	Yes	2.48214e-05	4.243	0	4.243	0.000273002
4	Yes	1.60313e-07	79.15	71.78	7.367	2.08406e-06			4	Yes	8e-15	79.15	69.29	9.852	1.04e-13
5	No	0.366155	1.11	0	1.11	0.989533			5	No	0.241206	1.11	0.02333	1.087	0.936724
10	Yes	0.00416313	6.102	2.452	3.65	0.044853			10	Yes	1.86596e-08	6.102	0.01667	6.085	2.23915e-07
14	No	>0.999999999999999	0	0	0	>0.999999999999999			14	No	>0.999999999999999	0	0	0	>0.999999999999999
17	No	>0.999999999999999	0	0	0	>0.999999999999999			17	No	>0.999999999999999	0	0	0	>0.999999999999999
18	No	>0.999999999999999	0	0	0	>0.999999999999999			18	No	>0.999999999999999	0	0	0	>0.999999999999999
42	No	>0.999999999999999	0	0	0	>0.999999999999999			42	No	>0.999999999999999	0	0	0	>0.999999999999999
57	No	>0.999999999999999	0	0	0	>0.999999999999999			57	No	>0.999999999999999	0	0	0	>0.999999999999999
76	No	>0.999999999999999	0	0	0	>0.999999999999999			76	No	>0.999999999999999	0	0	0	>0.999999999999999
77	No	>0.999999999999999	0	0	0	>0.999999999999999			77	No	>0.999999999999999	0	0	0	>0.999999999999999
90	No	>0.999999999999999	0	0	0	>0.999999999999999			90	No	>0.999999999999999	0	0	0	>0.999999999999999
93	No	>0.999999999999999	0	0	0	>0.999999999999999			93	No	>0.999999999999999	0	0	0	>0.999999999999999

## Sheet: 7.3 H2AZ after HAT1 KD
	HAT1 KD 48 h
Lysine position	Significant?	p-value	Mean1	Mean2	Difference	Adjusted p-value
31	Yes	1.06e-13	55.32	12.15	43.17	2.229e-12
35	Yes	3.34012e-08	37.16	5.455	31.7	6.68023e-07
43	Yes	7.95607e-08	33.79	4.037	29.75	1.51165e-06
45	Yes	0.00062501	43.02	21.77	21.25	0.00933424
47	No	0.932757	33.69	33.24	0.445	1
49	Yes	1.80671e-07	62.5	32.71	29.79	3.25207e-06
51	Yes	1.13884e-05	71.29	47.36	23.92	0.000193585
55	Yes	0.00127429	80.58	63.29	17.29	0.0176931
59	Yes	5.51809e-05	76.7	54.84	21.87	0.000882529
65	No	>0.999999999999999	0	0	0	>0.999999999999999
86	No	>0.999999999999999	0	0	0	>0.999999999999999
92	No	>0.999999999999999	0	0	0	>0.999999999999999
123	No	>0.999999999999999	0	0	0	>0.999999999999999
126	No	>0.999999999999999	0	0	0	>0.999999999999999
131	No	>0.999999999999999	0	0	0	>0.999999999999999
164	No	>0.999999999999999	0	0	0	>0.999999999999999
168	No	0.923215	0.5083	0	0.5083	1
169	No	0.820637	1.228	2.423	-1.196	1
172	No	0.765235	7.437	5.9	1.537	1
173	No	0.410873	5.649	9.887	-4.237	0.99897
175	No	0.734277	2.451	0.7033	1.747	1

## Sheet: 7.4 H2AZ after HAT2 KD
	HAT2 KD 48 h
Lysine position	Significant?	p-value	Mean1	Mean2	Difference	Adjusted p-value
31	No	0.0166723	55.32	37.08	18.24	0.261128
35	No	0.150221	37.16	26.01	11.15	0.912986
43	No	0.249885	33.79	25.1	8.693	0.979172
45	No	0.24159	43.02	33.13	9.892	0.979172
47	No	0.0637066	33.69	19.62	14.07	0.651188
49	Yes	2.67522e-05	62.5	28.91	33.59	0.000558561
51	No	0.0433785	71.29	55.94	15.34	0.529476
55	Yes	2.66052e-05	80.58	47.8	32.79	0.000558561
59	No	0.0032856	76.7	54.17	22.53	0.0606144
65	No	>0.999999999999999	0	0	0	>0.999999999999999
86	No	>0.999999999999999	0	0	0	>0.999999999999999
92	No	>0.999999999999999	0	0	0	>0.999999999999999
123	No	>0.999999999999999	0	0	0	>0.999999999999999
126	No	>0.999999999999999	0	0	0	>0.999999999999999
131	No	>0.999999999999999	0	0	0	>0.999999999999999
164	No	0.999471	0	0.005	-0.005	>0.999999999999999
168	No	0.688494	0.5083	3.53	-3.022	0.999997
169	No	0.978559	1.228	1.43	-0.2025	1
172	No	0.628448	7.437	3.855	3.582	0.999993
173	No	0.90124	5.649	6.568	-0.9182	1
175	No	0.949813	2.451	1.985	0.4657	1

## Sheet: 7.5 H2BV after HAT1 KD
	HAT1 KD 48 h
Lysine position	Significant?	p-value	Mean1	Mean2	Difference	Adjusted p-value
4	Yes	0.00013461	79.21	65.96	13.25	0.0018829
7	Yes	<0.000000000000001	66.19	25.46	40.74	<0.000000000000001
15	Yes	<0.000000000000001	45.84	12.82	33.01	<0.000000000000001
17	Yes	<0.000000000000001	70.29	30.17	40.12	<0.000000000000001
19	Yes	<0.000000000000001	66.42	26	40.42	<0.000000000000001
27	No	>0.999999999999999	0	0	0	>0.999999999999999
33	No	>0.999999999999999	0	0	0	>0.999999999999999
34	No	0.927703	0.324	0	0.324	1
41	No	>0.999999999999999	0	0	0	>0.999999999999999
42	No	>0.999999999999999	0	0	0	>0.999999999999999
59	No	>0.999999999999999	0	0	0	>0.999999999999999
65	No	>0.999999999999999	0	0	0	>0.999999999999999
81	No	0.999606	0	0.001667	-0.001667	>0.999999999999999
96	No	>0.999999999999999	0	0	0	>0.999999999999999
117	No	>0.999999999999999	0	0	0	>0.999999999999999
125	No	>0.999999999999999	0	0	0	>0.999999999999999
129	No	>0.999999999999999	0	0	0	>0.999999999999999
140	No	>0.999999999999999	0	0	0	>0.999999999999999

## Sheet: 7.6 H2BV after HAT2 KD
	HAT2 KD 48 h
Lysine position	Significant?	p-value	Mean1	Mean2	Difference	Adjusted p-value
4	Yes	0.000178027	79.21	60.99	18.22	0.00319965
7	No	0.0450165	66.19	56.66	9.533	0.498885
15	No	0.0999037	45.84	38.04	7.802	0.770889
17	Yes	0.000404322	70.29	52.84	17.45	0.00685129
19	No	0.0158692	66.42	54.9	11.52	0.225814
27	No	>0.999999999999999	0	0	0	>0.999999999999999
33	No	>0.999999999999999	0	0	0	>0.999999999999999
34	No	0.947488	0.324	0	0.324	>0.999999999999999
41	No	>0.999999999999999	0	0	0	>0.999999999999999
42	No	>0.999999999999999	0	0	0	>0.999999999999999
59	No	>0.999999999999999	0	0	0	>0.999999999999999
65	No	>0.999999999999999	0	0	0	>0.999999999999999
81	No	0.999577	0	0.0025	-0.0025	>0.999999999999999
96	No	>0.999999999999999	0	0	0	>0.999999999999999
117	No	>0.999999999999999	0	0	0	>0.999999999999999
125	No	>0.999999999999999	0	0	0	>0.999999999999999
129	No	>0.999999999999999	0	0	0	>0.999999999999999
140	No	>0.999999999999999	0	0	0	>0.999999999999999

## Sheet: 7.7 TSS-H4 after HAT1 KD
	HAT1 KD 48 h
Lysine position	Significant?	p-value	Mean1	Mean2	Difference	Adjusted p-value
2	No	0.0699324	56.79	41.16	15.63	0.549536
4	Yes	0.000424799	52.27	0	52.27	0.00550833
5	No	0.0450336	29	0	29	0.424749
10	No	0.751744	73.56	70.86	2.704	0.999996
14	No	0.5519	0	5.214	-5.214	0.999674
17	No	>0.999999999999999	0	0	0	>0.999999999999999
18	No	0.998666	0.01429	0	0.01429	>0.999999999999999
42	No	>0.999999999999999	0	0	0	>0.999999999999999
57	No	0.949304	0.6013	0	0.6013	1
76	No	>0.999999999999999	0	0	0	>0.999999999999999
77	No	>0.999999999999999	0	0	0	>0.999999999999999
90	No	>0.999999999999999	0	0	0	>0.999999999999999
93	No	>0.999999999999999	0	0	0	>0.999999999999999

## Sheet: 7.8 TSS-H4 after HAT2 KD
	HAT1 KD 48 h
Lysine position	Significant?	p-value	Mean1	Mean2	Difference	Adjusted p-value
2	Yes	3.04467e-06	56.79	7.175	49.61	3.958e-05
4	No	0.00717882	52.27	91.4	-39.13	0.0828246
5	No	0.0440526	29	0	29	0.39078
10	No	0.295961	73.56	63.22	10.35	0.970079
14	No	>0.999999999999999	0	0	0	>0.999999999999999
17	No	>0.999999999999999	0	0	0	>0.999999999999999
18	No	0.998844	0.01429	0	0.01429	>0.999999999999999
42	No	>0.999999999999999	0	0	0	>0.999999999999999
57	No	0.954993	0.6013	0	0.6013	1
76	No	>0.999999999999999	0	0	0	>0.999999999999999
77	No	>0.999999999999999	0	0	0	>0.999999999999999
90	No	>0.999999999999999	0	0	0	>0.999999999999999
93	No	>0.999999999999999	0	0	0	>0.999999999999999
