# Supplementary material for: Distinct roles for H4 and H2A.Z acetylation in RNA transcription in African trypanosomes
Source: Nat Commun. 2020 Mar 20;11:1498. doi: 10.1038/s41467-020-15274-0 (PMC7083915; doi:10.1038/s41467-020-15274-0)
Supplement: Supplementary file 12 — Source Data [file 41467_2020_15274_MOESM12_ESM.xlsx]

## Sheet: Figure 1a
Figure 1 a
Nucleotide position on chromosome 10 [bp]	CpB_ws5001_ss1001_ratio_SM_TyH2A_Input_1_to_HGAP3_Tb427v9_bwt2.sorted_vs_WT_ChIP_H2AZ_to_HGAP3_Tb427v9_bwt2.sorted.wig	CpB_ws5001_ss1001_ratio_SM_TyH2A_Input_1_to_HGAP3_Tb427v9_bwt2.sorted_vs_WT_ChIP_H2AZ_to_HGAP3_Tb427v9_bwt2.sorted.wig
330829	1.0167	0.630553
331830	1.1264	0.69656
332831	1.21832	0.738893
333832	1.44816	0.732811
334833	1.45507	0.730269
335834	1.5555	0.788262
336835	1.45975	0.715689
337836	1.319	0.727467
338837	1.31794	0.741182
339838	1.32182	0.7542
340839	1.30854	0.673279
341840	1.37321	0.678065
342841	1.45902	0.62174
343842	1.51275	0.619931
344843	1.53621	0.639672
345844	1.50664	0.673429
346845	1.48068	0.613071
347846	1.53048	0.662866
348847	1.39442	0.629598
349848	1.30899	0.61063
350849	1.33019	0.624032
351850	1.18913	0.700187
352851	1.12946	0.660446
353852	1.11094	0.681599
354853	1.07857	0.665502
355854	0.998327	0.631093
356855	0.994845	0.656677
357856	1.05197	0.638898
358857	1.15282	0.626823
359858	1.19425	0.653576
360859	1.24203	0.664815
361860	1.3983	0.701782
362861	1.39988	0.743793
363862	1.32135	0.76173
364863	1.35846	0.729191
365864	1.38052	0.776249
366865	1.33005	0.700294
367866	1.25336	0.693617
368867	1.23796	0.730933
369868	1.19343	0.752799
370869	1.21009	0.747808
371870	1.17773	0.790388
372871	1.27093	0.797158
373872	1.21195	0.836502
374873	1.12449	0.813608
375874	0.989454	0.782738
376875	0.925379	0.798386
377876	0.766384	0.838152
378877	0.717294	0.793075
379878	0.692454	0.840173
380879	0.765123	0.883018
381880	0.795432	0.834812
382881	0.818531	0.778437
383882	0.868874	0.732562
384883	0.874298	0.666592
385884	0.769703	0.621508
386885	0.716185	0.596926
387886	0.773103	0.593986
388887	0.758833	0.653357
389888	0.805845	0.720587
390889	0.948272	0.751744
391890	1.01472	0.834508
392891	1.09655	0.925209
393892	1.15037	0.920914
394893	1.25952	0.895718
395894	1.27644	0.899402
396895	1.36575	0.889881
397896	1.31848	0.851567
398897	1.39635	0.87179
399898	1.24763	0.889784
400899	1.13084	1.00603
401900	1.04401	1.03251
402901	0.96361	1.61364
403902	0.829862	2.78083
404903	0.7729	4.44838
405904	0.757223	6.24569
406905	0.784975	8.14823
407906	0.787529	9.07828
408907	0.780356	10.3416
409908	0.803894	10.8603
410909	0.819577	10.4529
411910	0.844629	8.4639
412911	0.8778	6.24237
413912	0.983806	4.92394
414913	1.05325	5.19938
415914	1.12321	6.02937
416915	1.24645	7.48829
417916	1.32841	9.47091
418917	1.24185	9.62883
419918	1.30035	8.33468
420919	1.30225	6.97305
421920	1.34527	4.95854
422921	1.3827	3.35935
423922	1.49603	2.07037
424923	1.45171	1.4024
425924	1.35946	1.05931
426925	1.27161	1.09199
427926	1.23596	1.10313
428927	1.18328	1.19094
429928	1.20042	1.38793
430929	1.27812	2.06847
431930	1.33751	3.3982
432931	1.38196	5.14267
433932	1.45301	6.8247
434933	1.59942	8.30985
435934	1.45722	8.30321
436935	1.41379	8.53115
437936	1.36369	9.06254
438937	1.33877	9.17269
439938	1.21778	9.62931
440939	1.23818	11.5902
441940	1.21988	11.5712
442941	1.19746	10.2433
443942	1.22155	9.10001
444943	1.19889	7.18823
445944	1.24861	4.88789
446945	1.2207	3.08131
447946	1.26901	1.99419
448947	1.25948	1.30032
449948	1.33945	1.0177
450949	1.24302	0.923859
451950	1.24213	0.885861
452951	1.24576	0.85213
453952	1.22983	0.896607
454953	1.26169	1.00254
455954	1.46925	0.93493
456955	1.57706	0.863128
457956	1.61638	0.870418
458957	1.57699	0.83116
459958	1.46909	0.751424
460959	1.34986	0.838928
461960	1.34569	0.849134
462961	1.22418	0.826205
463962	1.25248	0.793302
464963	1.2982	0.817301
465964	1.24547	0.687869
466965	1.10661	0.646231
467966	1.06973	0.68272
468967	1.07384	0.650316
469968	1.04916	0.679297
470969	1.17933	0.674422
471970	1.3274	0.715098
472971	1.46507	0.681516
473972	1.38839	0.705543
474973	1.41838	0.658861
475974	1.48371	0.64459
476975	1.46512	0.652358
477976	1.42674	0.610514
478977	1.44021	0.657633
479978	1.49241	0.638473
480979	1.32624	0.602225
481980	1.30661	0.559432
482981	1.30739	0.589782
483982	1.33355	0.542156
484983	1.24089	0.602078
485984	1.32641	0.772398
486985	1.30411	0.78076
487986	1.43356	0.852772
488987	1.46124	0.86093
489988	1.53028	0.815807
490989	1.4316	0.755139
491990	1.47487	0.811299
492991	1.3705	0.713392
493992	1.3781	0.666192
494993	1.44161	0.67055
495994	1.50931	0.626498
496995	1.56638	0.519491
497996	1.52212	0.55617
498997	1.48481	0.612164
499998	1.30119	0.581496
500999	1.34512	0.597303
502000	1.26521	0.736388
503001	1.25522	0.757491
504002	1.21315	0.745317
505003	1.23088	0.727305
506004	1.20804	0.760673
507005	1.25492	0.766826
508006	1.3078	0.69445
509007	1.3529	0.673089
510008	1.54064	0.751707
511009	1.62309	0.748043
512010	1.67129	0.70294
513011	1.59414	0.721397
514012	1.56431	0.797881
515013	1.46397	0.754004
516014	1.311	0.798537
517015	1.28982	0.819513
518016	1.38086	0.903975
519017	1.43327	0.876752
520018	1.34971	0.857031
521019	1.3843	0.77856
522020	1.29829	0.800027
523021	1.25293	0.67483
524022	1.21482	0.70437
525023	1.20301	0.69427
526024	1.22553	0.715001
527025	1.26039	0.677013
528026	1.23577	0.682863
529027	1.21891	0.609684
530028	1.24086	0.591274
531029	1.2219	0.608907
532030	1.25386	0.578075
533031	1.18871	0.65225
534032	1.28612	0.606621
535033	1.29516	0.622813
536034	1.30523	0.63025
537035	1.33987	0.683806
538036	1.43977	0.629799
539037	1.31177	0.679744
540038	1.31612	0.763143
541039	1.29806	0.757662
542040	1.22435	0.748922
543041	1.25504	0.72415
544042	1.36154	0.722952
545043	1.37417	0.71757
546044	1.44128	0.714108
547045	1.48648	0.74523
548046	1.4449	0.778994
549047	1.34441	0.793724
550048	1.355	0.696003
551049	1.297	0.641696
552050	1.21926	0.629017
553051	1.24338	0.625999
554052	1.20785	0.57808
555053	1.23451	0.578823
556054	1.37007	0.586087
557055	1.36843	0.567228
558056	1.33817	0.566383
559057	1.36713	0.613418
560058	1.2501	0.642296
561059	1.11325	0.661622
562060	1.11667	0.705936
563061	1.15741	0.680184
564062	1.14754	0.692998
565063	1.13001	0.672552
566064	1.14849	0.665458
567065	1.15034	0.684694
568066	1.07571	0.791713
569067	1.20239	0.748861
570068	1.28215	0.744989
571069	1.24737	0.726163
572070	1.32089	0.667282
573071	1.27142	0.641695
574072	1.09068	0.652214
575073	1.04841	0.676639
576074	1.05763	0.723387
577075	1.00212	0.747655
578076	1.06636	0.764913
579077	1.12381	0.736117
580078	1.1587	0.755441
581079	1.12662	0.791233
582080	1.16947	0.749526
583081	1.2326	0.758915
584082	1.24079	0.780239
585083	1.2733	0.778908
586084	1.30794	0.764783
587085	1.19085	0.775
588086	1.09286	0.697231
589087	1.03054	0.684565
590088	0.855366	0.63988
591089	0.729953	0.575591
592090	0.712608	0.575053
593091	0.647211	0.581371
594092	0.613263	0.584654
595093	0.644074	0.611752
596094	0.735412	0.625662
597095	0.688043	0.679292
598096	0.714941	0.703635
599097	0.773692	0.714281
600098	0.81387	0.698143
601099	0.844958	0.692215
602100	1.01538	0.65212
603101	1.03655	0.607005
604102	1.07706	0.587024
605103	1.11267	0.595565
606104	1.15345	0.596075
607105	1.18481	0.574017
608106	1.20128	0.624476
609107	1.28173	0.658051
610108	1.27758	0.666609
611109	1.3216	0.700329
612110	1.36813	0.748477
613111	1.42074	0.790894
614112	1.3949	0.850945
615113	1.39939	1.07269
616114	1.31454	1.56266
617115	1.19347	2.66905
618116	1.26815	4.24936
619117	1.31689	6.03901
620118	1.31927	7.37372
621119	1.33377	7.94825
622120	1.33476	8.41549
623121	1.23978	7.84692
624122	1.09256	7.3717
625123	1.05096	7.57569
626124	1.07908	8.35563
627125	1.06568	8.50085
628126	1.12013	9.12229
629127	1.22856	9.29785
630128	1.3827	8.05955
631129	1.34794	6.46092
632130	1.38016	5.13691
633131	1.38388	3.55208
634132	1.38805	2.28931
635133	1.34773	1.58848
636134	1.36423	1.1382
637135	1.4743	0.97685
638136	1.35792	0.89443
639137	1.31049	0.942044
640138	1.30804	0.813531
641139	1.25396	0.811996
642140	1.19615	0.787512
643141	1.28643	0.816016
644142	1.33981	0.74304
645143	1.25019	0.859364
646144	1.3105	0.819142
647145	1.32807	0.812711
648146	1.21558	0.796916
649147	1.16128	0.771237
650148	1.25641	0.703845
651149	1.35852	0.726661
652150	1.3273	0.639033
653151	1.37441	0.633382
654152	1.445	0.602931
655153	1.41738	0.617082
656154	1.30817	0.588416
657155	1.28517	0.589762
658156	1.24706	0.625799
659157	1.24054	0.687897
660158	1.24829	0.747166
661159	1.25652	0.733178
662160	1.34212	0.781216
663161	1.46488	0.700777
664162	1.37112	0.680545
665163	1.33206	0.633967
666164	1.38617	0.636595
667165	1.26948	0.691345
668166	1.24775	0.774774
669167	1.36808	0.759718
670168	1.34462	0.840132
671169	1.21372	0.833643
672170	1.22362	0.77164
673171	1.15525	0.729408
674172	1.13319	0.778446
675173	1.18832	0.664587
676174	1.23935	0.694258
677175	1.27821	0.765021
678176	1.41142	0.71672
679177	1.41868	0.674737
680178	1.36556	0.727745
681179	1.39967	0.733204
682180	1.45002	0.669351
683181	1.43191	0.696514
684182	1.41509	0.733684
685183	1.3728	0.789173
686184	1.37642	0.774223
687185	1.32664	0.776101
688186	1.33469	0.740367
689187	1.31431	0.689761
690188	1.412	0.63824
691189	1.36041	0.609018
692190	1.3135	0.699205
693191	1.2442	0.763671
694192	1.26704	0.765451
695193	1.21625	0.706447
696194	1.20827	0.774317
697195	1.22572	0.64653
698196	1.22655	0.63415
699197	1.18549	0.649416
700198	1.17092	0.662677
701199	1.26744	0.579758
702200	1.34498	0.60978
703201	1.43329	0.568048
704202	1.46489	0.583727
705203	1.53582	0.566218
706204	1.47565	0.593096
707205	1.5183	0.588435
708206	1.36809	0.668393
709207	1.37911	0.627743
710208	1.34796	0.621747
711209	1.42057	0.654015
712210	1.2779	0.675549
713211	1.4373	0.637967
714212	1.34308	0.67356
715213	1.40675	0.664873
716214	1.35783	0.678436
717215	1.32627	0.671248
718216	1.20233	0.715682
719217	1.21359	0.703985
720218	1.22985	0.757031
721219	1.23658	0.673293
722220	1.32446	0.628679
723221	1.47167	0.606188
724222	1.52776	0.608171
725223	1.41715	0.570806
726224	1.3194	0.566329
727225	1.32339	0.615574
728226	1.21923	0.598526
729227	1.19723	0.579593
730228	1.26658	0.602818
731229	1.41719	0.692008
732230	1.26383	0.696791
733231	1.2749	0.761456
734232	1.32961	0.780293
735233	1.27628	0.799341
736234	1.15273	0.751793
737235	1.23957	0.710863
738236	1.29896	0.65928
739237	1.29156	0.660833
740238	1.29369	0.633356
741239	1.33833	0.685997
742240	1.34897	0.675133
743241	1.3412	0.690877
744242	1.29316	0.667178
745243	1.33006	0.729106
746244	1.25975	0.695794
747245	1.29971	0.656848
748246	1.24306	0.645212
749247	1.24618	0.652016
750248	1.30894	0.61033
751249	1.42033	0.621728
752250	1.45917	0.696632
753251	1.48593	0.705131
754252	1.56752	0.723813
755253	1.59566	0.689734
756254	1.55564	0.652223
757255	1.48924	0.639622
758256	1.50534	0.627538
759257	1.46892	0.611879
760258	1.33804	0.646187
761259	1.32518	0.715295
762260	1.25944	0.658829
763261	1.20013	0.646004
764262	1.23426	0.647666
765263	1.25999	0.674975
766264	1.25205	0.603053
767265	1.35419	0.612587
768266	1.35258	0.640391
769267	1.31416	0.660154
770268	1.23065	0.628667
771269	1.20885	0.624921
772270	1.15533	0.643839
773271	1.24581	0.606946
774272	1.29419	0.563081
775273	1.43911	0.602125
776274	1.42519	0.571481
777275	1.49887	0.60446
778276	1.32718	0.611692
779277	1.20729	0.638791
780278	1.18418	0.648777
781279	1.20587	0.708657
782280	1.11963	0.670776
783281	1.13314	0.644932
784282	1.12545	0.621756
785283	1.00145	0.584991
786284	0.914873	0.565952
787285	0.938087	0.578689
788286	0.856508	0.623384
789287	0.749965	0.667582
790288	0.75866	0.67772
791289	0.747421	0.681098
792290	0.696945	0.670416
793291	0.765335	0.633239
794292	0.869465	0.662953
795293	0.969836	0.654888
796294	1.11681	0.647901
797295	1.3644	0.673444
798296	1.37302	0.690282
799297	1.45185	0.646647
800298	1.45904	0.629774
801299	1.28692	0.686936
802300	1.24724	0.672154
803301	1.35568	0.689419
804302	1.29383	0.747259
805303	1.30308	0.758193
806304	1.48442	0.677672
807305	1.45002	0.695088
808306	1.43773	0.69372
809307	1.55336	0.631484
810308	1.53568	0.655915
811309	1.37839	0.695086
812310	1.33895	0.710967
813311	1.2798	0.752436
814312	1.22435	0.897328
815313	1.20785	1.04608
816314	1.22582	1.63084
817315	1.23398	3.53085
818316	1.24391	5.48666
819317	1.19495	7.21463
820318	1.15389	8.77572
		10.6495
		10.2322
		9.83163
		8.60942
		6.79731
		4.80516
		3.23132
		1.75668
		1.09045
		0.911834
		0.692592
		0.71737
		0.733338
		0.780477
		0.817745
		0.912852
		0.89848
		0.874109
		0.855501
		0.824241
		0.747178
		0.760347
		0.757041
		0.745732
		0.733997
		0.752481
		0.671104
		0.720717
		0.757772
		0.735478

## Sheet: Figure 1b
Figure 1 b
	H2A.Z antibody								BB2 antibody								H3 antibody
						15 kDa								15 kDa						15 kDa					15 kDa
																						H2A.Z IP	TY1-H2A IP
	H2A.Z IP	TY1-H2A IP							H2A.Z IP	TY1-H2A IP							H2A.Z IP	TY1-H2A IP

## Sheet: Figure 2b H3
Figure 2 b H3
Header explanation (acetyl)			H3 nonTSS_acetyl											H3 TSS_acetyl											H3 nonTSS_methyl									H3 TSS_methyl
Condition	-		Condition	Lysine position	mean	sd	median	mad	n	Replicate	Experiment			Condition	Lysine position	mean	sd	median	mad	n	Replicate	Experiment			Lysine position	Methyl-mark	Spectra counts	Percentage [%]	Condition	Experiment	Replicate			Lysine position	Methyl-mark	Spectra counts	Percentage [%]	Condition	Experiment	Replicate
Lysine position	-		TY_H2A_non-TSS-nucleosomes	4	0	0	0	0	164	1	IP_non-TSS-nucleosomes			H2A.Z_TSS-nucleosomes	4	0	0	0	0	12	7	IP_TSS-nucleosomes			4	di-methyl	1.5	1.0101	TY_H2A_non-TSS-nucleosomes	IP_non-TSS-nucleosomes	2			4	di-methyl	0.5	1.78571	H2A.Z_TSS-nucleosomes	IP_TSS-nucleosomes	7
mean	Average acetylation percentage quantified from fragments		TY_H2A_non-TSS-nucleosomes	4	0.07656	0.414931	0	0	250	2	IP_non-TSS-nucleosomes			H2A.Z_TSS-nucleosomes	10	1.4541	5.17079	0	0	39	7	IP_TSS-nucleosomes			4	di-methyl	0.75	1.23967	TY_H2A_non-TSS-nucleosomes	IP_non-TSS-nucleosomes	3			4	tri-methyl	20	71.4286	H2A.Z_TSS-nucleosomes	IP_TSS-nucleosomes	7
sd	-		TY_H2A_non-TSS-nucleosomes	4	1.20902	3.16025	0	0	132	3	IP_non-TSS-nucleosomes			H2A.Z_TSS-nucleosomes	11	0	0	0	0	48	7	IP_TSS-nucleosomes			4	methyl	23.25	25.9777	TY_H2A_non-TSS-nucleosomes	IP_non-TSS-nucleosomes	1			4	di-methyl	1.5	0.699301	TY_H2A.Z_TSS-nucleosomes	IP_TSS-nucleosomes	1
median	Median acetylation percentage quantified from fragments		TY_H2A_non-TSS-nucleosomes	10	0	0	0	0	377	1	IP_non-TSS-nucleosomes			H2A.Z_TSS-nucleosomes	16	0	0	0	0	19	7	IP_TSS-nucleosomes			4	methyl	20.25	13.6364	TY_H2A_non-TSS-nucleosomes	IP_non-TSS-nucleosomes	2			4	di-methyl	4.75	6.41892	TY_H2A.Z_TSS-nucleosomes	IP_TSS-nucleosomes	5
mad	-		TY_H2A_non-TSS-nucleosomes	10	0	0	0	0	457	2	IP_non-TSS-nucleosomes			H2A.Z_TSS-nucleosomes	17	0	0	0	0	28	7	IP_TSS-nucleosomes			4	methyl	11	18.1818	TY_H2A_non-TSS-nucleosomes	IP_non-TSS-nucleosomes	3			4	di-methyl	1.5	4.16667	TY_H2A.Z_TSS-nucleosomes	IP_TSS-nucleosomes	6
n	Number of fragments used for quantification		TY_H2A_non-TSS-nucleosomes	10	0	0	0	0	313	3	IP_non-TSS-nucleosomes			H2A.Z_TSS-nucleosomes	19	0	0	0	0	19	7	IP_TSS-nucleosomes			10	di-methyl	0.75	0.641026	TY_H2A_non-TSS-nucleosomes	IP_non-TSS-nucleosomes	1			4	methyl	53.75	25.0583	TY_H2A.Z_TSS-nucleosomes	IP_TSS-nucleosomes	1
Replicate	Replicate number		TY_H2A_non-TSS-nucleosomes	11	0	0	0	0	390	1	IP_non-TSS-nucleosomes			H2A.Z_TSS-nucleosomes	20	0	0	0	0	13	7	IP_TSS-nucleosomes			10	di-methyl	0.5	0.352113	TY_H2A_non-TSS-nucleosomes	IP_non-TSS-nucleosomes	2			4	methyl	23.25	44.7115	TY_H2A.Z_TSS-nucleosomes	IP_TSS-nucleosomes	2
Experiment	Histone isolation method		TY_H2A_non-TSS-nucleosomes	11	0	0	0	0	379	2	IP_non-TSS-nucleosomes			H2A.Z_TSS-nucleosomes	23	10.7404	11.4929	7	10.3782	53	7	IP_TSS-nucleosomes			10	methyl	9.25	7.90598	TY_H2A_non-TSS-nucleosomes	IP_non-TSS-nucleosomes	1			4	methyl	12	30	TY_H2A.Z_TSS-nucleosomes	IP_TSS-nucleosomes	3
			TY_H2A_non-TSS-nucleosomes	11	0	0	0	0	244	3	IP_non-TSS-nucleosomes			H2A.Z_TSS-nucleosomes	32	0	0	0	0	34	7	IP_TSS-nucleosomes			10	methyl	8	5.6338	TY_H2A_non-TSS-nucleosomes	IP_non-TSS-nucleosomes	2			4	methyl	13	27.6596	TY_H2A.Z_TSS-nucleosomes	IP_TSS-nucleosomes	4
Header explanation (methyl)			TY_H2A_non-TSS-nucleosomes	16	0	0	0	0	141	1	IP_non-TSS-nucleosomes			H2A.Z_TSS-nucleosomes	61	0	0	0	0	39	7	IP_TSS-nucleosomes			10	methyl	1.5	1.5544	TY_H2A_non-TSS-nucleosomes	IP_non-TSS-nucleosomes	3			4	methyl	11	14.8649	TY_H2A.Z_TSS-nucleosomes	IP_TSS-nucleosomes	5
Lysine position	-		TY_H2A_non-TSS-nucleosomes	16	0	0	0	0	204	2	IP_non-TSS-nucleosomes			H2A.Z_TSS-nucleosomes	76					0	7	IP_TSS-nucleosomes			10	tri-methyl	0.75	0.641026	TY_H2A_non-TSS-nucleosomes	IP_non-TSS-nucleosomes	1			4	methyl	4	11.1111	TY_H2A.Z_TSS-nucleosomes	IP_TSS-nucleosomes	6
Methyl-mark	Mono-, Di- and Tri-methylation		TY_H2A_non-TSS-nucleosomes	16	0	0	0	0	225	3	IP_non-TSS-nucleosomes			H2A.Z_TSS-nucleosomes	119	0	0	0	0	32	7	IP_TSS-nucleosomes			10	tri-methyl	2.25	1.58451	TY_H2A_non-TSS-nucleosomes	IP_non-TSS-nucleosomes	2			4	tri-methyl	23.75	11.0723	TY_H2A.Z_TSS-nucleosomes	IP_TSS-nucleosomes	1
Spectra counts	Number of spectra containing methyl-mark		TY_H2A_non-TSS-nucleosomes	17	0	0	0	0	82	1	IP_non-TSS-nucleosomes			H2A.Z_TSS-nucleosomes	N1	17.0308	37.2847	0	0	12	7	IP_TSS-nucleosomes			11	di-methyl	0.75	0.625	TY_H2A_non-TSS-nucleosomes	IP_non-TSS-nucleosomes	1			4	tri-methyl	4.5	8.65385	TY_H2A.Z_TSS-nucleosomes	IP_TSS-nucleosomes	2
Percentage [%]	Percentage of methyl mark in site-specific modification		TY_H2A_non-TSS-nucleosomes	17	0.00933735	0.107162	0	0	166	2	IP_non-TSS-nucleosomes			TY_H2A.Z_TSS-nucleosomes	4	0	0	0	0	291	1	IP_TSS-nucleosomes			11	di-methyl	0.5	0.387597	TY_H2A_non-TSS-nucleosomes	IP_non-TSS-nucleosomes	2			4	tri-methyl	40.5	54.7297	TY_H2A.Z_TSS-nucleosomes	IP_TSS-nucleosomes	5
Condition	-		TY_H2A_non-TSS-nucleosomes	17	0	0	0	0	206	3	IP_non-TSS-nucleosomes			TY_H2A.Z_TSS-nucleosomes	4	0.0039726	0.0339419	0	0	73	2	IP_TSS-nucleosomes			11	methyl	1	0.833333	TY_H2A_non-TSS-nucleosomes	IP_non-TSS-nucleosomes	1			4	tri-methyl	19	52.7778	TY_H2A.Z_TSS-nucleosomes	IP_TSS-nucleosomes	6
Experiment	Histone isolation method		TY_H2A_non-TSS-nucleosomes	19	0	0	0	0	114	1	IP_non-TSS-nucleosomes			TY_H2A.Z_TSS-nucleosomes	4	0	0	0	0	54	3	IP_TSS-nucleosomes			11	methyl	1.75	1.35659	TY_H2A_non-TSS-nucleosomes	IP_non-TSS-nucleosomes	2			10	di-methyl	0.5	1.78571	H2A.Z_TSS-nucleosomes	IP_TSS-nucleosomes	7
Replicate	Replicate number		TY_H2A_non-TSS-nucleosomes	19	0	0	0	0	138	2	IP_non-TSS-nucleosomes			TY_H2A.Z_TSS-nucleosomes	4	0.191471	1.57399	0	0	68	4	IP_TSS-nucleosomes			11	methyl	1.5	1.5544	TY_H2A_non-TSS-nucleosomes	IP_non-TSS-nucleosomes	3			10	methyl	4.5	16.0714	H2A.Z_TSS-nucleosomes	IP_TSS-nucleosomes	7
			TY_H2A_non-TSS-nucleosomes	19	0	0	0	0	180	3	IP_non-TSS-nucleosomes			TY_H2A.Z_TSS-nucleosomes	4	0	0	0	0	44	5	IP_TSS-nucleosomes			11	tri-methyl	0.75	7	TY_H2A_non-TSS-nucleosomes	IP_non-TSS-nucleosomes	1			10	tri-methyl	6.5	23.2143	H2A.Z_TSS-nucleosomes	IP_TSS-nucleosomes	7
			TY_H2A_non-TSS-nucleosomes	20	0.0462857	0.143293	0	0	140	1	IP_non-TSS-nucleosomes			TY_H2A.Z_TSS-nucleosomes	4	0	0	0	0	14	6	IP_TSS-nucleosomes			11	tri-methyl	0.25	0.193798	TY_H2A_non-TSS-nucleosomes	IP_non-TSS-nucleosomes	2			10	di-methyl	4	1.6632	TY_H2A.Z_TSS-nucleosomes	IP_TSS-nucleosomes	1
			TY_H2A_non-TSS-nucleosomes	20	0.201345	2.07603	0	0	238	2	IP_non-TSS-nucleosomes			TY_H2A.Z_TSS-nucleosomes	10	0	0	0	0	592	1	IP_TSS-nucleosomes			16	methyl	1	1.52672	TY_H2A_non-TSS-nucleosomes	IP_non-TSS-nucleosomes	1			10	di-methyl	4.125	7.30088	TY_H2A.Z_TSS-nucleosomes	IP_TSS-nucleosomes	2
			TY_H2A_non-TSS-nucleosomes	20	0.0276037	0.249269	0	0	217	3	IP_non-TSS-nucleosomes			TY_H2A.Z_TSS-nucleosomes	10	0	0	0	0	122	2	IP_TSS-nucleosomes			16	methyl	5	4.44444	TY_H2A_non-TSS-nucleosomes	IP_non-TSS-nucleosomes	2			10	di-methyl	1	4	TY_H2A.Z_TSS-nucleosomes	IP_TSS-nucleosomes	3
			TY_H2A_non-TSS-nucleosomes	23	0.722996	1.56909	0	0	267	1	IP_non-TSS-nucleosomes			TY_H2A.Z_TSS-nucleosomes	10	0	0	0	0	49	3	IP_TSS-nucleosomes			16	methyl	8	6.95652	TY_H2A_non-TSS-nucleosomes	IP_non-TSS-nucleosomes	3			10	di-methyl	0.625	1.92308	TY_H2A.Z_TSS-nucleosomes	IP_TSS-nucleosomes	4
			TY_H2A_non-TSS-nucleosomes	23	0.121366	0.368365	0	0	344	2	IP_non-TSS-nucleosomes			TY_H2A.Z_TSS-nucleosomes	10	0	0	0	0	90	4	IP_TSS-nucleosomes			19	methyl	1	1.43885	TY_H2A_non-TSS-nucleosomes	IP_non-TSS-nucleosomes	1			10	di-methyl	3.375	4.59184	TY_H2A.Z_TSS-nucleosomes	IP_TSS-nucleosomes	5
			TY_H2A_non-TSS-nucleosomes	23	0	0	0	0	270	3	IP_non-TSS-nucleosomes			TY_H2A.Z_TSS-nucleosomes	10	0.087069	0.354183	0	0	58	5	IP_TSS-nucleosomes			19	methyl	4	3.66972	TY_H2A_non-TSS-nucleosomes	IP_non-TSS-nucleosomes	2			10	di-methyl	0.25	0.694444	TY_H2A.Z_TSS-nucleosomes	IP_TSS-nucleosomes	6
			TY_H2A_non-TSS-nucleosomes	32	0	0	0	0	147	1	IP_non-TSS-nucleosomes			TY_H2A.Z_TSS-nucleosomes	10	0	0	0	0	29	6	IP_TSS-nucleosomes			19	methyl	2	1.82648	TY_H2A_non-TSS-nucleosomes	IP_non-TSS-nucleosomes	3			10	methyl	43.25	17.9834	TY_H2A.Z_TSS-nucleosomes	IP_TSS-nucleosomes	1
			TY_H2A_non-TSS-nucleosomes	32	0	0	0	0	204	2	IP_non-TSS-nucleosomes			TY_H2A.Z_TSS-nucleosomes	11	0	0	0	0	607	1	IP_TSS-nucleosomes			32	di-methyl	1	1.6129	TY_H2A_non-TSS-nucleosomes	IP_non-TSS-nucleosomes	1			10	methyl	7.625	13.4956	TY_H2A.Z_TSS-nucleosomes	IP_TSS-nucleosomes	2
			TY_H2A_non-TSS-nucleosomes	32	0	0	0	0	188	3	IP_non-TSS-nucleosomes			TY_H2A.Z_TSS-nucleosomes	11	0.00328431	0.0469094	0	0	204	2	IP_TSS-nucleosomes			76	di-methyl	3	4.54545	TY_H2A_non-TSS-nucleosomes	IP_non-TSS-nucleosomes	1			10	methyl	6.5	26	TY_H2A.Z_TSS-nucleosomes	IP_TSS-nucleosomes	3
			TY_H2A_non-TSS-nucleosomes	61	0	0	0	0	125	1	IP_non-TSS-nucleosomes			TY_H2A.Z_TSS-nucleosomes	11	0	0	0	0	87	3	IP_TSS-nucleosomes			76	di-methyl	18	11.6129	TY_H2A_non-TSS-nucleosomes	IP_non-TSS-nucleosomes	2			10	methyl	6.125	18.8462	TY_H2A.Z_TSS-nucleosomes	IP_TSS-nucleosomes	4
			TY_H2A_non-TSS-nucleosomes	61	0	0	0	0	75	2	IP_non-TSS-nucleosomes			TY_H2A.Z_TSS-nucleosomes	11	0.00680328	0.0751447	0	0	122	4	IP_TSS-nucleosomes			76	di-methyl	7	7.29167	TY_H2A_non-TSS-nucleosomes	IP_non-TSS-nucleosomes	3			10	methyl	9.375	12.7551	TY_H2A.Z_TSS-nucleosomes	IP_TSS-nucleosomes	5
			TY_H2A_non-TSS-nucleosomes	61	0	0	0	0	107	3	IP_non-TSS-nucleosomes			TY_H2A.Z_TSS-nucleosomes	11	0	0	0	0	178	5	IP_TSS-nucleosomes			76	methyl	4	6.06061	TY_H2A_non-TSS-nucleosomes	IP_non-TSS-nucleosomes	1			10	methyl	1.25	3.47222	TY_H2A.Z_TSS-nucleosomes	IP_TSS-nucleosomes	6
			TY_H2A_non-TSS-nucleosomes	76	0	0	0	0	54	1	IP_non-TSS-nucleosomes			TY_H2A.Z_TSS-nucleosomes	11	0	0	0	0	62	6	IP_TSS-nucleosomes			76	methyl	9	5.80645	TY_H2A_non-TSS-nucleosomes	IP_non-TSS-nucleosomes	2			10	tri-methyl	12.5	5.19751	TY_H2A.Z_TSS-nucleosomes	IP_TSS-nucleosomes	1
			TY_H2A_non-TSS-nucleosomes	76	0	0	0	0	82	2	IP_non-TSS-nucleosomes			TY_H2A.Z_TSS-nucleosomes	16	0	0	0	0	377	1	IP_TSS-nucleosomes			76	methyl	12	12.5	TY_H2A_non-TSS-nucleosomes	IP_non-TSS-nucleosomes	3			10	tri-methyl	2.375	4.20354	TY_H2A.Z_TSS-nucleosomes	IP_TSS-nucleosomes	2
			TY_H2A_non-TSS-nucleosomes	76	0	0	0	0	65	3	IP_non-TSS-nucleosomes			TY_H2A.Z_TSS-nucleosomes	16	0	0	0	0	186	2	IP_TSS-nucleosomes			76	tri-methyl	44	66.6667	TY_H2A_non-TSS-nucleosomes	IP_non-TSS-nucleosomes	1			10	tri-methyl	0.125	0.384615	TY_H2A.Z_TSS-nucleosomes	IP_TSS-nucleosomes	4
			TY_H2A_non-TSS-nucleosomes	119	0	0	0	0	223	1	IP_non-TSS-nucleosomes			TY_H2A.Z_TSS-nucleosomes	16	0	0	0	0	57	3	IP_TSS-nucleosomes			76	tri-methyl	105	67.7419	TY_H2A_non-TSS-nucleosomes	IP_non-TSS-nucleosomes	2			10	tri-methyl	28.375	38.6054	TY_H2A.Z_TSS-nucleosomes	IP_TSS-nucleosomes	5
			TY_H2A_non-TSS-nucleosomes	119	0	0	0	0	174	2	IP_non-TSS-nucleosomes			TY_H2A.Z_TSS-nucleosomes	16	0.0258696	0.174489	0	0	92	4	IP_TSS-nucleosomes			76	tri-methyl	63	65.625	TY_H2A_non-TSS-nucleosomes	IP_non-TSS-nucleosomes	3			10	tri-methyl	18.25	50.6944	TY_H2A.Z_TSS-nucleosomes	IP_TSS-nucleosomes	6
			TY_H2A_non-TSS-nucleosomes	119	0	0	0	0	231	3	IP_non-TSS-nucleosomes			TY_H2A.Z_TSS-nucleosomes	16	0	0	0	0	54	5	IP_TSS-nucleosomes			119	methyl	2	1.9802	TY_H2A_non-TSS-nucleosomes	IP_non-TSS-nucleosomes	2			11	di-methyl	0.5	1.78571	H2A.Z_TSS-nucleosomes	IP_TSS-nucleosomes	7
			TY_H2A_non-TSS-nucleosomes	N1	8.17592	5.76994	8.59	5.27806	71	1	IP_non-TSS-nucleosomes			TY_H2A.Z_TSS-nucleosomes	16	0	0	0	0	20	6	IP_TSS-nucleosomes			N1	di-methyl	11	12.8655	TY_H2A_non-TSS-nucleosomes	IP_non-TSS-nucleosomes	1			11	methyl	0.5	1.78571	H2A.Z_TSS-nucleosomes	IP_TSS-nucleosomes	7
			TY_H2A_non-TSS-nucleosomes	N1	6.7315	6.00496	6.945	9.65914	60	2	IP_non-TSS-nucleosomes			TY_H2A.Z_TSS-nucleosomes	17	0	0	0	0	287	1	IP_TSS-nucleosomes			N1	di-methyl	10.5	7.26644	TY_H2A_non-TSS-nucleosomes	IP_non-TSS-nucleosomes	2			11	tri-methyl	0.5	1.78571	H2A.Z_TSS-nucleosomes	IP_TSS-nucleosomes	7
			TY_H2A_non-TSS-nucleosomes	N1	5.01705	4.87122	5.08	7.04976	44	3	IP_non-TSS-nucleosomes			TY_H2A.Z_TSS-nucleosomes	17	0	0	0	0	136	2	IP_TSS-nucleosomes			N1	di-methyl	5.75	10	TY_H2A_non-TSS-nucleosomes	IP_non-TSS-nucleosomes	3			11	di-methyl	5	2.24719	TY_H2A.Z_TSS-nucleosomes	IP_TSS-nucleosomes	1
														TY_H2A.Z_TSS-nucleosomes	17	0.03875	0.187805	0	0	48	3	IP_TSS-nucleosomes			N1	methyl	19	22.2222	TY_H2A_non-TSS-nucleosomes	IP_non-TSS-nucleosomes	1			11	di-methyl	4.125	6.93277	TY_H2A.Z_TSS-nucleosomes	IP_TSS-nucleosomes	2
														TY_H2A.Z_TSS-nucleosomes	17	0.0317333	0.193009	0	0	75	4	IP_TSS-nucleosomes			N1	methyl	22	15.2249	TY_H2A_non-TSS-nucleosomes	IP_non-TSS-nucleosomes	2			11	di-methyl	1	3.33333	TY_H2A.Z_TSS-nucleosomes	IP_TSS-nucleosomes	3
														TY_H2A.Z_TSS-nucleosomes	17	0	0	0	0	92	5	IP_TSS-nucleosomes			N1	methyl	16	27.8261	TY_H2A_non-TSS-nucleosomes	IP_non-TSS-nucleosomes	3			11	di-methyl	0.625	1.62338	TY_H2A.Z_TSS-nucleosomes	IP_TSS-nucleosomes	4
														TY_H2A.Z_TSS-nucleosomes	17	0	0	0	0	30	6	IP_TSS-nucleosomes			N1	tri-methyl	42.5	49.7076	TY_H2A_non-TSS-nucleosomes	IP_non-TSS-nucleosomes	1			11	di-methyl	2.125	2.89116	TY_H2A.Z_TSS-nucleosomes	IP_TSS-nucleosomes	5
														TY_H2A.Z_TSS-nucleosomes	19	0	0	0	0	295	1	IP_TSS-nucleosomes			N1	tri-methyl	99.5	68.8581	TY_H2A_non-TSS-nucleosomes	IP_non-TSS-nucleosomes	2			11	di-methyl	0.25	0.694444	TY_H2A.Z_TSS-nucleosomes	IP_TSS-nucleosomes	6
														TY_H2A.Z_TSS-nucleosomes	19	0	0	0	0	160	2	IP_TSS-nucleosomes			N1	tri-methyl	24	41.7391	TY_H2A_non-TSS-nucleosomes	IP_non-TSS-nucleosomes	3			11	methyl	4	1.79775	TY_H2A.Z_TSS-nucleosomes	IP_TSS-nucleosomes	1
														TY_H2A.Z_TSS-nucleosomes	19	0	0	0	0	32	3	IP_TSS-nucleosomes												11	methyl	3.125	5.2521	TY_H2A.Z_TSS-nucleosomes	IP_TSS-nucleosomes	2
														TY_H2A.Z_TSS-nucleosomes	19	0	0	0	0	63	4	IP_TSS-nucleosomes												11	methyl	0.5	1.66667	TY_H2A.Z_TSS-nucleosomes	IP_TSS-nucleosomes	3
														TY_H2A.Z_TSS-nucleosomes	19	0	0	0	0	62	5	IP_TSS-nucleosomes												11	methyl	1.125	2.92208	TY_H2A.Z_TSS-nucleosomes	IP_TSS-nucleosomes	4
														TY_H2A.Z_TSS-nucleosomes	19	0	0	0	0	21	6	IP_TSS-nucleosomes												11	methyl	2.875	3.91156	TY_H2A.Z_TSS-nucleosomes	IP_TSS-nucleosomes	5
														TY_H2A.Z_TSS-nucleosomes	20	0.0741966	0.735734	0	0	417	1	IP_TSS-nucleosomes												11	methyl	0.25	0.694444	TY_H2A.Z_TSS-nucleosomes	IP_TSS-nucleosomes	6
														TY_H2A.Z_TSS-nucleosomes	20	0.278824	2.43249	0	0	153	2	IP_TSS-nucleosomes												11	tri-methyl	2.5	1.1236	TY_H2A.Z_TSS-nucleosomes	IP_TSS-nucleosomes	1
														TY_H2A.Z_TSS-nucleosomes	20	0.276	0.84951	0	0	20	3	IP_TSS-nucleosomes												11	tri-methyl	1.375	2.31092	TY_H2A.Z_TSS-nucleosomes	IP_TSS-nucleosomes	2
														TY_H2A.Z_TSS-nucleosomes	20	1.08514	2.21385	0	0	37	4	IP_TSS-nucleosomes												11	tri-methyl	0.125	0.324675	TY_H2A.Z_TSS-nucleosomes	IP_TSS-nucleosomes	4
														TY_H2A.Z_TSS-nucleosomes	20	0	0	0	0	25	5	IP_TSS-nucleosomes												11	tri-methyl	2.125	2.89116	TY_H2A.Z_TSS-nucleosomes	IP_TSS-nucleosomes	5
														TY_H2A.Z_TSS-nucleosomes	20	0	0	0	0	7	6	IP_TSS-nucleosomes												11	tri-methyl	0.25	0.694444	TY_H2A.Z_TSS-nucleosomes	IP_TSS-nucleosomes	6
														TY_H2A.Z_TSS-nucleosomes	23	8.48176	9.7316	5.27	7.8133	205	5	IP_TSS-nucleosomes												19	methyl	3	1.49626	TY_H2A.Z_TSS-nucleosomes	IP_TSS-nucleosomes	1
														TY_H2A.Z_TSS-nucleosomes	23	9.98278	11.6071	5.255	7.79106	54	6	IP_TSS-nucleosomes												20	methyl	1	0.464037	TY_H2A.Z_TSS-nucleosomes	IP_TSS-nucleosomes	1
														TY_H2A.Z_TSS-nucleosomes	23	4.29917	5.65062	2.105	3.12087	144	2	IP_TSS-nucleosomes												23	tri-methyl	3	1.94805	TY_H2A.Z_TSS-nucleosomes	IP_TSS-nucleosomes	1
														TY_H2A.Z_TSS-nucleosomes	23	6.11159	8.38916	1.485	2.20166	82	3	IP_TSS-nucleosomes												76	tri-methyl	6	100	H2A.Z_TSS-nucleosomes	IP_TSS-nucleosomes	7
														TY_H2A.Z_TSS-nucleosomes	23	5.14213	6.92173	0.65	0.96369	122	4	IP_TSS-nucleosomes												76	di-methyl	8	3.94089	TY_H2A.Z_TSS-nucleosomes	IP_TSS-nucleosomes	1
														TY_H2A.Z_TSS-nucleosomes	23	2.24112	2.94295	0.45	0.66717	519	1	IP_TSS-nucleosomes												76	di-methyl	1	1.36986	TY_H2A.Z_TSS-nucleosomes	IP_TSS-nucleosomes	2
														TY_H2A.Z_TSS-nucleosomes	32	0	0	0	0	159	1	IP_TSS-nucleosomes												76	di-methyl	5	5.95238	TY_H2A.Z_TSS-nucleosomes	IP_TSS-nucleosomes	5
														TY_H2A.Z_TSS-nucleosomes	32	0	0	0	0	71	2	IP_TSS-nucleosomes												76	methyl	12	5.91133	TY_H2A.Z_TSS-nucleosomes	IP_TSS-nucleosomes	1
														TY_H2A.Z_TSS-nucleosomes	32	0	0	0	0	31	3	IP_TSS-nucleosomes												76	methyl	7	9.58904	TY_H2A.Z_TSS-nucleosomes	IP_TSS-nucleosomes	2
														TY_H2A.Z_TSS-nucleosomes	32	0	0	0	0	35	4	IP_TSS-nucleosomes												76	methyl	3	3.57143	TY_H2A.Z_TSS-nucleosomes	IP_TSS-nucleosomes	5
														TY_H2A.Z_TSS-nucleosomes	32	0	0	0	0	88	5	IP_TSS-nucleosomes												76	tri-methyl	117	57.6355	TY_H2A.Z_TSS-nucleosomes	IP_TSS-nucleosomes	1
														TY_H2A.Z_TSS-nucleosomes	32	0	0	0	0	35	6	IP_TSS-nucleosomes												76	tri-methyl	46	63.0137	TY_H2A.Z_TSS-nucleosomes	IP_TSS-nucleosomes	2
														TY_H2A.Z_TSS-nucleosomes	61	0	0	0	0	183	1	IP_TSS-nucleosomes												76	tri-methyl	21	75	TY_H2A.Z_TSS-nucleosomes	IP_TSS-nucleosomes	3
														TY_H2A.Z_TSS-nucleosomes	61	0	0	0	0	185	2	IP_TSS-nucleosomes												76	tri-methyl	14	60.8696	TY_H2A.Z_TSS-nucleosomes	IP_TSS-nucleosomes	4
														TY_H2A.Z_TSS-nucleosomes	61	0	0	0	0	54	3	IP_TSS-nucleosomes												76	tri-methyl	66	78.5714	TY_H2A.Z_TSS-nucleosomes	IP_TSS-nucleosomes	5
														TY_H2A.Z_TSS-nucleosomes	61	0	0	0	0	19	4	IP_TSS-nucleosomes												76	tri-methyl	8	100	TY_H2A.Z_TSS-nucleosomes	IP_TSS-nucleosomes	6
														TY_H2A.Z_TSS-nucleosomes	61	0	0	0	0	244	5	IP_TSS-nucleosomes												N1	di-methyl	0.5	1.78571	H2A.Z_TSS-nucleosomes	IP_TSS-nucleosomes	7
														TY_H2A.Z_TSS-nucleosomes	61	0	0	0	0	66	6	IP_TSS-nucleosomes												N1	methyl	7	25	H2A.Z_TSS-nucleosomes	IP_TSS-nucleosomes	7
														TY_H2A.Z_TSS-nucleosomes	76	0	0	0	0	170	1	IP_TSS-nucleosomes												N1	tri-methyl	13	46.4286	H2A.Z_TSS-nucleosomes	IP_TSS-nucleosomes	7
														TY_H2A.Z_TSS-nucleosomes	76	0	0	0	0	66	2	IP_TSS-nucleosomes												N1	di-methyl	21.5	10.2625	TY_H2A.Z_TSS-nucleosomes	IP_TSS-nucleosomes	1
														TY_H2A.Z_TSS-nucleosomes	76	0	0	0	0	18	3	IP_TSS-nucleosomes												N1	di-methyl	1.25	2.40385	TY_H2A.Z_TSS-nucleosomes	IP_TSS-nucleosomes	2
														TY_H2A.Z_TSS-nucleosomes	76	0	0	0	0	14	4	IP_TSS-nucleosomes												N1	di-methyl	2	4.25532	TY_H2A.Z_TSS-nucleosomes	IP_TSS-nucleosomes	4
														TY_H2A.Z_TSS-nucleosomes	76	0.0793182	0.19658	0	0	44	5	IP_TSS-nucleosomes												N1	di-methyl	7	9.45946	TY_H2A.Z_TSS-nucleosomes	IP_TSS-nucleosomes	5
														TY_H2A.Z_TSS-nucleosomes	76					0	6	IP_TSS-nucleosomes												N1	di-methyl	4.5	12.5	TY_H2A.Z_TSS-nucleosomes	IP_TSS-nucleosomes	6
														TY_H2A.Z_TSS-nucleosomes	119	0	0	0	0	271	1	IP_TSS-nucleosomes												N1	methyl	55.5	26.4916	TY_H2A.Z_TSS-nucleosomes	IP_TSS-nucleosomes	1
														TY_H2A.Z_TSS-nucleosomes	119	0	0	0	0	133	2	IP_TSS-nucleosomes												N1	methyl	15	28.8462	TY_H2A.Z_TSS-nucleosomes	IP_TSS-nucleosomes	2
														TY_H2A.Z_TSS-nucleosomes	119	0	0	0	0	40	3	IP_TSS-nucleosomes												N1	methyl	4	10	TY_H2A.Z_TSS-nucleosomes	IP_TSS-nucleosomes	3
														TY_H2A.Z_TSS-nucleosomes	119	0	0	0	0	63	4	IP_TSS-nucleosomes												N1	methyl	9	19.1489	TY_H2A.Z_TSS-nucleosomes	IP_TSS-nucleosomes	4
														TY_H2A.Z_TSS-nucleosomes	119	0	0	0	0	146	5	IP_TSS-nucleosomes												N1	methyl	25	33.7838	TY_H2A.Z_TSS-nucleosomes	IP_TSS-nucleosomes	5
														TY_H2A.Z_TSS-nucleosomes	119	0	0	0	0	32	6	IP_TSS-nucleosomes												N1	methyl	3	8.33333	TY_H2A.Z_TSS-nucleosomes	IP_TSS-nucleosomes	6
														TY_H2A.Z_TSS-nucleosomes	N1	2.49071	4.39075	0	0	70	1	IP_TSS-nucleosomes												N1	tri-methyl	107.75	51.432	TY_H2A.Z_TSS-nucleosomes	IP_TSS-nucleosomes	1
														TY_H2A.Z_TSS-nucleosomes	N1	0.0157143	0.0831522	0	0	28	2	IP_TSS-nucleosomes												N1	tri-methyl	24.25	46.6346	TY_H2A.Z_TSS-nucleosomes	IP_TSS-nucleosomes	2
														TY_H2A.Z_TSS-nucleosomes	N1	0	0	0	0	7	3	IP_TSS-nucleosomes												N1	tri-methyl	33	82.5	TY_H2A.Z_TSS-nucleosomes	IP_TSS-nucleosomes	3
														TY_H2A.Z_TSS-nucleosomes	N1	4.32667	7.49401	0	0	3	4	IP_TSS-nucleosomes												N1	tri-methyl	34	72.3404	TY_H2A.Z_TSS-nucleosomes	IP_TSS-nucleosomes	4
														TY_H2A.Z_TSS-nucleosomes	N1	1.70723	3.27464	0	0	47	5	IP_TSS-nucleosomes												N1	tri-methyl	28.75	38.8514	TY_H2A.Z_TSS-nucleosomes	IP_TSS-nucleosomes	5
														TY_H2A.Z_TSS-nucleosomes	N1	2.09	3.61999	0	0	3	6	IP_TSS-nucleosomes												N1	tri-methyl	27	75	TY_H2A.Z_TSS-nucleosomes	IP_TSS-nucleosomes	6

## Sheet: Figure 2b H4
Figure 2 b H4
Header explanation (acetyl)			H4 nonTSS_acetyl											H4 TSS_acetyl											H4 nonTSS_methyl									H4 TSS_methyl
Condition	-		Condition	Lysine position	mean	sd	median	mad	n	Replicate	Experiment			Condition	Lysine position	mean	sd	median	mad	n	Replicate	Experiment			Lysine position	Methyl-mark	Spectra counts	Percentage [%]	Condition	Experiment	Replicate			Lysine position	Methyl-mark	Spectra counts	Percentage [%]	Condition	Experiment	Replicate
Lysine position	-		TY_H2A_non-TSS-nucleosomes	2	2.90172	4.97275	0.25	0.37065	128	5	IP_non-TSS-nucleosomes			H2A.Z_TSS-nucleosomes	2	76.5009	1.93923	76.9	0	11	7	IP_TSS-nucleosomes			2	di-methyl	0.25	0.847458	TY_H2A_non-TSS-nucleosomes	IP_non-TSS-nucleosomes	2			2	methyl	2	25	H2A.Z_TSS-nucleosomes	IP_TSS-nucleosomes	7
mean	Average acetylation percentage quantified from fragments		TY_H2A_non-TSS-nucleosomes	2	14.8573	25.4526	0.08	0.118608	45	3	IP_non-TSS-nucleosomes			TY_H2A.Z_TSS-nucleosomes	2	91.1	0	91.1	0	9	6	IP_TSS-nucleosomes			2	di-methyl	1.75	2.28758	TY_H2A_non-TSS-nucleosomes	IP_non-TSS-nucleosomes	3			2	di-methyl	0.5	1.75439	TY_H2A.Z_TSS-nucleosomes	IP_TSS-nucleosomes	5
sd	-		TY_H2A_non-TSS-nucleosomes	2	1.62895	5.46321	0	0	19	4	IP_non-TSS-nucleosomes			TY_H2A.Z_TSS-nucleosomes	2	72.51	5.57594	72.375	5.14462	4	1	IP_TSS-nucleosomes			2	methyl	1.75	4.32099	TY_H2A_non-TSS-nucleosomes	IP_non-TSS-nucleosomes	1			2	methyl	9.91667	34.7953	TY_H2A.Z_TSS-nucleosomes	IP_TSS-nucleosomes	5
median	Median acetylation percentage quantified from fragments		TY_H2A_non-TSS-nucleosomes	4	83.3739	2.34845	82.935	2.07564	28	6	IP_non-TSS-nucleosomes			TY_H2A.Z_TSS-nucleosomes	2	68.7		68.7	0	1	3	IP_TSS-nucleosomes			2	methyl	0.25	0.847458	TY_H2A_non-TSS-nucleosomes	IP_non-TSS-nucleosomes	2			2	methyl	2	66.6667	TY_H2A.Z_TSS-nucleosomes	IP_TSS-nucleosomes	6
mad	-		TY_H2A_non-TSS-nucleosomes	4	76.0456	17.9958	79.74	2.69833	27	7	IP_non-TSS-nucleosomes			TY_H2A.Z_TSS-nucleosomes	2	70.4375	17.7535	64.9	8.85853	28	5	IP_TSS-nucleosomes			4	methyl	0.5	0.552486	TY_H2A_non-TSS-nucleosomes	IP_non-TSS-nucleosomes	3			5	di-methyl	1	4.7619	TY_H2A.Z_TSS-nucleosomes	IP_TSS-nucleosomes	2
n	Number of fragments used for quantification		TY_H2A_non-TSS-nucleosomes	4	80.3614	6.48048	79.355	5.48562	76	3	IP_non-TSS-nucleosomes			TY_H2A.Z_TSS-nucleosomes	2	52.24		52.24	0	1	4	IP_TSS-nucleosomes			5	di-methyl	1	2.7027	TY_H2A_non-TSS-nucleosomes	IP_non-TSS-nucleosomes	2			10	di-methyl	0.75	9.375	H2A.Z_TSS-nucleosomes	IP_TSS-nucleosomes	7
Replicate	Replicate number		TY_H2A_non-TSS-nucleosomes	5	1.74619	1.52917	1.36	2.01634	21	1	IP_non-TSS-nucleosomes			TY_H2A.Z_TSS-nucleosomes	2	44.5078	7.01541	42.15	11.2678	9	2	IP_TSS-nucleosomes			10	di-methyl	0.3	0.967742	TY_H2A_non-TSS-nucleosomes	IP_non-TSS-nucleosomes	2			10	methyl	0.416667	5.20833	H2A.Z_TSS-nucleosomes	IP_TSS-nucleosomes	7
Experiment	Histone isolation method		TY_H2A_non-TSS-nucleosomes	5	1.29046	1.27131	1.115	1.6531	130	3	IP_non-TSS-nucleosomes			H2A.Z_TSS-nucleosomes	4					0	7	IP_TSS-nucleosomes			10	di-methyl	2.52738	3.06349	TY_H2A_non-TSS-nucleosomes	IP_non-TSS-nucleosomes	3			10	di-methyl	4	18.1818	TY_H2A.Z_TSS-nucleosomes	IP_TSS-nucleosomes	1
			TY_H2A_non-TSS-nucleosomes	5	2.33159	9.99692	0.465	0.689409	44	2	IP_non-TSS-nucleosomes			TY_H2A.Z_TSS-nucleosomes	4	48.3987	4.22053	48.435	5.24099	8	5	IP_TSS-nucleosomes			10	methyl	0.2875	0.798611	TY_H2A_non-TSS-nucleosomes	IP_non-TSS-nucleosomes	1			10	di-methyl	2.42917	5.99794	TY_H2A.Z_TSS-nucleosomes	IP_TSS-nucleosomes	5
Header explanation (methyl)			TY_H2A_non-TSS-nucleosomes	10	3.44066	3.33846	3.35	4.67019	181	3	IP_non-TSS-nucleosomes			TY_H2A.Z_TSS-nucleosomes	4	36.8667	8.28984	38.15	9.32555	3	2	IP_TSS-nucleosomes			10	methyl	0.25	0.806452	TY_H2A_non-TSS-nucleosomes	IP_non-TSS-nucleosomes	2			10	di-methyl	0.25	8.33333	TY_H2A.Z_TSS-nucleosomes	IP_TSS-nucleosomes	6
Lysine position	-		TY_H2A_non-TSS-nucleosomes	10	3.6574	5.15647	2.69	3.98819	77	2	IP_non-TSS-nucleosomes			TY_H2A.Z_TSS-nucleosomes	4					0	1	IP_TSS-nucleosomes			10	methyl	1.96488	2.38167	TY_H2A_non-TSS-nucleosomes	IP_non-TSS-nucleosomes	3			10	methyl	0.520833	1.28601	TY_H2A.Z_TSS-nucleosomes	IP_TSS-nucleosomes	5
Methyl-mark	Mono-, Di- and Tri-methylation		TY_H2A_non-TSS-nucleosomes	10	3.07754	3.16675	2.28	3.38033	61	1	IP_non-TSS-nucleosomes			TY_H2A.Z_TSS-nucleosomes	4					0	3	IP_TSS-nucleosomes			10	tri-methyl	1.55	1.87879	TY_H2A_non-TSS-nucleosomes	IP_non-TSS-nucleosomes	3			10	methyl	0.25	8.33333	TY_H2A.Z_TSS-nucleosomes	IP_TSS-nucleosomes	6
Spectra counts	Number of spectra containing methyl-mark		TY_H2A_non-TSS-nucleosomes	14	0.480217	1.17589	0	0	138	1	IP_non-TSS-nucleosomes			TY_H2A.Z_TSS-nucleosomes	4					0	4	IP_TSS-nucleosomes			14	di-methyl	1.50972	2.96024	TY_H2A_non-TSS-nucleosomes	IP_non-TSS-nucleosomes	1			14	di-methyl	0.75	9.375	H2A.Z_TSS-nucleosomes	IP_TSS-nucleosomes	7
Percentage [%]	Percentage of methyl mark in site-specific modification		TY_H2A_non-TSS-nucleosomes	14	0	0	0	0	112	2	IP_non-TSS-nucleosomes			TY_H2A.Z_TSS-nucleosomes	4					0	6	IP_TSS-nucleosomes			14	di-methyl	1.45	2.87129	TY_H2A_non-TSS-nucleosomes	IP_non-TSS-nucleosomes	2			14	methyl	0.75	9.375	H2A.Z_TSS-nucleosomes	IP_TSS-nucleosomes	7
Condition	-		TY_H2A_non-TSS-nucleosomes	14	0.200336	0.680264	0	0	149	3	IP_non-TSS-nucleosomes			H2A.Z_TSS-nucleosomes	5					0	7	IP_TSS-nucleosomes			14	di-methyl	6.02877	7.77906	TY_H2A_non-TSS-nucleosomes	IP_non-TSS-nucleosomes	3			14	tri-methyl	0.458333	5.72917	H2A.Z_TSS-nucleosomes	IP_TSS-nucleosomes	7
Experiment	Histone isolation method		TY_H2A_non-TSS-nucleosomes	17	0	0	0	0	135	1	IP_non-TSS-nucleosomes			TY_H2A.Z_TSS-nucleosomes	5	50.53	13.3692	44.36	4.4478	3	5	IP_TSS-nucleosomes			14	methyl	1.24722	2.44553	TY_H2A_non-TSS-nucleosomes	IP_non-TSS-nucleosomes	1			14	di-methyl	3.58333	6.6358	TY_H2A.Z_TSS-nucleosomes	IP_TSS-nucleosomes	5
Replicate	Replicate number		TY_H2A_non-TSS-nucleosomes	17	0	0	0	0	140	2	IP_non-TSS-nucleosomes			TY_H2A.Z_TSS-nucleosomes	5	35.4	1.9393	36.145	0.785778	4	2	IP_TSS-nucleosomes			14	methyl	1.4	2.77228	TY_H2A_non-TSS-nucleosomes	IP_non-TSS-nucleosomes	2			14	di-methyl	0.25	8.33333	TY_H2A.Z_TSS-nucleosomes	IP_TSS-nucleosomes	6
			TY_H2A_non-TSS-nucleosomes	17	0	0	0	0	161	3	IP_non-TSS-nucleosomes			TY_H2A.Z_TSS-nucleosomes	5					0	1	IP_TSS-nucleosomes			14	methyl	2.87877	3.71454	TY_H2A_non-TSS-nucleosomes	IP_non-TSS-nucleosomes	3			14	methyl	1.32083	2.44599	TY_H2A.Z_TSS-nucleosomes	IP_TSS-nucleosomes	5
			TY_H2A_non-TSS-nucleosomes	18	0	0	0	0	105	1	IP_non-TSS-nucleosomes			TY_H2A.Z_TSS-nucleosomes	5					0	3	IP_TSS-nucleosomes			14	tri-methyl	2.51944	4.94009	TY_H2A_non-TSS-nucleosomes	IP_non-TSS-nucleosomes	1			14	methyl	0.25	8.33333	TY_H2A.Z_TSS-nucleosomes	IP_TSS-nucleosomes	6
			TY_H2A_non-TSS-nucleosomes	18	0.00407407	0.042339	0	0	108	2	IP_non-TSS-nucleosomes			TY_H2A.Z_TSS-nucleosomes	5					0	4	IP_TSS-nucleosomes			14	tri-methyl	0.3	0.594059	TY_H2A_non-TSS-nucleosomes	IP_non-TSS-nucleosomes	2			14	tri-methyl	1.90417	3.52623	TY_H2A.Z_TSS-nucleosomes	IP_TSS-nucleosomes	5
			TY_H2A_non-TSS-nucleosomes	18	0	0	0	0	155	3	IP_non-TSS-nucleosomes			TY_H2A.Z_TSS-nucleosomes	5					0	6	IP_TSS-nucleosomes			14	tri-methyl	3.52639	4.55018	TY_H2A_non-TSS-nucleosomes	IP_non-TSS-nucleosomes	3			14	tri-methyl	0.125	4.16667	TY_H2A.Z_TSS-nucleosomes	IP_TSS-nucleosomes	6
			TY_H2A_non-TSS-nucleosomes	42	0	0	0	0	25	1	IP_non-TSS-nucleosomes			H2A.Z_TSS-nucleosomes	10	100	0	100	0	9	7	IP_TSS-nucleosomes			17	di-methyl	3.43472	5.72454	TY_H2A_non-TSS-nucleosomes	IP_non-TSS-nucleosomes	1			17	di-methyl	1.08333	13.5417	H2A.Z_TSS-nucleosomes	IP_TSS-nucleosomes	7
			TY_H2A_non-TSS-nucleosomes	42	0	0	0	0	225	2	IP_non-TSS-nucleosomes			TY_H2A.Z_TSS-nucleosomes	10	99.84	0.296262	100	0	8	6	IP_TSS-nucleosomes			17	di-methyl	1.475	2.70642	TY_H2A_non-TSS-nucleosomes	IP_non-TSS-nucleosomes	2			17	methyl	1.91667	23.9583	H2A.Z_TSS-nucleosomes	IP_TSS-nucleosomes	7
			TY_H2A_non-TSS-nucleosomes	42	0	0	0	0	185	3	IP_non-TSS-nucleosomes			TY_H2A.Z_TSS-nucleosomes	10	92.6619	9.07893	96.4	5.33736	85	5	IP_TSS-nucleosomes			17	di-methyl	10.7899	12.6197	TY_H2A_non-TSS-nucleosomes	IP_non-TSS-nucleosomes	3			17	tri-methyl	0.458333	5.72917	H2A.Z_TSS-nucleosomes	IP_TSS-nucleosomes	7
			TY_H2A_non-TSS-nucleosomes	57	6.46667	10.0044	1.41	2.09047	3	3	IP_non-TSS-nucleosomes			TY_H2A.Z_TSS-nucleosomes	10	93.995	8.49235	93.995	8.90301	2	3	IP_TSS-nucleosomes			17	methyl	0.759722	1.2662	TY_H2A_non-TSS-nucleosomes	IP_non-TSS-nucleosomes	1			17	di-methyl	5.125	7.53676	TY_H2A.Z_TSS-nucleosomes	IP_TSS-nucleosomes	1
			TY_H2A_non-TSS-nucleosomes	57	0.133333	0.341605	0	0	18	1	IP_non-TSS-nucleosomes			TY_H2A.Z_TSS-nucleosomes	10	86.4767	11.8066	81.21	4.43297	3	4	IP_TSS-nucleosomes			17	methyl	2.375	4.3578	TY_H2A_non-TSS-nucleosomes	IP_non-TSS-nucleosomes	2			17	di-methyl	1.125	3.94737	TY_H2A.Z_TSS-nucleosomes	IP_TSS-nucleosomes	2
			TY_H2A_non-TSS-nucleosomes	57	0	0	0	0	13	2	IP_non-TSS-nucleosomes			TY_H2A.Z_TSS-nucleosomes	10	66.0926	13.4705	65.495	12.9876	68	2	IP_TSS-nucleosomes			17	methyl	9.40238	10.9969	TY_H2A_non-TSS-nucleosomes	IP_non-TSS-nucleosomes	3			17	di-methyl	0.125	2.77778	TY_H2A.Z_TSS-nucleosomes	IP_TSS-nucleosomes	4
			TY_H2A_non-TSS-nucleosomes	76	0	0	0	0	452	1	IP_non-TSS-nucleosomes			TY_H2A.Z_TSS-nucleosomes	10	70.0517	13.7222	63.08	4.09939	30	1	IP_TSS-nucleosomes			17	tri-methyl	2.20694	3.67824	TY_H2A_non-TSS-nucleosomes	IP_non-TSS-nucleosomes	1			17	di-methyl	7.1375	12.2009	TY_H2A.Z_TSS-nucleosomes	IP_TSS-nucleosomes	5
			TY_H2A_non-TSS-nucleosomes	76	0	0	0	0	500	2	IP_non-TSS-nucleosomes			H2A.Z_TSS-nucleosomes	14	0.548889	1.08917	0	0	9	7	IP_TSS-nucleosomes			17	tri-methyl	1.325	2.43119	TY_H2A_non-TSS-nucleosomes	IP_non-TSS-nucleosomes	2			17	di-methyl	1	33.3333	TY_H2A.Z_TSS-nucleosomes	IP_TSS-nucleosomes	6
			TY_H2A_non-TSS-nucleosomes	76	0	0	0	0	363	3	IP_non-TSS-nucleosomes			TY_H2A.Z_TSS-nucleosomes	14	3.78895	19.1314	0	0	105	1	IP_TSS-nucleosomes			17	tri-methyl	11.1901	13.0878	TY_H2A_non-TSS-nucleosomes	IP_non-TSS-nucleosomes	3			17	methyl	0.375	0.551471	TY_H2A.Z_TSS-nucleosomes	IP_TSS-nucleosomes	1
			TY_H2A_non-TSS-nucleosomes	77	0	0	0	0	437	1	IP_non-TSS-nucleosomes			TY_H2A.Z_TSS-nucleosomes	14	0.0862	0.609526	0	0	50	2	IP_TSS-nucleosomes			18	di-methyl	2.17222	3.62037	TY_H2A_non-TSS-nucleosomes	IP_non-TSS-nucleosomes	1			17	methyl	0.625	2.19298	TY_H2A.Z_TSS-nucleosomes	IP_TSS-nucleosomes	2
			TY_H2A_non-TSS-nucleosomes	77	0	0	0	0	465	2	IP_non-TSS-nucleosomes			TY_H2A.Z_TSS-nucleosomes	14	0	0	0	0	10	4	IP_TSS-nucleosomes			18	di-methyl	9.325	16.8018	TY_H2A_non-TSS-nucleosomes	IP_non-TSS-nucleosomes	2			17	methyl	0.125	2.77778	TY_H2A.Z_TSS-nucleosomes	IP_TSS-nucleosomes	4
			TY_H2A_non-TSS-nucleosomes	77	0	0	0	0	362	3	IP_non-TSS-nucleosomes			TY_H2A.Z_TSS-nucleosomes	14	2.43379	11.2926	0	0	95	5	IP_TSS-nucleosomes			18	di-methyl	6	7.01754	TY_H2A_non-TSS-nucleosomes	IP_non-TSS-nucleosomes	3			17	methyl	3.52917	6.03276	TY_H2A.Z_TSS-nucleosomes	IP_TSS-nucleosomes	5
			TY_H2A_non-TSS-nucleosomes	90	0	0	0	0	101	1	IP_non-TSS-nucleosomes			TY_H2A.Z_TSS-nucleosomes	14	0	0	0	0	6	6	IP_TSS-nucleosomes			18	methyl	11.3222	18.8704	TY_H2A_non-TSS-nucleosomes	IP_non-TSS-nucleosomes	1			17	methyl	0.5	16.6667	TY_H2A.Z_TSS-nucleosomes	IP_TSS-nucleosomes	6
			TY_H2A_non-TSS-nucleosomes	90	0	0	0	0	122	2	IP_non-TSS-nucleosomes			TY_H2A.Z_TSS-nucleosomes	14					0	3	IP_TSS-nucleosomes			18	methyl	9.525	17.1622	TY_H2A_non-TSS-nucleosomes	IP_non-TSS-nucleosomes	2			17	tri-methyl	0.375	0.551471	TY_H2A.Z_TSS-nucleosomes	IP_TSS-nucleosomes	1
			TY_H2A_non-TSS-nucleosomes	90	0	0	0	0	68	3	IP_non-TSS-nucleosomes			H2A.Z_TSS-nucleosomes	17	0	0	0	0	11	7	IP_TSS-nucleosomes			18	methyl	14.1	16.4912	TY_H2A_non-TSS-nucleosomes	IP_non-TSS-nucleosomes	3			17	tri-methyl	0.375	1.31579	TY_H2A.Z_TSS-nucleosomes	IP_TSS-nucleosomes	2
			TY_H2A_non-TSS-nucleosomes	93	0	0	0	0	110	1	IP_non-TSS-nucleosomes			TY_H2A.Z_TSS-nucleosomes	17	0	0	0	0	154	1	IP_TSS-nucleosomes			18	tri-methyl	3.15694	5.26157	TY_H2A_non-TSS-nucleosomes	IP_non-TSS-nucleosomes	1			17	tri-methyl	0.125	2.77778	TY_H2A.Z_TSS-nucleosomes	IP_TSS-nucleosomes	4
			TY_H2A_non-TSS-nucleosomes	93	0	0	0	0	153	2	IP_non-TSS-nucleosomes			TY_H2A.Z_TSS-nucleosomes	17	0	0	0	0	75	2	IP_TSS-nucleosomes			18	tri-methyl	2.325	4.18919	TY_H2A_non-TSS-nucleosomes	IP_non-TSS-nucleosomes	2			17	tri-methyl	4.475	7.64957	TY_H2A.Z_TSS-nucleosomes	IP_TSS-nucleosomes	5
			TY_H2A_non-TSS-nucleosomes	93	0	0	0	0	69	3	IP_non-TSS-nucleosomes			TY_H2A.Z_TSS-nucleosomes	17	0	0	0	0	4	3	IP_TSS-nucleosomes			18	tri-methyl	24.3875	28.5234	TY_H2A_non-TSS-nucleosomes	IP_non-TSS-nucleosomes	3			17	tri-methyl	0.375	12.5	TY_H2A.Z_TSS-nucleosomes	IP_TSS-nucleosomes	6
			TY_H2A_non-TSS-nucleosomes	N1	2.0275	2.36673	1.815	2.69092	4	3	IP_non-TSS-nucleosomes			TY_H2A.Z_TSS-nucleosomes	17	0	0	0	0	10	4	IP_TSS-nucleosomes			N1	di-methyl	0.25	0.877193	TY_H2A_non-TSS-nucleosomes	IP_non-TSS-nucleosomes	2			18	di-methyl	0.5	6.25	H2A.Z_TSS-nucleosomes	IP_TSS-nucleosomes	7
			TY_H2A_non-TSS-nucleosomes	N1	3.71667	5.75784	0	0	6	1	IP_non-TSS-nucleosomes			TY_H2A.Z_TSS-nucleosomes	17	0.0275455	0.288899	0	0	110	5	IP_TSS-nucleosomes			N1	di-methyl	0.75	1.00671	TY_H2A_non-TSS-nucleosomes	IP_non-TSS-nucleosomes	3			18	methyl	1	12.5	H2A.Z_TSS-nucleosomes	IP_TSS-nucleosomes	7
			TY_H2A_non-TSS-nucleosomes	N1					0	2	IP_non-TSS-nucleosomes			TY_H2A.Z_TSS-nucleosomes	17	0	0	0	0	4	6	IP_TSS-nucleosomes			N1	methyl	37.75	95.5696	TY_H2A_non-TSS-nucleosomes	IP_non-TSS-nucleosomes	1			18	tri-methyl	3	37.5	H2A.Z_TSS-nucleosomes	IP_TSS-nucleosomes	7
														H2A.Z_TSS-nucleosomes	18	4.64154	15.0756	0	0	26	7	IP_TSS-nucleosomes			N1	methyl	23.75	83.3333	TY_H2A_non-TSS-nucleosomes	IP_non-TSS-nucleosomes	2			18	di-methyl	2.125	2.99296	TY_H2A.Z_TSS-nucleosomes	IP_TSS-nucleosomes	1
														TY_H2A.Z_TSS-nucleosomes	18	0.175	0.236291	0.1	0.14826	4	3	IP_TSS-nucleosomes			N1	methyl	62.5	83.8926	TY_H2A_non-TSS-nucleosomes	IP_non-TSS-nucleosomes	3			18	di-methyl	5.375	18.8596	TY_H2A.Z_TSS-nucleosomes	IP_TSS-nucleosomes	2
														TY_H2A.Z_TSS-nucleosomes	18	0	0	0	0	84	1	IP_TSS-nucleosomes												18	di-methyl	0.125	2.77778	TY_H2A.Z_TSS-nucleosomes	IP_TSS-nucleosomes	4
														TY_H2A.Z_TSS-nucleosomes	18	0	0	0	0	69	2	IP_TSS-nucleosomes												18	di-methyl	10.675	18.2479	TY_H2A.Z_TSS-nucleosomes	IP_TSS-nucleosomes	5
														TY_H2A.Z_TSS-nucleosomes	18	0	0	0	0	7	4	IP_TSS-nucleosomes												18	di-methyl	0.75	25	TY_H2A.Z_TSS-nucleosomes	IP_TSS-nucleosomes	6
														TY_H2A.Z_TSS-nucleosomes	18	1.88567	10.2155	0	0	60	5	IP_TSS-nucleosomes												18	methyl	25.375	35.7394	TY_H2A.Z_TSS-nucleosomes	IP_TSS-nucleosomes	1
														TY_H2A.Z_TSS-nucleosomes	18	0	0	0	0	5	6	IP_TSS-nucleosomes												18	methyl	3.375	11.8421	TY_H2A.Z_TSS-nucleosomes	IP_TSS-nucleosomes	2
														H2A.Z_TSS-nucleosomes	42	0	0	0	0	16	7	IP_TSS-nucleosomes												18	methyl	0.125	2.77778	TY_H2A.Z_TSS-nucleosomes	IP_TSS-nucleosomes	4
														TY_H2A.Z_TSS-nucleosomes	42	0	0	0	0	64	1	IP_TSS-nucleosomes												18	methyl	8.45417	14.4516	TY_H2A.Z_TSS-nucleosomes	IP_TSS-nucleosomes	5
														TY_H2A.Z_TSS-nucleosomes	42	0	0	0	0	111	2	IP_TSS-nucleosomes												18	methyl	0.25	8.33333	TY_H2A.Z_TSS-nucleosomes	IP_TSS-nucleosomes	6
														TY_H2A.Z_TSS-nucleosomes	42	0	0	0	0	17	3	IP_TSS-nucleosomes												18	tri-methyl	2.375	3.34507	TY_H2A.Z_TSS-nucleosomes	IP_TSS-nucleosomes	1
														TY_H2A.Z_TSS-nucleosomes	42	0	0	0	0	57	4	IP_TSS-nucleosomes												18	tri-methyl	0.625	2.19298	TY_H2A.Z_TSS-nucleosomes	IP_TSS-nucleosomes	2
														TY_H2A.Z_TSS-nucleosomes	42	0	0	0	0	97	5	IP_TSS-nucleosomes												18	tri-methyl	0.125	2.77778	TY_H2A.Z_TSS-nucleosomes	IP_TSS-nucleosomes	4
														TY_H2A.Z_TSS-nucleosomes	42	0	0	0	0	36	6	IP_TSS-nucleosomes												18	tri-methyl	8.29583	14.1809	TY_H2A.Z_TSS-nucleosomes	IP_TSS-nucleosomes	5
														H2A.Z_TSS-nucleosomes	57					0	7	IP_TSS-nucleosomes												18	tri-methyl	0.25	8.33333	TY_H2A.Z_TSS-nucleosomes	IP_TSS-nucleosomes	6
														TY_H2A.Z_TSS-nucleosomes	57	1.17667	1.53682	0.49	0.726474	6	4	IP_TSS-nucleosomes												N1	methyl	6	75	H2A.Z_TSS-nucleosomes	IP_TSS-nucleosomes	7
														TY_H2A.Z_TSS-nucleosomes	57	0	0	0	0	6	1	IP_TSS-nucleosomes												N1	di-methyl	0.5	1.75439	TY_H2A.Z_TSS-nucleosomes	IP_TSS-nucleosomes	5
														TY_H2A.Z_TSS-nucleosomes	57	0.0386364	0.10494	0	0	22	5	IP_TSS-nucleosomes												N1	methyl	3	60	TY_H2A.Z_TSS-nucleosomes	IP_TSS-nucleosomes	1
														TY_H2A.Z_TSS-nucleosomes	57					0	2	IP_TSS-nucleosomes												N1	methyl	10	52.6316	TY_H2A.Z_TSS-nucleosomes	IP_TSS-nucleosomes	2
														TY_H2A.Z_TSS-nucleosomes	57					0	3	IP_TSS-nucleosomes												N1	methyl	1	100	TY_H2A.Z_TSS-nucleosomes	IP_TSS-nucleosomes	3
														TY_H2A.Z_TSS-nucleosomes	57					0	6	IP_TSS-nucleosomes												N1	methyl	5	100	TY_H2A.Z_TSS-nucleosomes	IP_TSS-nucleosomes	4
														H2A.Z_TSS-nucleosomes	76	0	0	0	0	28	7	IP_TSS-nucleosomes												N1	methyl	17.5833	61.6959	TY_H2A.Z_TSS-nucleosomes	IP_TSS-nucleosomes	5
														TY_H2A.Z_TSS-nucleosomes	76	0	0	0	0	404	1	IP_TSS-nucleosomes												N1	methyl	1	33.3333	TY_H2A.Z_TSS-nucleosomes	IP_TSS-nucleosomes	6
														TY_H2A.Z_TSS-nucleosomes	76	0	0	0	0	166	2	IP_TSS-nucleosomes
														TY_H2A.Z_TSS-nucleosomes	76	0	0	0	0	43	3	IP_TSS-nucleosomes
														TY_H2A.Z_TSS-nucleosomes	76	0	0	0	0	40	4	IP_TSS-nucleosomes
														TY_H2A.Z_TSS-nucleosomes	76	0	0	0	0	217	5	IP_TSS-nucleosomes
														TY_H2A.Z_TSS-nucleosomes	76	0	0	0	0	36	6	IP_TSS-nucleosomes
														H2A.Z_TSS-nucleosomes	77	0	0	0	0	5	7	IP_TSS-nucleosomes
														TY_H2A.Z_TSS-nucleosomes	77	0	0	0	0	379	1	IP_TSS-nucleosomes
														TY_H2A.Z_TSS-nucleosomes	77	0	0	0	0	160	2	IP_TSS-nucleosomes
														TY_H2A.Z_TSS-nucleosomes	77	0	0	0	0	47	3	IP_TSS-nucleosomes
														TY_H2A.Z_TSS-nucleosomes	77	0	0	0	0	39	4	IP_TSS-nucleosomes
														TY_H2A.Z_TSS-nucleosomes	77	0	0	0	0	225	5	IP_TSS-nucleosomes
														TY_H2A.Z_TSS-nucleosomes	77	0	0	0	0	4	6	IP_TSS-nucleosomes
														H2A.Z_TSS-nucleosomes	90	0		0	0	1	7	IP_TSS-nucleosomes
														TY_H2A.Z_TSS-nucleosomes	90	0	0	0	0	127	1	IP_TSS-nucleosomes
														TY_H2A.Z_TSS-nucleosomes	90	0	0	0	0	86	2	IP_TSS-nucleosomes
														TY_H2A.Z_TSS-nucleosomes	90	0	0	0	0	23	3	IP_TSS-nucleosomes
														TY_H2A.Z_TSS-nucleosomes	90	0	0	0	0	40	4	IP_TSS-nucleosomes
														TY_H2A.Z_TSS-nucleosomes	90	0	0	0	0	87	5	IP_TSS-nucleosomes
														TY_H2A.Z_TSS-nucleosomes	90					0	6	IP_TSS-nucleosomes
														H2A.Z_TSS-nucleosomes	93					0	7	IP_TSS-nucleosomes
														TY_H2A.Z_TSS-nucleosomes	93	0	0	0	0	122	1	IP_TSS-nucleosomes
														TY_H2A.Z_TSS-nucleosomes	93	0	0	0	0	140	2	IP_TSS-nucleosomes
														TY_H2A.Z_TSS-nucleosomes	93	0	0	0	0	45	3	IP_TSS-nucleosomes
														TY_H2A.Z_TSS-nucleosomes	93	0	0	0	0	45	4	IP_TSS-nucleosomes
														TY_H2A.Z_TSS-nucleosomes	93	0	0	0	0	92	5	IP_TSS-nucleosomes
														TY_H2A.Z_TSS-nucleosomes	93					0	6	IP_TSS-nucleosomes
														H2A.Z_TSS-nucleosomes	N1					0	7	IP_TSS-nucleosomes
														TY_H2A.Z_TSS-nucleosomes	N1	80.55	5.88693	84.35	0	6	6	IP_TSS-nucleosomes
														TY_H2A.Z_TSS-nucleosomes	N1	65.4585	11.8171	63.13	5.9897	13	5	IP_TSS-nucleosomes
														TY_H2A.Z_TSS-nucleosomes	N1					0	1	IP_TSS-nucleosomes
														TY_H2A.Z_TSS-nucleosomes	N1					0	2	IP_TSS-nucleosomes
														TY_H2A.Z_TSS-nucleosomes	N1					0	3	IP_TSS-nucleosomes
														TY_H2A.Z_TSS-nucleosomes	N1					0	4	IP_TSS-nucleosomes

## Sheet: Figure 3a
Figure 3 a
Header explanation (acetyl)			H2A_acetyl											H2A_methyl								H2B_acetyl											H2B_methyl								H3_acetyl
Condition	-		Condition	Lysine position	mean	sd	median	mad	n	Replicate	Experiment			Lysine position	Methyl-mark	Spectra counts	Percentage [%]	Condition	Experiment	Replicate		Condition	Lysine position	mean	sd	median	mad	n	Replicate	Experiment			Lysine position	Methyl-mark	Spectra counts	Percentage [%]	Condition	Experiment	Replicate		Condition	Lysine position	mean	sd	median	mad	n	Replicate	Experiment
Lysine position	-		WT	4	0	0	0	0	32	1	Whole_histone_extraction			4	tri-methyl	2	25	WT	Whole_histone_extraction	2		WT	4	0	0	0	0	57	1	Whole_histone_extraction			4	di-methyl	1.5	3.48837	WT	Whole_histone_extraction	1		WT	4	0	0	0	0	319	1	Whole_histone_extraction
mean	Average acetylation percentage quantified from fragments		WT	4	0	0	0	0	16	2	Whole_histone_extraction			8	methyl	0.666667	8.33333	WT	Whole_histone_extraction	2		WT	4	0.182157	0.963154	0	0	51	2	Whole_histone_extraction			9	tri-methyl	1	1.38889	WT	Whole_histone_extraction	1		WT	4	0	0	0	0	179	2	Whole_histone_extraction
sd	-		WT	4	0	0	0	0	21	3	Whole_histone_extraction			9	methyl	1.66667	20.8333	WT	Whole_histone_extraction	2		WT	4	0.386304	0.931792	0	0	46	3	Whole_histone_extraction			48	di-methyl	1	1.85185	WT	Whole_histone_extraction	1		WT	4	0	0	0	0	134	3	Whole_histone_extraction
median	Median acetylation percentage quantified from fragments		WT	8	0.08	0.108628	0.045	0.066717	4	2	Whole_histone_extraction			12	methyl	1.66667	4.06504	WT	Whole_histone_extraction	2		WT	9	0.00131274	0.015818	0	0	259	1	Whole_histone_extraction			N1	methyl	21	58.3333	WT	Whole_histone_extraction	2		WT	10	0	0	0	0	680	1	Whole_histone_extraction
mad	-		WT	8	0	0	0	0	44	1	Whole_histone_extraction			20	methyl	1	1.05263	WT	Whole_histone_extraction	1		WT	9	0	0	0	0	237	2	Whole_histone_extraction			N1	methyl	12	57.1429	WT	Whole_histone_extraction	3		WT	10	0	0	0	0	376	2	Whole_histone_extraction
n	Number of fragments used for quantification		WT	8	0.2025	0.405	0	0	4	3	Whole_histone_extraction			68	tri-methyl	3	15	WT	Whole_histone_extraction	1		WT	9	0.00734568	0.0934952	0	0	162	3	Whole_histone_extraction			N1	methyl	19	50	WT	Whole_histone_extraction	1		WT	10	0.00422383	0.0396981	0	0	277	3	Whole_histone_extraction
Replicate	Replicate number		WT	9	0	0	0	0	53	1	Whole_histone_extraction			68	tri-methyl	1	12.5	WT	Whole_histone_extraction	3		WT	12	0	0	0	0	311	1	Whole_histone_extraction			N1	di-methyl	5.5	14.4737	WT	Whole_histone_extraction	1		WT	11	0	0	0	0	479	1	Whole_histone_extraction
Experiment	Histone isolation method		WT	9	0	0	0	0	20	2	Whole_histone_extraction			68	tri-methyl	1	11.1111	WT	Whole_histone_extraction	2		WT	12	0	0	0	0	300	2	Whole_histone_extraction			N1	di-methyl	2	5.55556	WT	Whole_histone_extraction	2		WT	11	0	0	0	0	254	2	Whole_histone_extraction
			WT	9	0	0	0	0	13	3	Whole_histone_extraction			75	methyl	3	2.05479	WT	Whole_histone_extraction	1		WT	12	0	0	0	0	220	3	Whole_histone_extraction			N1	di-methyl	1	4.7619	WT	Whole_histone_extraction	3		WT	11	0.0021645	0.0328976	0	0	231	3	Whole_histone_extraction
Header explanation (methyl)			WT	12	0	0	0	0	213	1	Whole_histone_extraction			75	methyl	1	1.38889	WT	Whole_histone_extraction	3		WT	15	0	0	0	0	129	1	Whole_histone_extraction											WT	16	0.00742671	0.0703183	0	0	307	1	Whole_histone_extraction
Lysine position	-		WT	12	0	0	0	0	129	2	Whole_histone_extraction			75	methyl	1	1.25	WT	Whole_histone_extraction	2		WT	15	0.0155556	0.154776	0	0	99	2	Whole_histone_extraction											WT	16	0	0	0	0	111	2	Whole_histone_extraction
Methyl-mark	Mono-, Di- and Tri-methylation		WT	12	0	0	0	0	120	3	Whole_histone_extraction			115	tri-methyl	1	4.54545	WT	Whole_histone_extraction	1		WT	15	0	0	0	0	72	3	Whole_histone_extraction											WT	16	0	0	0	0	99	3	Whole_histone_extraction
Spectra counts	Number of spectra containing methyl-mark		WT	20	0	0	0	0	310	1	Whole_histone_extraction			125	methyl	2	2.24719	WT	Whole_histone_extraction	2		WT	16	0	0	0	0	111	1	Whole_histone_extraction											WT	17	0.0201626	0.118769	0	0	246	1	Whole_histone_extraction
Percentage [%]	Percentage of methyl mark in site-specific modification		WT	20	0	0	0	0	277	2	Whole_histone_extraction			N1	methyl	6	100	WT	Whole_histone_extraction	2		WT	16	0.0394872	0.246597	0	0	39	2	Whole_histone_extraction											WT	17	0.519595	4.46972	0	0	74	2	Whole_histone_extraction
Condition	-		WT	20	0	0	0	0	284	3	Whole_histone_extraction			N1	methyl	11	100	WT	Whole_histone_extraction	3		WT	16	0	0	0	0	36	3	Whole_histone_extraction											WT	17	0	0	0	0	66	3	Whole_histone_extraction
Experiment	Histone isolation method		WT	68	0	0	0	0	60	1	Whole_histone_extraction			N1	methyl	10	71.4286	WT	Whole_histone_extraction	1		WT	22	0	0	0	0	54	1	Whole_histone_extraction											WT	19	0	0	0	0	224	1	Whole_histone_extraction
Replicate	Replicate number		WT	68	0	0	0	0	30	2	Whole_histone_extraction											WT	22	0	0	0	0	59	2	Whole_histone_extraction											WT	19	0.0029661	0.0322201	0	0	118	2	Whole_histone_extraction
			WT	68	0	0	0	0	23	3	Whole_histone_extraction											WT	22	0	0	0	0	78	3	Whole_histone_extraction											WT	19	0	0	0	0	67	3	Whole_histone_extraction
			WT	75	0	0	0	0	282	1	Whole_histone_extraction											WT	48	0	0	0	0	214	1	Whole_histone_extraction											WT	20	1.89106	13.3503	0	0	255	1	Whole_histone_extraction
			WT	75	0	0	0	0	183	2	Whole_histone_extraction											WT	48	0	0	0	0	194	2	Whole_histone_extraction											WT	20	2.78652	15.8008	0	0	132	2	Whole_histone_extraction
			WT	75	0	0	0	0	159	3	Whole_histone_extraction											WT	48	0	0	0	0	137	3	Whole_histone_extraction											WT	20	0	0	0	0	49	3	Whole_histone_extraction
			WT	76	0	0	0	0	349	1	Whole_histone_extraction											WT	74	0	0	0	0	80	1	Whole_histone_extraction											WT	23	0.0541587	0.185147	0	0	416	1	Whole_histone_extraction
			WT	76	0	0	0	0	233	2	Whole_histone_extraction											WT	74	0	0	0	0	53	2	Whole_histone_extraction											WT	23	0.60823	1.224	0	0	209	2	Whole_histone_extraction
			WT	76	0	0	0	0	190	3	Whole_histone_extraction											WT	74	0	0	0	0	54	3	Whole_histone_extraction											WT	23	0.98908	1.69725	0	0	261	3	Whole_histone_extraction
			WT	78	0	0	0	0	443	1	Whole_histone_extraction											WT	96	0	0	0	0	555	1	Whole_histone_extraction											WT	32	0	0	0	0	272	1	Whole_histone_extraction
			WT	78	0	0	0	0	290	2	Whole_histone_extraction											WT	96	0	0	0	0	411	2	Whole_histone_extraction											WT	32	0	0	0	0	124	2	Whole_histone_extraction
			WT	78	0	0	0	0	229	3	Whole_histone_extraction											WT	96	0	0	0	0	368	3	Whole_histone_extraction											WT	32	0	0	0	0	117	3	Whole_histone_extraction
			WT	115	33.0582	3.96523	33.71	4.07715	61	1	Whole_histone_extraction											WT	104	0	0	0	0	89	1	Whole_histone_extraction											WT	61	0	0	0	0	535	1	Whole_histone_extraction
			WT	115	32.1636	1.87941	32.68	1.77912	11	3	Whole_histone_extraction											WT	104	0	0	0	0	46	2	Whole_histone_extraction											WT	61	0	0	0	0	677	2	Whole_histone_extraction
			WT	115	31.0067	6.44712	32.53	5.79697	45	2	Whole_histone_extraction											WT	104	0	0	0	0	46	3	Whole_histone_extraction											WT	61	0	0	0	0	698	3	Whole_histone_extraction
			WT	119	34.001	7.82439	32.075	7.33146	30	3	Whole_histone_extraction											WT	N1	52.41	29.8284	61.25	30.5712	18	3	Whole_histone_extraction											WT	76	0	0	0	0	221	1	Whole_histone_extraction
			WT	119	31.1636	1.90084	31.025	1.93479	56	1	Whole_histone_extraction											WT	N1	37.7836	34.3316	25.49	28.1472	22	2	Whole_histone_extraction											WT	76	0	0	0	0	211	2	Whole_histone_extraction
			WT	119	29.5366	1.88587	29.545	1.69758	64	2	Whole_histone_extraction											WT	N1	4.85824	4.20733	5.29	5.45597	17	1	Whole_histone_extraction											WT	76	0	0	0	0	167	3	Whole_histone_extraction
			WT	120	24.5754	2.13559	24.86	1.17125	13	1	Whole_histone_extraction																														WT	119	0	0	0	0	330	1	Whole_histone_extraction
			WT	120	22.2269	2.2249	22.1	1.27504	13	2	Whole_histone_extraction																														WT	119	0	0	0	0	253	2	Whole_histone_extraction
			WT	120	21.2367	4.48117	19.97	2.95037	9	3	Whole_histone_extraction																														WT	119	0	0	0	0	215	3	Whole_histone_extraction
			WT	122	10.4497	6.55864	8.65	6.12314	79	3	Whole_histone_extraction																														WT	N1	6.78713	10.0231	6.195	7.36111	122	1	Whole_histone_extraction
			WT	122	8.69109	2.04496	8.465	2.01634	110	2	Whole_histone_extraction																														WT	N1	4.78226	4.01404	5.61	5.29288	31	2	Whole_histone_extraction
			WT	122	8.60897	2.43448	8.44	2.32768	116	1	Whole_histone_extraction																														WT	N1	4.87886	5.14516	4.615	6.8422	44	3	Whole_histone_extraction
			WT	125	5.90739	4.88048	7.12	7.38335	211	3	Whole_histone_extraction
			WT	125	5.1912	3.37827	5.455	3.99561	382	1	Whole_histone_extraction
			WT	125	4.69047	3.50288	4.25	4.67019	364	2	Whole_histone_extraction
			WT	128	5.46675	4.36964	5.89	5.76731	83	3	Whole_histone_extraction
			WT	128	4.19665	2.90839	4.33	3.66202	167	1	Whole_histone_extraction
			WT	128	3.3647	2.68772	3.085	3.71391	166	2	Whole_histone_extraction
			WT	N1	54.625	24.8347	66.145	1.98668	4	1	Whole_histone_extraction
			WT	N1					0	2	Whole_histone_extraction
			WT	N1					0	3	Whole_histone_extraction

## Sheet: Figure 3b
Figure 3 b
Header explanation (acetyl)			H2AZ_acetyl											H2AZ_methyl								H2BV_acetyl											H2BV_methyl								H3V_acetyl
Condition	-		Condition	Lysine position	mean	sd	median	mad	n	Replicate	Experiment			Lysine position	Methyl-mark	Spectra counts	Percentage [%]	Condition	Experiment	Replicate		Condition	Lysine position	mean	sd	median	mad	n	Replicate	Experiment			Lysine position	Methyl-mark	Spectra counts	Percentage [%]	Condition	Experiment	Replicate		Condition	Lysine position	mean	sd	median	mad	n	Replicate	Experiment
Lysine position	-		H2A.Z_TSS-nucleosomes	31					0	7	IP_TSS-nucleosomes			45	methyl	1	25	TY_H2A.Z_TSS-nucleosomes	IP_TSS-nucleosomes	3		H2A.Z_TSS-nucleosomes	4	73.4397	5.38482	74.82	5.64871	29	7	IP_TSS-nucleosomes			4	di-methyl	2	5.88235	TY_H2A.Z_TSS-nucleosomes	IP_TSS-nucleosomes	2		WT	4	0	0	0	0	11	1	Whole_histone_extraction
mean	Average acetylation percentage quantified from fragments		TY_H2A.Z_TSS-nucleosomes	31	61.968	3.55388	62.9	3.69167	15	6	IP_TSS-nucleosomes			45	methyl	1	1.25	TY_H2A.Z_TSS-nucleosomes	IP_TSS-nucleosomes	5		TY_H2A.Z_TSS-nucleosomes	4	74.2063	7.63988	72.755	6.3307	84	2	IP_TSS-nucleosomes			4	di-methyl	0.25	1.21951	TY_H2A.Z_TSS-nucleosomes	IP_TSS-nucleosomes	3		WT	4	0.940714	3.51983	0	0	14	2	Whole_histone_extraction
sd	-		TY_H2A.Z_TSS-nucleosomes	31	60.8893	4.71899	61.985	2.80211	30	5	IP_TSS-nucleosomes			47	methyl	1	1.28205	TY_H2A.Z_TSS-nucleosomes	IP_TSS-nucleosomes	5		TY_H2A.Z_TSS-nucleosomes	4	74.1594	6.10841	73.78	6.67911	32	6	IP_TSS-nucleosomes			4	di-methyl	0.25	0.909091	TY_H2A.Z_TSS-nucleosomes	IP_TSS-nucleosomes	4		WT	4	1.50579	3.84751	0	0	19	3	Whole_histone_extraction
median	Median acetylation percentage quantified from fragments		TY_H2A.Z_TSS-nucleosomes	31	54.8151	6.87223	55.27	8.07276	148	4	IP_TSS-nucleosomes			49	di-methyl	1	20	TY_H2A.Z_TSS-nucleosomes	IP_TSS-nucleosomes	3		TY_H2A.Z_TSS-nucleosomes	4	82.6813	8.28992	82.675	7.54643	424	1	IP_TSS-nucleosomes			4	di-methyl	11	7.58621	TY_H2A.Z_TSS-nucleosomes	IP_TSS-nucleosomes	1		WT	5	21.315	42.5833	0.035	0.051891	4	1	Whole_histone_extraction
mad	-		TY_H2A.Z_TSS-nucleosomes	31	54.7424	6.79274	54.6	7.36111	152	3	IP_TSS-nucleosomes			49	di-methyl	1	11.7647	TY_H2A.Z_TSS-nucleosomes	IP_TSS-nucleosomes	4		TY_H2A.Z_TSS-nucleosomes	4	83.1124	7.30168	83.12	6.40483	67	3	IP_TSS-nucleosomes			4	di-methyl	2.25	3.35821	TY_H2A.Z_TSS-nucleosomes	IP_TSS-nucleosomes	5		WT	5	0	0	0	0	5	2	Whole_histone_extraction
n	Number of fragments used for quantification		TY_H2A.Z_TSS-nucleosomes	31	53.7225	5.4313	53.825	4.73691	8	1	IP_TSS-nucleosomes			49	methyl	0.5	10	TY_H2A.Z_TSS-nucleosomes	IP_TSS-nucleosomes	3		TY_H2A.Z_TSS-nucleosomes	4	83.5825	6.99325	83.42	6.27881	228	5	IP_TSS-nucleosomes			4	methyl	1.25	1.86567	TY_H2A.Z_TSS-nucleosomes	IP_TSS-nucleosomes	5		WT	5	0	0	0	0	6	3	Whole_histone_extraction
Replicate	Replicate number		TY_H2A.Z_TSS-nucleosomes	31	41.4663	6.60708	43.33	6.07866	63	2	IP_TSS-nucleosomes			49	methyl	0.25	2.94118	TY_H2A.Z_TSS-nucleosomes	IP_TSS-nucleosomes	4		TY_H2A.Z_TSS-nucleosomes	4	84.3418	6.57096	83.875	6.51603	130	4	IP_TSS-nucleosomes			7	methyl	3	4.16667	TY_H2A.Z_TSS-nucleosomes	IP_TSS-nucleosomes	2		WT	14	0.66	1.14805	0	0	10	1	Whole_histone_extraction
Experiment	Histone isolation method		H2A.Z_TSS-nucleosomes	35					0	7	IP_TSS-nucleosomes			49	tri-methyl	0.5	10	TY_H2A.Z_TSS-nucleosomes	IP_TSS-nucleosomes	3		H2A.Z_TSS-nucleosomes	7	69.9328	7.2156	69.32	3.03933	25	7	IP_TSS-nucleosomes			7	methyl	5	2.08333	TY_H2A.Z_TSS-nucleosomes	IP_TSS-nucleosomes	1		WT	14	0.0778947	0.181921	0	0	19	2	Whole_histone_extraction
			TY_H2A.Z_TSS-nucleosomes	35	42.3087	3.42555	42.93	2.49077	86	4	IP_TSS-nucleosomes			51	methyl	0.5	8.33333	TY_H2A.Z_TSS-nucleosomes	IP_TSS-nucleosomes	3		TY_H2A.Z_TSS-nucleosomes	7	45.1356	1.89854	44.78	1.64569	18	6	IP_TSS-nucleosomes			7	methyl	6.25	7.91139	TY_H2A.Z_TSS-nucleosomes	IP_TSS-nucleosomes	5		WT	14	0	0	0	0	21	3	Whole_histone_extraction
Header explanation (methyl)			TY_H2A.Z_TSS-nucleosomes	35	40.846	4.56666	41.125	5.04084	62	3	IP_TSS-nucleosomes			51	methyl	0.25	2.63158	TY_H2A.Z_TSS-nucleosomes	IP_TSS-nucleosomes	4		TY_H2A.Z_TSS-nucleosomes	7	55.914	5.43634	55.82	3.26172	265	2	IP_TSS-nucleosomes			15	methyl	3	3	TY_H2A.Z_TSS-nucleosomes	IP_TSS-nucleosomes	5		WT	30	0	0	0	0	52	1	Whole_histone_extraction
Lysine position	-		TY_H2A.Z_TSS-nucleosomes	35	37.8209	1.71105	37.99	1.83842	43	5	IP_TSS-nucleosomes			51	methyl	1	12.5	H2A.Z_TSS-nucleosomes	IP_TSS-nucleosomes	7		TY_H2A.Z_TSS-nucleosomes	7	66.5344	6.43965	65.53	5.36701	914	1	IP_TSS-nucleosomes			19	methyl	2	1.9802	TY_H2A.Z_TSS-nucleosomes	IP_TSS-nucleosomes	5		WT	30	0	0	0	0	45	2	Whole_histone_extraction
Methyl-mark	Mono-, Di- and Tri-methylation		TY_H2A.Z_TSS-nucleosomes	35	36.4495	1.39732	36.22	1.24538	21	6	IP_TSS-nucleosomes			51	tri-methyl	0.5	8.33333	TY_H2A.Z_TSS-nucleosomes	IP_TSS-nucleosomes	3		TY_H2A.Z_TSS-nucleosomes	7	71.9675	7.65474	72.385	6.00453	336	5	IP_TSS-nucleosomes			129	tri-methyl	1	12.5	TY_H2A.Z_TSS-nucleosomes	IP_TSS-nucleosomes	2		WT	30	0	0	0	0	12	3	Whole_histone_extraction
Spectra counts	Number of spectra containing methyl-mark		TY_H2A.Z_TSS-nucleosomes	35	27.4565	1.7806	27.53	1.74947	71	2	IP_TSS-nucleosomes			126	methyl	3	1.45631	TY_H2A.Z_TSS-nucleosomes	IP_TSS-nucleosomes	2		TY_H2A.Z_TSS-nucleosomes	7	81.3232	10.5566	77.38	6.19727	199	4	IP_TSS-nucleosomes			N1	di-methyl	1	9.09091	H2A.Z_TSS-nucleosomes	IP_TSS-nucleosomes	7		WT	31	0	0	0	0	47	1	Whole_histone_extraction
Percentage [%]	Percentage of methyl mark in site-specific modification		TY_H2A.Z_TSS-nucleosomes	35					0	1	IP_TSS-nucleosomes			126	methyl	2	1.17647	TY_H2A.Z_TSS-nucleosomes	IP_TSS-nucleosomes	5		TY_H2A.Z_TSS-nucleosomes	7	81.7245	9.78612	78.115	6.83479	144	3	IP_TSS-nucleosomes			N1	di-methyl	4	12.9032	TY_H2A.Z_TSS-nucleosomes	IP_TSS-nucleosomes	2		WT	31	0	0	0	0	43	2	Whole_histone_extraction
Condition	-		H2A.Z_TSS-nucleosomes	43	27.3544	1.84313	27.62	1.64569	9	7	IP_TSS-nucleosomes			131	methyl	1	0.52356	TY_H2A.Z_TSS-nucleosomes	IP_TSS-nucleosomes	5		H2A.Z_TSS-nucleosomes	15	43.9245	1.4454	43.585	1.09712	20	7	IP_TSS-nucleosomes			N1	di-methyl	3.25	16.6667	TY_H2A.Z_TSS-nucleosomes	IP_TSS-nucleosomes	3		WT	31	0	0	0	0	12	3	Whole_histone_extraction
Experiment	Histone isolation method		TY_H2A.Z_TSS-nucleosomes	43	43.1316	11.0705	41.355	3.66944	32	3	IP_TSS-nucleosomes			164	methyl	4	26.6667	TY_H2A.Z_TSS-nucleosomes	IP_TSS-nucleosomes	3		TY_H2A.Z_TSS-nucleosomes	15	29.7744	1.20153	29.89	0.993342	59	2	IP_TSS-nucleosomes			N1	di-methyl	2.25	9.57447	TY_H2A.Z_TSS-nucleosomes	IP_TSS-nucleosomes	4		WT	39	0.11	0.132004	0.09	0.133434	9	1	Whole_histone_extraction
Replicate	Replicate number		TY_H2A.Z_TSS-nucleosomes	43	41.4958	8.67056	40.265	2.52783	52	4	IP_TSS-nucleosomes			168	methyl	1	2.22222	TY_H2A.Z_TSS-nucleosomes	IP_TSS-nucleosomes	5		TY_H2A.Z_TSS-nucleosomes	15	40.5598	3.68173	40.725	3.45446	150	1	IP_TSS-nucleosomes			N1	di-methyl	34	26.1538	TY_H2A.Z_TSS-nucleosomes	IP_TSS-nucleosomes	1		WT	39	0	0	0	0	48	2	Whole_histone_extraction
			TY_H2A.Z_TSS-nucleosomes	43	33.7296	6.8124	33.98	4.89999	76	5	IP_TSS-nucleosomes			175	methyl	3	14.2857	TY_H2A.Z_TSS-nucleosomes	IP_TSS-nucleosomes	3		TY_H2A.Z_TSS-nucleosomes	15	46.8573	5.93326	46.695	3.97337	134	5	IP_TSS-nucleosomes			N1	di-methyl	9.25	14.2308	TY_H2A.Z_TSS-nucleosomes	IP_TSS-nucleosomes	5		WT	39	0	0	0	0	20	3	Whole_histone_extraction
			TY_H2A.Z_TSS-nucleosomes	43	31.6688	2.4525	32.23	2.86142	17	6	IP_TSS-nucleosomes			175	methyl	1	6.66667	TY_H2A.Z_TSS-nucleosomes	IP_TSS-nucleosomes	4		TY_H2A.Z_TSS-nucleosomes	15	48.7032	2.48156	48.08	2.2239	25	6	IP_TSS-nucleosomes			N1	methyl	1	0.769231	TY_H2A.Z_TSS-nucleosomes	IP_TSS-nucleosomes	1		WT	82	0	0	0	0	3	1	Whole_histone_extraction
			TY_H2A.Z_TSS-nucleosomes	43	27.1043	1.31107	27.275	1.24538	56	2	IP_TSS-nucleosomes			175	methyl	2	6.06061	TY_H2A.Z_TSS-nucleosomes	IP_TSS-nucleosomes	5		TY_H2A.Z_TSS-nucleosomes	15	56.0763	3.94817	55.64	3.80287	78	3	IP_TSS-nucleosomes			N1	methyl	1	1.53846	TY_H2A.Z_TSS-nucleosomes	IP_TSS-nucleosomes	5		WT	82	0	0	0	0	2	2	Whole_histone_extraction
			TY_H2A.Z_TSS-nucleosomes	43					0	1	IP_TSS-nucleosomes											TY_H2A.Z_TSS-nucleosomes	15	56.3772	5.24473	56.245	5.1891	90	4	IP_TSS-nucleosomes											WT	82	0	0	0	0	5	3	Whole_histone_extraction
			H2A.Z_TSS-nucleosomes	45					0	7	IP_TSS-nucleosomes											H2A.Z_TSS-nucleosomes	17					0	7	IP_TSS-nucleosomes											WT	125	0	0	0	0	124	1	Whole_histone_extraction
			TY_H2A.Z_TSS-nucleosomes	45	43.2669	21.9672	51.085	7.79848	16	5	IP_TSS-nucleosomes											TY_H2A.Z_TSS-nucleosomes	17	49.4557	2.54973	49.31	2.5649	37	2	IP_TSS-nucleosomes											WT	125	0	0	0	0	192	2	Whole_histone_extraction
			TY_H2A.Z_TSS-nucleosomes	45	53.938	35.4061	41.9	48.6738	5	2	IP_TSS-nucleosomes											TY_H2A.Z_TSS-nucleosomes	17	59.7921	2.4499	59.68	1.96444	52	1	IP_TSS-nucleosomes											WT	125	0	0	0	0	103	3	Whole_histone_extraction
			TY_H2A.Z_TSS-nucleosomes	45	35.3075	15.4879	36.065	18.6289	4	6	IP_TSS-nucleosomes											TY_H2A.Z_TSS-nucleosomes	17	69.9485	15.2727	71.2	17.3168	27	5	IP_TSS-nucleosomes											WT	132					0	1	Whole_histone_extraction
			TY_H2A.Z_TSS-nucleosomes	45					0	1	IP_TSS-nucleosomes											TY_H2A.Z_TSS-nucleosomes	17	74.325	14.6866	74.325	15.3968	2	6	IP_TSS-nucleosomes											WT	132					0	2	Whole_histone_extraction
			TY_H2A.Z_TSS-nucleosomes	45					0	3	IP_TSS-nucleosomes											TY_H2A.Z_TSS-nucleosomes	17	82.5061	10.0407	83.17	10.141	41	4	IP_TSS-nucleosomes											WT	132					0	3	Whole_histone_extraction
			TY_H2A.Z_TSS-nucleosomes	45					0	4	IP_TSS-nucleosomes											TY_H2A.Z_TSS-nucleosomes	17	81.7168	7.88274	84.05	8.18395	34	3	IP_TSS-nucleosomes											WT	N1	0.478235	0.526952	0.25	0.37065	17	2	Whole_histone_extraction
			H2A.Z_TSS-nucleosomes	47	59.74		59.74	0	1	7	IP_TSS-nucleosomes											H2A.Z_TSS-nucleosomes	19	62.8042	2.35445	63.07	2.29803	19	7	IP_TSS-nucleosomes											WT	N1	0.693793	1.02177	0.06	0.088956	29	3	Whole_histone_extraction
			TY_H2A.Z_TSS-nucleosomes	47	50.575	1.52076	51.085	0.845082	4	6	IP_TSS-nucleosomes											TY_H2A.Z_TSS-nucleosomes	19	51.8581	1.78505	51.85	1.58638	137	2	IP_TSS-nucleosomes											WT	N1	0.427391	0.727931	0	0	23	1	Whole_histone_extraction
			TY_H2A.Z_TSS-nucleosomes	47	46.8964	8.03299	47.535	8.92525	14	5	IP_TSS-nucleosomes											TY_H2A.Z_TSS-nucleosomes	19	60.7644	1.35669	60.69	1.21573	9	6	IP_TSS-nucleosomes
			TY_H2A.Z_TSS-nucleosomes	47	43.755	0.703271	43.71	0.956277	6	2	IP_TSS-nucleosomes											TY_H2A.Z_TSS-nucleosomes	19	62.1723	3.7412	61.97	3.61013	366	1	IP_TSS-nucleosomes
			TY_H2A.Z_TSS-nucleosomes	47	0.05	0	0.05	0	2	4	IP_TSS-nucleosomes											TY_H2A.Z_TSS-nucleosomes	19	69.7427	3.32709	69.65	2.57972	107	5	IP_TSS-nucleosomes
			TY_H2A.Z_TSS-nucleosomes	47	14.2357	37.6289	0	0	7	3	IP_TSS-nucleosomes											TY_H2A.Z_TSS-nucleosomes	19	79.2905	4.67863	78.64	4.32178	96	3	IP_TSS-nucleosomes
			TY_H2A.Z_TSS-nucleosomes	47					0	1	IP_TSS-nucleosomes											TY_H2A.Z_TSS-nucleosomes	19	78.6859	3.52854	79.035	3.37291	74	4	IP_TSS-nucleosomes
			H2A.Z_TSS-nucleosomes	49					0	7	IP_TSS-nucleosomes											H2A.Z_TSS-nucleosomes	27	0	0	0	0	67	7	IP_TSS-nucleosomes
			TY_H2A.Z_TSS-nucleosomes	49	100	0	100	0	2	3	IP_TSS-nucleosomes											TY_H2A.Z_TSS-nucleosomes	27	0	0	0	0	223	1	IP_TSS-nucleosomes
			TY_H2A.Z_TSS-nucleosomes	49	62.3146	15.2244	59.55	16.2938	37	5	IP_TSS-nucleosomes											TY_H2A.Z_TSS-nucleosomes	27	0	0	0	0	175	2	IP_TSS-nucleosomes
			TY_H2A.Z_TSS-nucleosomes	49	55.0733	27.6296	58.01	19.6444	9	4	IP_TSS-nucleosomes											TY_H2A.Z_TSS-nucleosomes	27	0	0	0	0	70	3	IP_TSS-nucleosomes
			TY_H2A.Z_TSS-nucleosomes	49	57.55	7.63842	56.965	5.23358	8	6	IP_TSS-nucleosomes											TY_H2A.Z_TSS-nucleosomes	27	0	0	0	0	105	4	IP_TSS-nucleosomes
			TY_H2A.Z_TSS-nucleosomes	49	45.2033	20.8722	37.97	13.4324	3	2	IP_TSS-nucleosomes											TY_H2A.Z_TSS-nucleosomes	27	0	0	0	0	194	5	IP_TSS-nucleosomes
			TY_H2A.Z_TSS-nucleosomes	49					0	1	IP_TSS-nucleosomes											TY_H2A.Z_TSS-nucleosomes	27	0	0	0	0	37	6	IP_TSS-nucleosomes
			H2A.Z_TSS-nucleosomes	51	61.2	3.07522	62.52	1.37882	6	7	IP_TSS-nucleosomes											H2A.Z_TSS-nucleosomes	33	0.324	1.02458	0	0	10	7	IP_TSS-nucleosomes
			TY_H2A.Z_TSS-nucleosomes	51	82.4562	19.9674	86.5	20.0151	8	3	IP_TSS-nucleosomes											TY_H2A.Z_TSS-nucleosomes	33	26.2638	42.9628	0	0	134	1	IP_TSS-nucleosomes
			TY_H2A.Z_TSS-nucleosomes	51	78.0683	4.12897	78.195	3.12829	12	6	IP_TSS-nucleosomes											TY_H2A.Z_TSS-nucleosomes	33	0	0	0	0	96	2	IP_TSS-nucleosomes
			TY_H2A.Z_TSS-nucleosomes	51	78.9347	10.5758	77.56	10.6747	93	5	IP_TSS-nucleosomes											TY_H2A.Z_TSS-nucleosomes	33	0	0	0	0	152	5	IP_TSS-nucleosomes
			TY_H2A.Z_TSS-nucleosomes	51	63.0626	2.32765	62.915	2.43146	34	2	IP_TSS-nucleosomes											TY_H2A.Z_TSS-nucleosomes	33	0	0	0	0	44	6	IP_TSS-nucleosomes
			TY_H2A.Z_TSS-nucleosomes	51	60.7429	32.3252	60.03	46.2423	7	4	IP_TSS-nucleosomes											TY_H2A.Z_TSS-nucleosomes	33					0	3	IP_TSS-nucleosomes
			TY_H2A.Z_TSS-nucleosomes	51					0	1	IP_TSS-nucleosomes											TY_H2A.Z_TSS-nucleosomes	33					0	4	IP_TSS-nucleosomes
			H2A.Z_TSS-nucleosomes	55	58.8481	27.0848	71.15	10.8749	16	7	IP_TSS-nucleosomes											H2A.Z_TSS-nucleosomes	34	2.31	2.89558	1.62	2.40181	4	7	IP_TSS-nucleosomes
			TY_H2A.Z_TSS-nucleosomes	55	92.9803	4.20517	92.57	3.97337	33	6	IP_TSS-nucleosomes											TY_H2A.Z_TSS-nucleosomes	34	0	0	0	0	36	1	IP_TSS-nucleosomes
			TY_H2A.Z_TSS-nucleosomes	55	89.1606	7.07128	88.84	7.02011	154	5	IP_TSS-nucleosomes											TY_H2A.Z_TSS-nucleosomes	34	0	0	0	0	25	2	IP_TSS-nucleosomes
			TY_H2A.Z_TSS-nucleosomes	55	79.04	1.69706	79.04	1.77912	2	3	IP_TSS-nucleosomes											TY_H2A.Z_TSS-nucleosomes	34	0.0371667	0.117229	0	0	60	5	IP_TSS-nucleosomes
			TY_H2A.Z_TSS-nucleosomes	55	76.7742	11.7106	76.665	10.8304	12	4	IP_TSS-nucleosomes											TY_H2A.Z_TSS-nucleosomes	34	0	0	0	0	47	6	IP_TSS-nucleosomes
			TY_H2A.Z_TSS-nucleosomes	55	75.4998	2.76748	75.23	2.81694	53	2	IP_TSS-nucleosomes											TY_H2A.Z_TSS-nucleosomes	34					0	3	IP_TSS-nucleosomes
			TY_H2A.Z_TSS-nucleosomes	55					0	1	IP_TSS-nucleosomes											TY_H2A.Z_TSS-nucleosomes	34					0	4	IP_TSS-nucleosomes
			H2A.Z_TSS-nucleosomes	59	70.3471	2.13486	69.71	2.68351	7	7	IP_TSS-nucleosomes											H2A.Z_TSS-nucleosomes	41	0	0	0	0	35	7	IP_TSS-nucleosomes
			TY_H2A.Z_TSS-nucleosomes	59	90.9944	6.88943	89.84	8.05052	43	6	IP_TSS-nucleosomes											TY_H2A.Z_TSS-nucleosomes	41	0	0	0	0	48	1	IP_TSS-nucleosomes
			TY_H2A.Z_TSS-nucleosomes	59	85.7551	9.09622	83.805	8.2655	152	5	IP_TSS-nucleosomes											TY_H2A.Z_TSS-nucleosomes	41	0	0	0	0	34	2	IP_TSS-nucleosomes
			TY_H2A.Z_TSS-nucleosomes	59	76.0148	5.73217	74.84	5.48562	21	3	IP_TSS-nucleosomes											TY_H2A.Z_TSS-nucleosomes	41	0	0	0	0	4	3	IP_TSS-nucleosomes
			TY_H2A.Z_TSS-nucleosomes	59	72.1164	4.59277	72.38	3.83993	137	2	IP_TSS-nucleosomes											TY_H2A.Z_TSS-nucleosomes	41	0.074	0.165469	0	0	5	4	IP_TSS-nucleosomes
			TY_H2A.Z_TSS-nucleosomes	59	72.5827	12.5454	69.645	10.1855	56	4	IP_TSS-nucleosomes											TY_H2A.Z_TSS-nucleosomes	41	0	0	0	0	126	5	IP_TSS-nucleosomes
			TY_H2A.Z_TSS-nucleosomes	59					0	1	IP_TSS-nucleosomes											TY_H2A.Z_TSS-nucleosomes	41	0	0	0	0	56	6	IP_TSS-nucleosomes
			H2A.Z_TSS-nucleosomes	65	0.401667	0.983878	0	0	6	7	IP_TSS-nucleosomes											H2A.Z_TSS-nucleosomes	42	0	0	0	0	38	7	IP_TSS-nucleosomes
			TY_H2A.Z_TSS-nucleosomes	65	0	0	0	0	151	2	IP_TSS-nucleosomes											TY_H2A.Z_TSS-nucleosomes	42	0	0	0	0	34	1	IP_TSS-nucleosomes
			TY_H2A.Z_TSS-nucleosomes	65	0	0	0	0	95	3	IP_TSS-nucleosomes											TY_H2A.Z_TSS-nucleosomes	42	0	0	0	0	25	2	IP_TSS-nucleosomes
			TY_H2A.Z_TSS-nucleosomes	65	0	0	0	0	110	4	IP_TSS-nucleosomes											TY_H2A.Z_TSS-nucleosomes	42	0		0	0	1	3	IP_TSS-nucleosomes
			TY_H2A.Z_TSS-nucleosomes	65	0	0	0	0	81	5	IP_TSS-nucleosomes											TY_H2A.Z_TSS-nucleosomes	42	0	0	0	0	6	4	IP_TSS-nucleosomes
			TY_H2A.Z_TSS-nucleosomes	65	9.42286	11.9074	0	0	14	6	IP_TSS-nucleosomes											TY_H2A.Z_TSS-nucleosomes	42	0	0	0	0	108	5	IP_TSS-nucleosomes
			TY_H2A.Z_TSS-nucleosomes	65					0	1	IP_TSS-nucleosomes											TY_H2A.Z_TSS-nucleosomes	42	0	0	0	0	63	6	IP_TSS-nucleosomes
			H2A.Z_TSS-nucleosomes	86	0	0	0	0	84	7	IP_TSS-nucleosomes											H2A.Z_TSS-nucleosomes	59					0	7	IP_TSS-nucleosomes
			TY_H2A.Z_TSS-nucleosomes	86	0	0	0	0	9	1	IP_TSS-nucleosomes											TY_H2A.Z_TSS-nucleosomes	59	0	0	0	0	186	1	IP_TSS-nucleosomes
			TY_H2A.Z_TSS-nucleosomes	86	0	0	0	0	502	2	IP_TSS-nucleosomes											TY_H2A.Z_TSS-nucleosomes	59	0	0	0	0	50	2	IP_TSS-nucleosomes
			TY_H2A.Z_TSS-nucleosomes	86	0	0	0	0	326	3	IP_TSS-nucleosomes											TY_H2A.Z_TSS-nucleosomes	59	0	0	0	0	28	3	IP_TSS-nucleosomes
			TY_H2A.Z_TSS-nucleosomes	86	0	0	0	0	240	4	IP_TSS-nucleosomes											TY_H2A.Z_TSS-nucleosomes	59	0	0	0	0	25	4	IP_TSS-nucleosomes
			TY_H2A.Z_TSS-nucleosomes	86	0	0	0	0	370	5	IP_TSS-nucleosomes											TY_H2A.Z_TSS-nucleosomes	59	0	0	0	0	84	5	IP_TSS-nucleosomes
			TY_H2A.Z_TSS-nucleosomes	86	0	0	0	0	44	6	IP_TSS-nucleosomes											TY_H2A.Z_TSS-nucleosomes	59	0	0	0	0	28	6	IP_TSS-nucleosomes
			H2A.Z_TSS-nucleosomes	92	0	0	0	0	67	7	IP_TSS-nucleosomes											H2A.Z_TSS-nucleosomes	65					0	7	IP_TSS-nucleosomes
			TY_H2A.Z_TSS-nucleosomes	92	0		0	0	1	1	IP_TSS-nucleosomes											TY_H2A.Z_TSS-nucleosomes	65	0	0	0	0	70	1	IP_TSS-nucleosomes
			TY_H2A.Z_TSS-nucleosomes	92	0	0	0	0	294	2	IP_TSS-nucleosomes											TY_H2A.Z_TSS-nucleosomes	65	0	0	0	0	20	2	IP_TSS-nucleosomes
			TY_H2A.Z_TSS-nucleosomes	92	0	0	0	0	208	3	IP_TSS-nucleosomes											TY_H2A.Z_TSS-nucleosomes	65	0	0	0	0	10	3	IP_TSS-nucleosomes
			TY_H2A.Z_TSS-nucleosomes	92	0	0	0	0	154	4	IP_TSS-nucleosomes											TY_H2A.Z_TSS-nucleosomes	65	0	0	0	0	11	4	IP_TSS-nucleosomes
			TY_H2A.Z_TSS-nucleosomes	92	0	0	0	0	229	5	IP_TSS-nucleosomes											TY_H2A.Z_TSS-nucleosomes	65	0	0	0	0	18	5	IP_TSS-nucleosomes
			TY_H2A.Z_TSS-nucleosomes	92	0	0	0	0	44	6	IP_TSS-nucleosomes											TY_H2A.Z_TSS-nucleosomes	65	0	0	0	0	8	6	IP_TSS-nucleosomes
			H2A.Z_TSS-nucleosomes	123	0	0	0	0	92	7	IP_TSS-nucleosomes											H2A.Z_TSS-nucleosomes	81	0.0795455	0.183445	0	0	22	7	IP_TSS-nucleosomes
			TY_H2A.Z_TSS-nucleosomes	123	0	0	0	0	265	2	IP_TSS-nucleosomes											TY_H2A.Z_TSS-nucleosomes	81	0	0	0	0	121	1	IP_TSS-nucleosomes
			TY_H2A.Z_TSS-nucleosomes	123	0	0	0	0	94	3	IP_TSS-nucleosomes											TY_H2A.Z_TSS-nucleosomes	81	0	0	0	0	100	2	IP_TSS-nucleosomes
			TY_H2A.Z_TSS-nucleosomes	123	0	0	0	0	147	4	IP_TSS-nucleosomes											TY_H2A.Z_TSS-nucleosomes	81	0	0	0	0	20	3	IP_TSS-nucleosomes
			TY_H2A.Z_TSS-nucleosomes	123	0	0	0	0	234	5	IP_TSS-nucleosomes											TY_H2A.Z_TSS-nucleosomes	81	0	0	0	0	28	4	IP_TSS-nucleosomes
			TY_H2A.Z_TSS-nucleosomes	123	0	0	0	0	155	6	IP_TSS-nucleosomes											TY_H2A.Z_TSS-nucleosomes	81	0	0	0	0	128	5	IP_TSS-nucleosomes
			TY_H2A.Z_TSS-nucleosomes	123					0	1	IP_TSS-nucleosomes											TY_H2A.Z_TSS-nucleosomes	81	0	0	0	0	39	6	IP_TSS-nucleosomes
			H2A.Z_TSS-nucleosomes	126	0	0	0	0	40	7	IP_TSS-nucleosomes											H2A.Z_TSS-nucleosomes	96					0	7	IP_TSS-nucleosomes
			TY_H2A.Z_TSS-nucleosomes	126	0	0	0	0	357	2	IP_TSS-nucleosomes											TY_H2A.Z_TSS-nucleosomes	96	0	0	0	0	103	1	IP_TSS-nucleosomes
			TY_H2A.Z_TSS-nucleosomes	126	0	0	0	0	174	3	IP_TSS-nucleosomes											TY_H2A.Z_TSS-nucleosomes	96	0	0	0	0	71	2	IP_TSS-nucleosomes
			TY_H2A.Z_TSS-nucleosomes	126	0	0	0	0	276	4	IP_TSS-nucleosomes											TY_H2A.Z_TSS-nucleosomes	96	0	0	0	0	13	3	IP_TSS-nucleosomes
			TY_H2A.Z_TSS-nucleosomes	126	0	0	0	0	256	5	IP_TSS-nucleosomes											TY_H2A.Z_TSS-nucleosomes	96	0	0	0	0	16	4	IP_TSS-nucleosomes
			TY_H2A.Z_TSS-nucleosomes	126	0	0	0	0	103	6	IP_TSS-nucleosomes											TY_H2A.Z_TSS-nucleosomes	96	0	0	0	0	10	5	IP_TSS-nucleosomes
			TY_H2A.Z_TSS-nucleosomes	126					0	1	IP_TSS-nucleosomes											TY_H2A.Z_TSS-nucleosomes	96	0	0	0	0	3	6	IP_TSS-nucleosomes
			H2A.Z_TSS-nucleosomes	131	0	0	0	0	68	7	IP_TSS-nucleosomes											H2A.Z_TSS-nucleosomes	117	0	0	0	0	94	7	IP_TSS-nucleosomes
			TY_H2A.Z_TSS-nucleosomes	131	0	0	0	0	11	1	IP_TSS-nucleosomes											TY_H2A.Z_TSS-nucleosomes	117	0	0	0	0	952	1	IP_TSS-nucleosomes
			TY_H2A.Z_TSS-nucleosomes	131	0	0	0	0	499	2	IP_TSS-nucleosomes											TY_H2A.Z_TSS-nucleosomes	117	0	0	0	0	479	2	IP_TSS-nucleosomes
			TY_H2A.Z_TSS-nucleosomes	131	0	0	0	0	310	3	IP_TSS-nucleosomes											TY_H2A.Z_TSS-nucleosomes	117	0	0	0	0	234	3	IP_TSS-nucleosomes
			TY_H2A.Z_TSS-nucleosomes	131	0	0	0	0	347	4	IP_TSS-nucleosomes											TY_H2A.Z_TSS-nucleosomes	117	0	0	0	0	211	4	IP_TSS-nucleosomes
			TY_H2A.Z_TSS-nucleosomes	131	0	0	0	0	366	5	IP_TSS-nucleosomes											TY_H2A.Z_TSS-nucleosomes	117	0	0	0	0	445	5	IP_TSS-nucleosomes
			TY_H2A.Z_TSS-nucleosomes	131	0	0	0	0	110	6	IP_TSS-nucleosomes											TY_H2A.Z_TSS-nucleosomes	117	0	0	0	0	374	6	IP_TSS-nucleosomes
			H2A.Z_TSS-nucleosomes	164	0	0	0	0	10	7	IP_TSS-nucleosomes											H2A.Z_TSS-nucleosomes	125	0	0	0	0	40	7	IP_TSS-nucleosomes
			TY_H2A.Z_TSS-nucleosomes	164	0.136591	0.261736	0	0	308	2	IP_TSS-nucleosomes											TY_H2A.Z_TSS-nucleosomes	125	0	0	0	0	209	1	IP_TSS-nucleosomes
			TY_H2A.Z_TSS-nucleosomes	164	0.206047	0.434397	0	0	43	3	IP_TSS-nucleosomes											TY_H2A.Z_TSS-nucleosomes	125	0	0	0	0	191	2	IP_TSS-nucleosomes
			TY_H2A.Z_TSS-nucleosomes	164	0.0257692	0.15998	0	0	78	4	IP_TSS-nucleosomes											TY_H2A.Z_TSS-nucleosomes	125	0	0	0	0	53	3	IP_TSS-nucleosomes
			TY_H2A.Z_TSS-nucleosomes	164	0	0	0	0	245	5	IP_TSS-nucleosomes											TY_H2A.Z_TSS-nucleosomes	125	0	0	0	0	52	4	IP_TSS-nucleosomes
			TY_H2A.Z_TSS-nucleosomes	164	0	0	0	0	22	6	IP_TSS-nucleosomes											TY_H2A.Z_TSS-nucleosomes	125	0	0	0	0	129	5	IP_TSS-nucleosomes
			TY_H2A.Z_TSS-nucleosomes	164					0	1	IP_TSS-nucleosomes											TY_H2A.Z_TSS-nucleosomes	125	0	0	0	0	146	6	IP_TSS-nucleosomes
			H2A.Z_TSS-nucleosomes	168	0	0	0	0	23	7	IP_TSS-nucleosomes											H2A.Z_TSS-nucleosomes	129					0	7	IP_TSS-nucleosomes
			TY_H2A.Z_TSS-nucleosomes	168	2.2103	2.43981	1.53	2.26838	66	5	IP_TSS-nucleosomes											TY_H2A.Z_TSS-nucleosomes	129	0	0	0	0	168	1	IP_TSS-nucleosomes
			TY_H2A.Z_TSS-nucleosomes	168	1.73656	1.80616	1.52	2.25355	259	2	IP_TSS-nucleosomes											TY_H2A.Z_TSS-nucleosomes	129	0	0	0	0	36	2	IP_TSS-nucleosomes
			TY_H2A.Z_TSS-nucleosomes	168	1.65703	2.51578	0	0	37	3	IP_TSS-nucleosomes											TY_H2A.Z_TSS-nucleosomes	129	0	0	0	0	21	3	IP_TSS-nucleosomes
			TY_H2A.Z_TSS-nucleosomes	168	1.31849	2.2905	0	0	93	4	IP_TSS-nucleosomes											TY_H2A.Z_TSS-nucleosomes	129	0	0	0	0	46	4	IP_TSS-nucleosomes
			TY_H2A.Z_TSS-nucleosomes	168	0	0	0	0	14	6	IP_TSS-nucleosomes											TY_H2A.Z_TSS-nucleosomes	129	0	0	0	0	134	5	IP_TSS-nucleosomes
			TY_H2A.Z_TSS-nucleosomes	168					0	1	IP_TSS-nucleosomes											TY_H2A.Z_TSS-nucleosomes	129					0	6	IP_TSS-nucleosomes
			H2A.Z_TSS-nucleosomes	169	1.42783	1.29028	1.12	1.66051	23	7	IP_TSS-nucleosomes											H2A.Z_TSS-nucleosomes	140	0	0	0	0	47	7	IP_TSS-nucleosomes
			TY_H2A.Z_TSS-nucleosomes	169	2.46302	2.34115	1.71	2.53525	86	3	IP_TSS-nucleosomes											TY_H2A.Z_TSS-nucleosomes	140	0	0	0	0	168	1	IP_TSS-nucleosomes
			TY_H2A.Z_TSS-nucleosomes	169	1.96273	1.98178	1.665	2.46853	260	2	IP_TSS-nucleosomes											TY_H2A.Z_TSS-nucleosomes	140	0	0	0	0	72	2	IP_TSS-nucleosomes
			TY_H2A.Z_TSS-nucleosomes	169	2.23444	2.22475	1.655	1.83842	18	6	IP_TSS-nucleosomes											TY_H2A.Z_TSS-nucleosomes	140	0	0	0	0	62	3	IP_TSS-nucleosomes
			TY_H2A.Z_TSS-nucleosomes	169	2.20869	2.58299	0.84	1.24538	84	4	IP_TSS-nucleosomes											TY_H2A.Z_TSS-nucleosomes	140	0	0	0	0	174	4	IP_TSS-nucleosomes
			TY_H2A.Z_TSS-nucleosomes	169	2.10919	2.5198	0.375	0.555975	62	5	IP_TSS-nucleosomes											TY_H2A.Z_TSS-nucleosomes	140	0	0	0	0	136	5	IP_TSS-nucleosomes
			TY_H2A.Z_TSS-nucleosomes	169					0	1	IP_TSS-nucleosomes											TY_H2A.Z_TSS-nucleosomes	140	0	0	0	0	141	6	IP_TSS-nucleosomes
			H2A.Z_TSS-nucleosomes	172	4.42451	3.68723	4.34	5.79697	71	7	IP_TSS-nucleosomes											H2A.Z_TSS-nucleosomes	N1	0	0	0	0	15	7	IP_TSS-nucleosomes
			TY_H2A.Z_TSS-nucleosomes	172	13.86		13.86	0	1	1	IP_TSS-nucleosomes											TY_H2A.Z_TSS-nucleosomes	N1	26.2987	37.807	0	0	218	1	IP_TSS-nucleosomes
			TY_H2A.Z_TSS-nucleosomes	172	10.3398	7.6781	11.535	9.36262	96	3	IP_TSS-nucleosomes											TY_H2A.Z_TSS-nucleosomes	N1	8.61971	24.7044	0	0	70	2	IP_TSS-nucleosomes
			TY_H2A.Z_TSS-nucleosomes	172	9.57113	7.41362	11.26	8.22843	97	4	IP_TSS-nucleosomes											TY_H2A.Z_TSS-nucleosomes	N1	0.019	0.104067	0	0	30	3	IP_TSS-nucleosomes
			TY_H2A.Z_TSS-nucleosomes	172	6.2741	9.68154	4.855	6.15279	100	5	IP_TSS-nucleosomes											TY_H2A.Z_TSS-nucleosomes	N1	0	0	0	0	51	4	IP_TSS-nucleosomes
			TY_H2A.Z_TSS-nucleosomes	172	6.84029	6.35916	3.36	1.67534	35	6	IP_TSS-nucleosomes											TY_H2A.Z_TSS-nucleosomes	N1	8.7085	24.759	0	0	147	5	IP_TSS-nucleosomes
			TY_H2A.Z_TSS-nucleosomes	172	4.59944	4.99328	2.85	4.22541	161	2	IP_TSS-nucleosomes											TY_H2A.Z_TSS-nucleosomes	N1	1.07563	1.93241	0	0	16	6	IP_TSS-nucleosomes
			H2A.Z_TSS-nucleosomes	173	5.46636	3.96393	6.08	4.89258	77	7	IP_TSS-nucleosomes
			TY_H2A.Z_TSS-nucleosomes	173	11.68	7.79361	15.415	0.570801	4	1	IP_TSS-nucleosomes
			TY_H2A.Z_TSS-nucleosomes	173	7.56148	8.06833	6.19	9.17729	61	4	IP_TSS-nucleosomes
			TY_H2A.Z_TSS-nucleosomes	173	5.46379	4.96696	4.84	6.43448	103	5	IP_TSS-nucleosomes
			TY_H2A.Z_TSS-nucleosomes	173	7.56348	6.94886	3.73	3.03933	46	6	IP_TSS-nucleosomes
			TY_H2A.Z_TSS-nucleosomes	173	5.22879	5.18593	3.12	4.62571	132	2	IP_TSS-nucleosomes
			TY_H2A.Z_TSS-nucleosomes	173	6.79113	8.43635	0.17	0.252042	62	3	IP_TSS-nucleosomes
			H2A.Z_TSS-nucleosomes	175	3.60316	3.36765	1.89	2.80211	76	7	IP_TSS-nucleosomes
			TY_H2A.Z_TSS-nucleosomes	175	3.09	2.28007	3.88	1.46777	3	1	IP_TSS-nucleosomes
			TY_H2A.Z_TSS-nucleosomes	175	2.84576	1.65029	3.55	0.993342	33	6	IP_TSS-nucleosomes
			TY_H2A.Z_TSS-nucleosomes	175	3.92609	3.92239	2.39	3.44705	46	2	IP_TSS-nucleosomes
			TY_H2A.Z_TSS-nucleosomes	175	2.83607	2.69031	2.29	3.39515	56	3	IP_TSS-nucleosomes
			TY_H2A.Z_TSS-nucleosomes	175	2.7245	2.63506	2.225	3.29879	40	4	IP_TSS-nucleosomes
			TY_H2A.Z_TSS-nucleosomes	175	1.53346	1.75045	0.93	1.37882	136	5	IP_TSS-nucleosomes
			H2A.Z_TSS-nucleosomes	N1					0	7	IP_TSS-nucleosomes
			TY_H2A.Z_TSS-nucleosomes	N1	9.4825	12.5723	3.9	5.78214	12	5	IP_TSS-nucleosomes
			TY_H2A.Z_TSS-nucleosomes	N1					0	1	IP_TSS-nucleosomes
			TY_H2A.Z_TSS-nucleosomes	N1					0	2	IP_TSS-nucleosomes
			TY_H2A.Z_TSS-nucleosomes	N1					0	3	IP_TSS-nucleosomes
			TY_H2A.Z_TSS-nucleosomes	N1					0	4	IP_TSS-nucleosomes
			TY_H2A.Z_TSS-nucleosomes	N1					0	6	IP_TSS-nucleosomes

## Sheet: Figure 4
Figure 4
Identified Histone PTMs
	Lysines																						Others
H2A
	N-A1	4	8	9	12	20	68	75	76	78	115	119	120	122	125	128							T2	S132
Acetylation	6 (24)										24 (24)	24 (24)	18 (24)	24 (24)	24 (24)	24 (24)
Monomethylation	24 (24)		1 (24)	1 (24)	1 (24)	1 (24)	2 (24)	9 (24)			3 (24)	5 (24)	6 (24)		5 (24)
Dimethylation	7 (24)										1 (24)	1 (24)	3 (24)
Trimethylation		1 (24)	1 (24)	1 (24)	5 (24)	1 (24)	9 (24)	1 (24)			2 (24)
Phosphorylation																							x	x
H2B
	N-A1	4	9	12	15	16	22	48	74	96	104												T2	T6	S38
Acetylation	19 (24)
Monomethylation	24 (24)	3 (24)	9 (24)	9 (24)				8 (24)		1 (24)	2 (24)
Dimethylation	24 (24)	11 (24)						6 (24)
Trimethylation			10 (24)					4 (24)			1 (24)
Phosphorylation																							x
H3
	N-S1	4	10	11	16	17	19	20	23	32	61	76	119
Acetylation	26 (36)								7 (36)
Monomethylation	36 (36)	35 (36)	30 (36)	24 (36)	22 (36)	10 (36)	19 (36)	3 (36)	1 (36)	4 (36)	3 (36)	31 (36)	3 (36)
Dimethylation	35 (36)	32 (36)	26 (36)	14 (36)	7 (36)	1 (36)	1 (36)	5 (36)	16 (36)	1 (36)	3 (36)	32 (36)
Trimethylation	36 (36)	24 (36)	28 (36)	28 (36)		1 (36)	1 (36)	4 (36)	3 (36)	1 (36)	1 (36)	36 (36)
Phosphorylation
H4
	N-A1	2	4	5	10	14	17	18	42	57	76	77	90	93
Acetylation	14 (36)	19 (36)	27 (36)	12 (36)	34 (36)	1 (36)
Monomethylation	36 (36)	30 (36)	23 (36)	16 (36)	32 (36)	32 (36)	35 (36)	35 (36)		14 (36)	2 (36)	3 (36)
Dimethylation	19 (36)	13 (36)	8 (36)	14 (36)	32 (36)	32 (36)	35 (36)	35 (36)			1 (36)	2 (36)
Trimethylation	10 (36)	4 (36)	3 (36)	4 (36)	24 (36)	32 (36)	35 (36)	35 (36)			1 (36)	1 (36)
Phosphorylation
H2AZ
	N-S1	31	35	43	45	47	49	51	55	59	65	86	92	123	126	131	164	168	169	172	173	175	T3
Acetylation	27 (33)	28 (33)	26 (33)	25 (33)	20 (33)	20 (33)	17 (33)	21 (33)	20 (33)	28 (33)				2 (33)			4 (33)	15 (33)	28 (33)	32 (33)	33 (33)	27 (33)
Monomethylation			3 (33)	1 (33)	2 (33)	3 (33)	3 (33)	3 (33)	1 (33)	2 (33)					6 (33)	1 (33)	1 (33)	1 (33)		1 (33)	2 (33)	4 (33)
Dimethylation				2 (33)			4 (33)	1 (33)						1 (33)
Trimethylation							1 (33)	1 (33)	3 (33)
Phosphorylation																							x
H2BV
	N-P1	4	7	15	17	19	27	33	34	41	42	59	65	81	96	117	125	129	140
Acetylation		33 (33)	33 (33)	32 (33)	30 (33)	33 (33)		2 (33)	1 (33)				8 (33)
Monomethylation	5 (33)	2 (33)	7 (33)	3 (33)	6 (33)	3 (33)	1 (33)
Dimethylation	16 (33)	8 (33)		5 (33)	1 (33)												2 (33)
Trimethylation	1 (36)			2 (33)	1 (33)													1 (33)
Phosphorylation
H3V
	N-A1	4	5	14	30	31	39	82	125	132													T35
Acetylation	11 (24)
Monomethylation	6 (24)	5 (24)		19 (24)				5 (24)	2 (24)
Dimethylation	7 (24)			18 (24)				11 (24)
Trimethylation		7 (24)		20 (24)				16 (24)
Phosphorylation
H4V
	N-A1	2	4	10	14	17	18	42	57	76	77	90	93
Acetylation		7 (24)	18 (24)	2 (24)
Monomethylation	23 (24)		1 (24)	1 (24)	9 (24)	16 (24)	24 (24)		14 (24)	2 (24)	2 (24)		5 (36)
Dimethylation				3 (24)	16 (24)	21 (24)	21 (24)		1 (24)	1 (24)	1 (24)
Trimethylation				2 (23)	15 (24)	21 (24)	21 (24)			1 (24)	2 (24)
Phosphorylation
Total number of PTMs
Modification	Sum of PTM detected more than 3 times	Sum of PTMs detected less than 3 times	Numbers of PTMs already identified	Numbers of PTMs not identified in this study
total	157	66	31	9
Acetylation	40
Monomethylation	54
Dimethylation	33
Trimethylation	26
Phosphorylation	4

## Sheet: Figure 5a
Figure 5 a
Header explanation (acetyl)			H4_HAT1KD_acetyl											H2AZ_HAT1KD_acetyl										H2BV_HAT1KD_acetyl
Condition	-		Condition	Lysine position	mean	sd	median	mad	n	Replicate	Experiment			Condition	Lysine position	mean	sd	median	mad	n	Replicate	Experiment		Condition	Lysine position	mean	sd	median	mad	n	Replicate	Experiment
Lysine position	-		WT	2	26.6269	36.987	7.68	11.3864	110	2	Whole_histone_extraction			TY_H2A.Z_TSS-nucleosomes	31	61.968	3.55388	62.9	3.69167	15	6	IP_TSS-nucleosomes		H2A.Z_TSS-nucleosomes_HAT1KD48h	4	66.2029	6.50806	65.78	6.59757	63	1	IP_TSS-nucleosomes
mean	Average acetylation percentage quantified from fragments		WT	2	16.7291	27.3881	4.28	5.11497	69	3	Whole_histone_extraction			TY_H2A.Z_TSS-nucleosomes	31	60.8893	4.71899	61.985	2.80211	30	5	IP_TSS-nucleosomes		H2A.Z_TSS-nucleosomes_HAT1KD48h	4	66.422	7.80806	66.03	6.92374	55	3	IP_TSS-nucleosomes
sd	-		WT	2	12.5805	24.5186	0.77	1.1416	171	1	Whole_histone_extraction			TY_H2A.Z_TSS-nucleosomes	31	54.8151	6.87223	55.27	8.07276	148	4	IP_TSS-nucleosomes		H2A.Z_TSS-nucleosomes_HAT1KD48h	4	65.7735	7.56434	66.06	7.19061	69	2	IP_TSS-nucleosomes
median	Median acetylation percentage quantified from fragments		HAT1KD_48h	2	22.7427	42.3832	0	0	44	1	Whole_histone_extraction			TY_H2A.Z_TSS-nucleosomes	31	54.7424	6.79274	54.6	7.36111	152	3	IP_TSS-nucleosomes		TY_H2A.Z_TSS-nucleosomes	4	74.2063	7.63988	72.755	6.3307	84	2	IP_TSS-nucleosomes
mad	-		HAT1KD_48h	2	4.17846	13.6024	0	0	26	2	Whole_histone_extraction			TY_H2A.Z_TSS-nucleosomes	31	53.7225	5.4313	53.825	4.73691	8	1	IP_TSS-nucleosomes		TY_H2A.Z_TSS-nucleosomes	4	74.1594	6.10841	73.78	6.67911	32	6	IP_TSS-nucleosomes
n	Number of fragments used for quantification		HAT1KD_48h	2	14.8762	35.891	0	0	34	3	Whole_histone_extraction			TY_H2A.Z_TSS-nucleosomes	31	41.4663	6.60708	43.33	6.07866	63	2	IP_TSS-nucleosomes		H2A.Z_TSS-nucleosomes	4	73.4397	5.38482	74.82	5.64871	29	7	IP_TSS-nucleosomes
Replicate	Replicate number		HAT1KD_24h	2	13.3144	27.5047	0	0	48	1	Whole_histone_extraction			H2A.Z_TSS-nucleosomes_HAT1KD48h	31	11.2683	7.20743	12.66	6.90892	106	2	IP_TSS-nucleosomes		TY_H2A.Z_TSS-nucleosomes	4	82.6813	8.28992	82.675	7.54643	424	1	IP_TSS-nucleosomes
Experiment	Histone isolation method		HAT1KD_24h	2	2.79911	9.03406	0	0	56	2	Whole_histone_extraction			H2A.Z_TSS-nucleosomes_HAT1KD48h	31	11.7042	7.20769	12.33	6.92374	102	1	IP_TSS-nucleosomes		TY_H2A.Z_TSS-nucleosomes	4	83.1124	7.30168	83.12	6.40483	67	3	IP_TSS-nucleosomes
			HAT1KD_24h	2	4.42356	11.7537	0	0	45	3	Whole_histone_extraction			H2A.Z_TSS-nucleosomes_HAT1KD48h	31	9.56797	7.79707	11.45	8.44341	118	3	IP_TSS-nucleosomes		TY_H2A.Z_TSS-nucleosomes	4	83.5825	6.99325	83.42	6.27881	228	5	IP_TSS-nucleosomes
			WT	4	80.4255	1.56204	80.3	1.46777	20	3	Whole_histone_extraction			H2A.Z_TSS-nucleosomes	31					0	7	IP_TSS-nucleosomes		TY_H2A.Z_TSS-nucleosomes	4	84.3418	6.57096	83.875	6.51603	130	4	IP_TSS-nucleosomes
			WT	4	80.8832	6.33799	79.515	3.31361	28	1	Whole_histone_extraction			TY_H2A.Z_TSS-nucleosomes	35	42.3087	3.42555	42.93	2.49077	86	4	IP_TSS-nucleosomes		H2A.Z_TSS-nucleosomes_HAT1KD48h	7	25.0115	4.93227	24.63	4.49228	113	3	IP_TSS-nucleosomes
			WT	4	52.9263	37.5538	77.62	3.95113	38	2	Whole_histone_extraction			TY_H2A.Z_TSS-nucleosomes	35	40.846	4.56666	41.125	5.04084	62	3	IP_TSS-nucleosomes		H2A.Z_TSS-nucleosomes_HAT1KD48h	7	25.4577	5.1036	25.055	3.51376	114	2	IP_TSS-nucleosomes
			HAT1KD_48h	4	90.112	8.11771	88.85	11.9349	5	1	Whole_histone_extraction			TY_H2A.Z_TSS-nucleosomes	35	37.8209	1.71105	37.99	1.83842	43	5	IP_TSS-nucleosomes		H2A.Z_TSS-nucleosomes_HAT1KD48h	7	27.9125	4.6883	26.68	4.24024	121	1	IP_TSS-nucleosomes
			HAT1KD_48h	4	83.82	10.304	82.19	5.67836	5	3	Whole_histone_extraction			TY_H2A.Z_TSS-nucleosomes	35	36.4495	1.39732	36.22	1.24538	21	6	IP_TSS-nucleosomes		TY_H2A.Z_TSS-nucleosomes	7	45.1356	1.89854	44.78	1.64569	18	6	IP_TSS-nucleosomes
			HAT1KD_48h	4	71.4117	11.6187	72.455	11.8089	6	2	Whole_histone_extraction			TY_H2A.Z_TSS-nucleosomes	35	27.4565	1.7806	27.53	1.74947	71	2	IP_TSS-nucleosomes		TY_H2A.Z_TSS-nucleosomes	7	55.914	5.43634	55.82	3.26172	265	2	IP_TSS-nucleosomes
			HAT1KD_24h	4	87.92		87.92	0	1	3	Whole_histone_extraction			H2A.Z_TSS-nucleosomes_HAT1KD48h	35	5.1991	3.84549	5.62	3.38033	67	1	IP_TSS-nucleosomes		TY_H2A.Z_TSS-nucleosomes	7	66.5344	6.43965	65.53	5.36701	914	1	IP_TSS-nucleosomes
			HAT1KD_24h	4	69.202	35.2893	76.42	24.9966	5	1	Whole_histone_extraction			H2A.Z_TSS-nucleosomes_HAT1KD48h	35	5.35888	4.0645	5.56	3.95113	80	3	IP_TSS-nucleosomes		H2A.Z_TSS-nucleosomes	7	69.9328	7.2156	69.32	3.03933	25	7	IP_TSS-nucleosomes
			HAT1KD_24h	4	79.372	8.62021	75.64	6.59757	5	2	Whole_histone_extraction			H2A.Z_TSS-nucleosomes_HAT1KD48h	35	5.07106	4.6406	5.185	4.51452	94	2	IP_TSS-nucleosomes		TY_H2A.Z_TSS-nucleosomes	7	71.9675	7.65474	72.385	6.00453	336	5	IP_TSS-nucleosomes
			WT	5	2.4316	2.17609	3.33	2.57972	50	1	Whole_histone_extraction			H2A.Z_TSS-nucleosomes	35					0	7	IP_TSS-nucleosomes		TY_H2A.Z_TSS-nucleosomes	7	81.3232	10.5566	77.38	6.19727	199	4	IP_TSS-nucleosomes
			WT	5	3.12216	16.3809	0	0	37	2	Whole_histone_extraction			TY_H2A.Z_TSS-nucleosomes	35					0	1	IP_TSS-nucleosomes		TY_H2A.Z_TSS-nucleosomes	7	81.7245	9.78612	78.115	6.83479	144	3	IP_TSS-nucleosomes
			WT	5	0.381111	0.591139	0	0	18	3	Whole_histone_extraction			TY_H2A.Z_TSS-nucleosomes	43	43.1316	11.0705	41.355	3.66944	32	3	IP_TSS-nucleosomes		H2A.Z_TSS-nucleosomes_HAT1KD48h	15	9.4165	5.62864	11.16	4.63312	20	2	IP_TSS-nucleosomes
			HAT1KD_48h	5	2.52	2.23455	3.3	1.4233	3	3	Whole_histone_extraction			TY_H2A.Z_TSS-nucleosomes	43	41.4958	8.67056	40.265	2.52783	52	4	IP_TSS-nucleosomes		H2A.Z_TSS-nucleosomes_HAT1KD48h	15	10.1717	7.07842	12.33	4.03267	23	3	IP_TSS-nucleosomes
			HAT1KD_48h	5	1.27833	1.42784	0.98	1.45295	6	2	Whole_histone_extraction			TY_H2A.Z_TSS-nucleosomes	43	33.7296	6.8124	33.98	4.89999	76	5	IP_TSS-nucleosomes		H2A.Z_TSS-nucleosomes_HAT1KD48h	15	14.4541	12.0223	14.98	15.5821	17	1	IP_TSS-nucleosomes
			HAT1KD_48h	5	0.992	1.36644	0	0	5	1	Whole_histone_extraction			TY_H2A.Z_TSS-nucleosomes	43	31.6688	2.4525	32.23	2.86142	17	6	IP_TSS-nucleosomes		TY_H2A.Z_TSS-nucleosomes	15	29.7744	1.20153	29.89	0.993342	59	2	IP_TSS-nucleosomes
			HAT1KD_24h	5	1.14	1.10578	1.085	1.51967	6	1	Whole_histone_extraction			H2A.Z_TSS-nucleosomes	43	27.3544	1.84313	27.62	1.64569	9	7	IP_TSS-nucleosomes		TY_H2A.Z_TSS-nucleosomes	15	40.5598	3.68173	40.725	3.45446	150	1	IP_TSS-nucleosomes
			HAT1KD_24h	5	0.37	0.640859	0	0	3	2	Whole_histone_extraction			TY_H2A.Z_TSS-nucleosomes	43	27.1043	1.31107	27.275	1.24538	56	2	IP_TSS-nucleosomes		H2A.Z_TSS-nucleosomes	15	43.9245	1.4454	43.585	1.09712	20	7	IP_TSS-nucleosomes
			HAT1KD_24h	5	0.2175	0.435	0	0	4	3	Whole_histone_extraction			H2A.Z_TSS-nucleosomes_HAT1KD48h	43	4.51513	3.59925	5.74	3.97337	39	1	IP_TSS-nucleosomes		TY_H2A.Z_TSS-nucleosomes	15	46.8573	5.93326	46.695	3.97337	134	5	IP_TSS-nucleosomes
			WT	10	10.3952	14.022	6.54	7.76882	233	2	Whole_histone_extraction			H2A.Z_TSS-nucleosomes_HAT1KD48h	43	3.55	3.47127	3.57	5.29288	73	2	IP_TSS-nucleosomes		TY_H2A.Z_TSS-nucleosomes	15	48.7032	2.48156	48.08	2.2239	25	6	IP_TSS-nucleosomes
			WT	10	8.31092	8.59921	6.035	6.16762	206	1	Whole_histone_extraction			H2A.Z_TSS-nucleosomes_HAT1KD48h	43	3.44541	3.9965	2.8	4.15128	85	3	IP_TSS-nucleosomes		TY_H2A.Z_TSS-nucleosomes	15	56.0763	3.94817	55.64	3.80287	78	3	IP_TSS-nucleosomes
			WT	10	6.56636	6.68369	5.73	4.3885	129	3	Whole_histone_extraction			TY_H2A.Z_TSS-nucleosomes	43					0	1	IP_TSS-nucleosomes		TY_H2A.Z_TSS-nucleosomes	15	56.3772	5.24473	56.245	5.1891	90	4	IP_TSS-nucleosomes
			HAT1KD_48h	10	7.718	6.07556	7.14	7.45748	100	3	Whole_histone_extraction			TY_H2A.Z_TSS-nucleosomes	45	43.2669	21.9672	51.085	7.79848	16	5	IP_TSS-nucleosomes		H2A.Z_TSS-nucleosomes_HAT1KD48h	17	30.1979	18.5005	24.47	19.2441	33	3	IP_TSS-nucleosomes
			HAT1KD_48h	10	7.54168	6.1	7.12	7.85778	131	2	Whole_histone_extraction			TY_H2A.Z_TSS-nucleosomes	45	53.938	35.4061	41.9	48.6738	5	2	IP_TSS-nucleosomes		H2A.Z_TSS-nucleosomes_HAT1KD48h	17	30.2679	16.6583	31.88	20.8305	19	1	IP_TSS-nucleosomes
			HAT1KD_48h	10	8.68174	11.9233	6.305	9.2959	92	1	Whole_histone_extraction			TY_H2A.Z_TSS-nucleosomes	45	35.3075	15.4879	36.065	18.6289	4	6	IP_TSS-nucleosomes		H2A.Z_TSS-nucleosomes_HAT1KD48h	17	32.1004	18.1775	34.17	16.4124	25	2	IP_TSS-nucleosomes
			HAT1KD_24h	10	7.67364	6.71436	7.33	7.413	88	1	Whole_histone_extraction			H2A.Z_TSS-nucleosomes_HAT1KD48h	45	28.6394	6.81941	28.315	6.94598	32	3	IP_TSS-nucleosomes		TY_H2A.Z_TSS-nucleosomes	17	49.4557	2.54973	49.31	2.5649	37	2	IP_TSS-nucleosomes
			HAT1KD_24h	10	6.36242	6.06753	5.98	8.5546	91	2	Whole_histone_extraction			H2A.Z_TSS-nucleosomes_HAT1KD48h	45	22.5969	11.7527	27.045	6.87926	36	2	IP_TSS-nucleosomes		TY_H2A.Z_TSS-nucleosomes	17	59.7921	2.4499	59.68	1.96444	52	1	IP_TSS-nucleosomes
			HAT1KD_24h	10	5.87333	5.39692	5.275	6.59757	84	3	Whole_histone_extraction			H2A.Z_TSS-nucleosomes_HAT1KD48h	45	13.362	14.419	9.94	14.737	5	1	IP_TSS-nucleosomes		TY_H2A.Z_TSS-nucleosomes	17	69.9485	15.2727	71.2	17.3168	27	5	IP_TSS-nucleosomes
			WT	14	0.468992	5.07528	0	0	397	1	Whole_histone_extraction			H2A.Z_TSS-nucleosomes	45					0	7	IP_TSS-nucleosomes		TY_H2A.Z_TSS-nucleosomes	17	74.325	14.6866	74.325	15.3968	2	6	IP_TSS-nucleosomes
			WT	14	0.0633656	1.05798	0	0	413	2	Whole_histone_extraction			TY_H2A.Z_TSS-nucleosomes	45					0	1	IP_TSS-nucleosomes		TY_H2A.Z_TSS-nucleosomes	17	82.5061	10.0407	83.17	10.141	41	4	IP_TSS-nucleosomes
			WT	14	0.236529	4.1913	0	0	314	3	Whole_histone_extraction			TY_H2A.Z_TSS-nucleosomes	45					0	3	IP_TSS-nucleosomes		TY_H2A.Z_TSS-nucleosomes	17	81.7168	7.88274	84.05	8.18395	34	3	IP_TSS-nucleosomes
			HAT1KD_48h	14	0	0	0	0	180	1	Whole_histone_extraction			TY_H2A.Z_TSS-nucleosomes	45					0	4	IP_TSS-nucleosomes		H2A.Z_TSS-nucleosomes	17					0	7	IP_TSS-nucleosomes
			HAT1KD_48h	14	2.41904	13.4505	0	0	219	2	Whole_histone_extraction			H2A.Z_TSS-nucleosomes	47	59.74		59.74	0	1	7	IP_TSS-nucleosomes		H2A.Z_TSS-nucleosomes_HAT1KD48h	19	25.225	4.78781	25.35	3.79546	50	3	IP_TSS-nucleosomes
			HAT1KD_48h	14	0.0597838	0.387917	0	0	185	3	Whole_histone_extraction			TY_H2A.Z_TSS-nucleosomes	47	50.575	1.52076	51.085	0.845082	4	6	IP_TSS-nucleosomes		H2A.Z_TSS-nucleosomes_HAT1KD48h	19	25.7151	3.10199	25.71	2.59455	39	2	IP_TSS-nucleosomes
			HAT1KD_24h	14	0.0129119	0.150028	0	0	261	1	Whole_histone_extraction			TY_H2A.Z_TSS-nucleosomes	47	46.8964	8.03299	47.535	8.92525	14	5	IP_TSS-nucleosomes		H2A.Z_TSS-nucleosomes_HAT1KD48h	19	27.0793	3.73788	26.935	3.35809	30	1	IP_TSS-nucleosomes
			HAT1KD_24h	14	0.245216	3.7008	0	0	232	2	Whole_histone_extraction			TY_H2A.Z_TSS-nucleosomes	47	43.755	0.703271	43.71	0.956277	6	2	IP_TSS-nucleosomes		TY_H2A.Z_TSS-nucleosomes	19	51.8581	1.78505	51.85	1.58638	137	2	IP_TSS-nucleosomes
			HAT1KD_24h	14	0.480362	6.72802	0	0	221	3	Whole_histone_extraction			H2A.Z_TSS-nucleosomes_HAT1KD48h	47	27.32	15.2603	35.96	0.504084	3	1	IP_TSS-nucleosomes		TY_H2A.Z_TSS-nucleosomes	19	60.7644	1.35669	60.69	1.21573	9	6	IP_TSS-nucleosomes
			WT	17	0	0	0	0	408	1	Whole_histone_extraction			H2A.Z_TSS-nucleosomes_HAT1KD48h	47	33.87	4.25206	33.705	5.42632	8	2	IP_TSS-nucleosomes		TY_H2A.Z_TSS-nucleosomes	19	62.1723	3.7412	61.97	3.61013	366	1	IP_TSS-nucleosomes
			WT	17	0.002	0.0225189	0	0	370	2	Whole_histone_extraction			H2A.Z_TSS-nucleosomes_HAT1KD48h	47	29.68	10.5126	30.06	9.44416	17	3	IP_TSS-nucleosomes		H2A.Z_TSS-nucleosomes	19	62.8042	2.35445	63.07	2.29803	19	7	IP_TSS-nucleosomes
			WT	17	0	0	0	0	382	3	Whole_histone_extraction			TY_H2A.Z_TSS-nucleosomes	47	0.05	0	0.05	0	2	4	IP_TSS-nucleosomes		TY_H2A.Z_TSS-nucleosomes	19	69.7427	3.32709	69.65	2.57972	107	5	IP_TSS-nucleosomes
			HAT1KD_48h	17	0	0	0	0	231	1	Whole_histone_extraction			TY_H2A.Z_TSS-nucleosomes	47	14.2357	37.6289	0	0	7	3	IP_TSS-nucleosomes		TY_H2A.Z_TSS-nucleosomes	19	79.2905	4.67863	78.64	4.32178	96	3	IP_TSS-nucleosomes
			HAT1KD_48h	17	0	0	0	0	178	2	Whole_histone_extraction			TY_H2A.Z_TSS-nucleosomes	47					0	1	IP_TSS-nucleosomes		TY_H2A.Z_TSS-nucleosomes	19	78.6859	3.52854	79.035	3.37291	74	4	IP_TSS-nucleosomes
			HAT1KD_48h	17	0	0	0	0	208	3	Whole_histone_extraction			TY_H2A.Z_TSS-nucleosomes	49	100	0	100	0	2	3	IP_TSS-nucleosomes		H2A.Z_TSS-nucleosomes_HAT1KD48h	27	0	0	0	0	41	1	IP_TSS-nucleosomes
			HAT1KD_24h	17	0.198006	3.49188	0	0	311	1	Whole_histone_extraction			TY_H2A.Z_TSS-nucleosomes	49	62.3146	15.2244	59.55	16.2938	37	5	IP_TSS-nucleosomes		H2A.Z_TSS-nucleosomes_HAT1KD48h	27	0	0	0	0	45	2	IP_TSS-nucleosomes
			HAT1KD_24h	17	0	0	0	0	287	2	Whole_histone_extraction			TY_H2A.Z_TSS-nucleosomes	49	55.0733	27.6296	58.01	19.6444	9	4	IP_TSS-nucleosomes		H2A.Z_TSS-nucleosomes_HAT1KD48h	27	0	0	0	0	63	3	IP_TSS-nucleosomes
			HAT1KD_24h	17	0	0	0	0	243	3	Whole_histone_extraction			TY_H2A.Z_TSS-nucleosomes	49	57.55	7.63842	56.965	5.23358	8	6	IP_TSS-nucleosomes		TY_H2A.Z_TSS-nucleosomes	27	0	0	0	0	223	1	IP_TSS-nucleosomes
			WT	18	0.682145	6.99517	0	0	331	1	Whole_histone_extraction			TY_H2A.Z_TSS-nucleosomes	49	45.2033	20.8722	37.97	13.4324	3	2	IP_TSS-nucleosomes		TY_H2A.Z_TSS-nucleosomes	27	0	0	0	0	175	2	IP_TSS-nucleosomes
			WT	18	0.00219124	0.0347157	0	0	251	2	Whole_histone_extraction			H2A.Z_TSS-nucleosomes_HAT1KD48h	49	36.5721	7.52552	35.95	6.6717	19	2	IP_TSS-nucleosomes		TY_H2A.Z_TSS-nucleosomes	27	0	0	0	0	70	3	IP_TSS-nucleosomes
			WT	18	0.00444056	0.0750967	0	0	286	3	Whole_histone_extraction			H2A.Z_TSS-nucleosomes_HAT1KD48h	49	32.965	8.01315	31.86	7.09424	36	3	IP_TSS-nucleosomes		TY_H2A.Z_TSS-nucleosomes	27	0	0	0	0	105	4	IP_TSS-nucleosomes
			HAT1KD_48h	18	0	0	0	0	163	1	Whole_histone_extraction			H2A.Z_TSS-nucleosomes_HAT1KD48h	49	30.468	1.80144	30.33	2.41664	5	1	IP_TSS-nucleosomes		TY_H2A.Z_TSS-nucleosomes	27	0	0	0	0	194	5	IP_TSS-nucleosomes
			HAT1KD_48h	18	0.00842466	0.0719261	0	0	146	2	Whole_histone_extraction			H2A.Z_TSS-nucleosomes	49					0	7	IP_TSS-nucleosomes		TY_H2A.Z_TSS-nucleosomes	27	0	0	0	0	37	6	IP_TSS-nucleosomes
			HAT1KD_48h	18	0.0117683	0.0750863	0	0	164	3	Whole_histone_extraction			TY_H2A.Z_TSS-nucleosomes	49					0	1	IP_TSS-nucleosomes		H2A.Z_TSS-nucleosomes	27	0	0	0	0	67	7	IP_TSS-nucleosomes
			HAT1KD_24h	18	0	0	0	0	212	1	Whole_histone_extraction			TY_H2A.Z_TSS-nucleosomes	51	82.4562	19.9674	86.5	20.0151	8	3	IP_TSS-nucleosomes		H2A.Z_TSS-nucleosomes_HAT1KD48h	33	0	0	0	0	47	1	IP_TSS-nucleosomes
			HAT1KD_24h	18	0	0	0	0	186	2	Whole_histone_extraction			TY_H2A.Z_TSS-nucleosomes	51	78.0683	4.12897	78.195	3.12829	12	6	IP_TSS-nucleosomes		H2A.Z_TSS-nucleosomes_HAT1KD48h	33	0	0	0	0	85	2	IP_TSS-nucleosomes
			HAT1KD_24h	18	0.000751445	0.00715376	0	0	173	3	Whole_histone_extraction			TY_H2A.Z_TSS-nucleosomes	51	78.9347	10.5758	77.56	10.6747	93	5	IP_TSS-nucleosomes		H2A.Z_TSS-nucleosomes_HAT1KD48h	33	0	0	0	0	83	3	IP_TSS-nucleosomes
			WT	42	0	0	0	0	7	1	Whole_histone_extraction			TY_H2A.Z_TSS-nucleosomes	51	63.0626	2.32765	62.915	2.43146	34	2	IP_TSS-nucleosomes		TY_H2A.Z_TSS-nucleosomes	33	26.2638	42.9628	0	0	134	1	IP_TSS-nucleosomes
			WT	42	0	0	0	0	4	2	Whole_histone_extraction			H2A.Z_TSS-nucleosomes	51	61.2	3.07522	62.52	1.37882	6	7	IP_TSS-nucleosomes		TY_H2A.Z_TSS-nucleosomes	33	0	0	0	0	96	2	IP_TSS-nucleosomes
			WT	42	0	0	0	0	4	3	Whole_histone_extraction			TY_H2A.Z_TSS-nucleosomes	51	60.7429	32.3252	60.03	46.2423	7	4	IP_TSS-nucleosomes		TY_H2A.Z_TSS-nucleosomes	33	0	0	0	0	152	5	IP_TSS-nucleosomes
			HAT1KD_48h	42	0	0	0	0	54	1	Whole_histone_extraction			H2A.Z_TSS-nucleosomes_HAT1KD48h	51	50.06	0.7	49.76	0.29652	3	1	IP_TSS-nucleosomes		TY_H2A.Z_TSS-nucleosomes	33	0	0	0	0	44	6	IP_TSS-nucleosomes
			HAT1KD_48h	42	0	0	0	0	33	2	Whole_histone_extraction			H2A.Z_TSS-nucleosomes_HAT1KD48h	51	48.4455	7.12863	47.2	7.04976	20	2	IP_TSS-nucleosomes		H2A.Z_TSS-nucleosomes	33	0.324	1.02458	0	0	10	7	IP_TSS-nucleosomes
			HAT1KD_48h	42	0	0	0	0	43	3	Whole_histone_extraction			H2A.Z_TSS-nucleosomes_HAT1KD48h	51	45.1071	8.31355	45.13	8.64356	55	3	IP_TSS-nucleosomes		TY_H2A.Z_TSS-nucleosomes	33					0	3	IP_TSS-nucleosomes
			HAT1KD_24h	42	0	0	0	0	69	1	Whole_histone_extraction			TY_H2A.Z_TSS-nucleosomes	51					0	1	IP_TSS-nucleosomes		TY_H2A.Z_TSS-nucleosomes	33					0	4	IP_TSS-nucleosomes
			HAT1KD_24h	42	0	0	0	0	47	2	Whole_histone_extraction			TY_H2A.Z_TSS-nucleosomes	55	92.9803	4.20517	92.57	3.97337	33	6	IP_TSS-nucleosomes		H2A.Z_TSS-nucleosomes_HAT1KD48h	34	0	0	0	0	43	1	IP_TSS-nucleosomes
			HAT1KD_24h	42	0	0	0	0	54	3	Whole_histone_extraction			TY_H2A.Z_TSS-nucleosomes	55	89.1606	7.07128	88.84	7.02011	154	5	IP_TSS-nucleosomes		H2A.Z_TSS-nucleosomes_HAT1KD48h	34	0	0	0	0	83	2	IP_TSS-nucleosomes
			WT	57	0	0	0	0	80	1	Whole_histone_extraction			TY_H2A.Z_TSS-nucleosomes	55	79.04	1.69706	79.04	1.77912	2	3	IP_TSS-nucleosomes		H2A.Z_TSS-nucleosomes_HAT1KD48h	34	0	0	0	0	76	3	IP_TSS-nucleosomes
			WT	57	0	0	0	0	56	2	Whole_histone_extraction			TY_H2A.Z_TSS-nucleosomes	55	76.7742	11.7106	76.665	10.8304	12	4	IP_TSS-nucleosomes		TY_H2A.Z_TSS-nucleosomes	34	0	0	0	0	36	1	IP_TSS-nucleosomes
			WT	57	0	0	0	0	67	3	Whole_histone_extraction			TY_H2A.Z_TSS-nucleosomes	55	75.4998	2.76748	75.23	2.81694	53	2	IP_TSS-nucleosomes		TY_H2A.Z_TSS-nucleosomes	34	0	0	0	0	25	2	IP_TSS-nucleosomes
			HAT1KD_48h	57	0	0	0	0	109	1	Whole_histone_extraction			H2A.Z_TSS-nucleosomes	55	58.8481	27.0848	71.15	10.8749	16	7	IP_TSS-nucleosomes		TY_H2A.Z_TSS-nucleosomes	34	0.0371667	0.117229	0	0	60	5	IP_TSS-nucleosomes
			HAT1KD_48h	57	0	0	0	0	134	2	Whole_histone_extraction			H2A.Z_TSS-nucleosomes_HAT1KD48h	55	74.845	18.5787	70.145	14.485	4	1	IP_TSS-nucleosomes		TY_H2A.Z_TSS-nucleosomes	34	0	0	0	0	47	6	IP_TSS-nucleosomes
			HAT1KD_48h	57	0	0	0	0	137	3	Whole_histone_extraction			H2A.Z_TSS-nucleosomes_HAT1KD48h	55	60.2358	7.03632	60.84	7.99121	12	2	IP_TSS-nucleosomes		H2A.Z_TSS-nucleosomes	34	2.31	2.89558	1.62	2.40181	4	7	IP_TSS-nucleosomes
			HAT1KD_24h	57	0	0	0	0	185	1	Whole_histone_extraction			H2A.Z_TSS-nucleosomes_HAT1KD48h	55	59.1967	4.31257	58.88	2.69833	9	3	IP_TSS-nucleosomes		TY_H2A.Z_TSS-nucleosomes	34					0	3	IP_TSS-nucleosomes
			HAT1KD_24h	57	0	0	0	0	254	2	Whole_histone_extraction			TY_H2A.Z_TSS-nucleosomes	55					0	1	IP_TSS-nucleosomes		TY_H2A.Z_TSS-nucleosomes	34					0	4	IP_TSS-nucleosomes
			HAT1KD_24h	57	0	0	0	0	208	3	Whole_histone_extraction			TY_H2A.Z_TSS-nucleosomes	59	90.9944	6.88943	89.84	8.05052	43	6	IP_TSS-nucleosomes		H2A.Z_TSS-nucleosomes_HAT1KD48h	41	0	0	0	0	18	2	IP_TSS-nucleosomes
			WT	76	0	0	0	0	640	1	Whole_histone_extraction			TY_H2A.Z_TSS-nucleosomes	59	85.7551	9.09622	83.805	8.2655	152	5	IP_TSS-nucleosomes		H2A.Z_TSS-nucleosomes_HAT1KD48h	41	0		0	0	1	3	IP_TSS-nucleosomes
			WT	76	0	0	0	0	332	2	Whole_histone_extraction			TY_H2A.Z_TSS-nucleosomes	59	76.0148	5.73217	74.84	5.48562	21	3	IP_TSS-nucleosomes		TY_H2A.Z_TSS-nucleosomes	41	0	0	0	0	48	1	IP_TSS-nucleosomes
			WT	76	0	0	0	0	353	3	Whole_histone_extraction			TY_H2A.Z_TSS-nucleosomes	59	72.1164	4.59277	72.38	3.83993	137	2	IP_TSS-nucleosomes		TY_H2A.Z_TSS-nucleosomes	41	0	0	0	0	34	2	IP_TSS-nucleosomes
			HAT1KD_48h	76	0	0	0	0	417	1	Whole_histone_extraction			H2A.Z_TSS-nucleosomes	59	70.3471	2.13486	69.71	2.68351	7	7	IP_TSS-nucleosomes		TY_H2A.Z_TSS-nucleosomes	41	0	0	0	0	4	3	IP_TSS-nucleosomes
			HAT1KD_48h	76	0	0	0	0	429	2	Whole_histone_extraction			TY_H2A.Z_TSS-nucleosomes	59	72.5827	12.5454	69.645	10.1855	56	4	IP_TSS-nucleosomes		TY_H2A.Z_TSS-nucleosomes	41	0.074	0.165469	0	0	5	4	IP_TSS-nucleosomes
			HAT1KD_48h	76	0	0	0	0	444	3	Whole_histone_extraction			H2A.Z_TSS-nucleosomes_HAT1KD48h	59	61.64	8.52112	57.72	3.43963	6	1	IP_TSS-nucleosomes		TY_H2A.Z_TSS-nucleosomes	41	0	0	0	0	126	5	IP_TSS-nucleosomes
			HAT1KD_24h	76	0	0	0	0	543	1	Whole_histone_extraction			H2A.Z_TSS-nucleosomes_HAT1KD48h	59	54.4223	4.20531	54.875	3.9363	26	3	IP_TSS-nucleosomes		TY_H2A.Z_TSS-nucleosomes	41	0	0	0	0	56	6	IP_TSS-nucleosomes
			HAT1KD_24h	76	0	0	0	0	589	2	Whole_histone_extraction			H2A.Z_TSS-nucleosomes_HAT1KD48h	59	52.075	1.15646	51.915	1.08971	8	2	IP_TSS-nucleosomes		H2A.Z_TSS-nucleosomes	41	0	0	0	0	35	7	IP_TSS-nucleosomes
			HAT1KD_24h	76	0	0	0	0	495	3	Whole_histone_extraction			TY_H2A.Z_TSS-nucleosomes	59					0	1	IP_TSS-nucleosomes		H2A.Z_TSS-nucleosomes_HAT1KD48h	41					0	1	IP_TSS-nucleosomes
			WT	77	0	0	0	0	628	1	Whole_histone_extraction			H2A.Z_TSS-nucleosomes_HAT1KD48h	65	0	0	0	0	6	1	IP_TSS-nucleosomes		H2A.Z_TSS-nucleosomes_HAT1KD48h	42	0	0	0	0	18	2	IP_TSS-nucleosomes
			WT	77	0	0	0	0	341	2	Whole_histone_extraction			H2A.Z_TSS-nucleosomes_HAT1KD48h	65	0	0	0	0	12	2	IP_TSS-nucleosomes		H2A.Z_TSS-nucleosomes_HAT1KD48h	42	0		0	0	1	3	IP_TSS-nucleosomes
			WT	77	0	0	0	0	357	3	Whole_histone_extraction			H2A.Z_TSS-nucleosomes_HAT1KD48h	65	0	0	0	0	20	3	IP_TSS-nucleosomes		TY_H2A.Z_TSS-nucleosomes	42	0	0	0	0	34	1	IP_TSS-nucleosomes
			HAT1KD_48h	77	0	0	0	0	427	1	Whole_histone_extraction			H2A.Z_TSS-nucleosomes	65	0.401667	0.983878	0	0	6	7	IP_TSS-nucleosomes		TY_H2A.Z_TSS-nucleosomes	42	0	0	0	0	25	2	IP_TSS-nucleosomes
			HAT1KD_48h	77	0	0	0	0	435	2	Whole_histone_extraction			TY_H2A.Z_TSS-nucleosomes	65	0	0	0	0	151	2	IP_TSS-nucleosomes		TY_H2A.Z_TSS-nucleosomes	42	0		0	0	1	3	IP_TSS-nucleosomes
			HAT1KD_48h	77	0	0	0	0	450	3	Whole_histone_extraction			TY_H2A.Z_TSS-nucleosomes	65	0	0	0	0	95	3	IP_TSS-nucleosomes		TY_H2A.Z_TSS-nucleosomes	42	0	0	0	0	6	4	IP_TSS-nucleosomes
			HAT1KD_24h	77	0	0	0	0	542	1	Whole_histone_extraction			TY_H2A.Z_TSS-nucleosomes	65	0	0	0	0	110	4	IP_TSS-nucleosomes		TY_H2A.Z_TSS-nucleosomes	42	0	0	0	0	108	5	IP_TSS-nucleosomes
			HAT1KD_24h	77	0	0	0	0	590	2	Whole_histone_extraction			TY_H2A.Z_TSS-nucleosomes	65	0	0	0	0	81	5	IP_TSS-nucleosomes		TY_H2A.Z_TSS-nucleosomes	42	0	0	0	0	63	6	IP_TSS-nucleosomes
			HAT1KD_24h	77	0	0	0	0	503	3	Whole_histone_extraction			TY_H2A.Z_TSS-nucleosomes	65	9.42286	11.9074	0	0	14	6	IP_TSS-nucleosomes		H2A.Z_TSS-nucleosomes	42	0	0	0	0	38	7	IP_TSS-nucleosomes
			WT	90	0	0	0	0	203	1	Whole_histone_extraction			TY_H2A.Z_TSS-nucleosomes	65					0	1	IP_TSS-nucleosomes		H2A.Z_TSS-nucleosomes_HAT1KD48h	42					0	1	IP_TSS-nucleosomes
			WT	90	0	0	0	0	274	2	Whole_histone_extraction			H2A.Z_TSS-nucleosomes_HAT1KD48h	86	0	0	0	0	184	1	IP_TSS-nucleosomes		H2A.Z_TSS-nucleosomes_HAT1KD48h	59	0	0	0	0	44	1	IP_TSS-nucleosomes
			WT	90	0	0	0	0	291	3	Whole_histone_extraction			H2A.Z_TSS-nucleosomes_HAT1KD48h	86	0	0	0	0	259	2	IP_TSS-nucleosomes		H2A.Z_TSS-nucleosomes_HAT1KD48h	59	0	0	0	0	50	2	IP_TSS-nucleosomes
			HAT1KD_48h	90	0	0	0	0	171	1	Whole_histone_extraction			H2A.Z_TSS-nucleosomes_HAT1KD48h	86	0	0	0	0	259	3	IP_TSS-nucleosomes		H2A.Z_TSS-nucleosomes_HAT1KD48h	59	0	0	0	0	65	3	IP_TSS-nucleosomes
			HAT1KD_48h	90	0	0	0	0	181	2	Whole_histone_extraction			H2A.Z_TSS-nucleosomes	86	0	0	0	0	84	7	IP_TSS-nucleosomes		TY_H2A.Z_TSS-nucleosomes	59	0	0	0	0	186	1	IP_TSS-nucleosomes
			HAT1KD_48h	90	0	0	0	0	168	3	Whole_histone_extraction			TY_H2A.Z_TSS-nucleosomes	86	0	0	0	0	9	1	IP_TSS-nucleosomes		TY_H2A.Z_TSS-nucleosomes	59	0	0	0	0	50	2	IP_TSS-nucleosomes
			HAT1KD_24h	90	0	0	0	0	196	1	Whole_histone_extraction			TY_H2A.Z_TSS-nucleosomes	86	0	0	0	0	502	2	IP_TSS-nucleosomes		TY_H2A.Z_TSS-nucleosomes	59	0	0	0	0	28	3	IP_TSS-nucleosomes
			HAT1KD_24h	90	0	0	0	0	242	2	Whole_histone_extraction			TY_H2A.Z_TSS-nucleosomes	86	0	0	0	0	326	3	IP_TSS-nucleosomes		TY_H2A.Z_TSS-nucleosomes	59	0	0	0	0	25	4	IP_TSS-nucleosomes
			HAT1KD_24h	90	0	0	0	0	215	3	Whole_histone_extraction			TY_H2A.Z_TSS-nucleosomes	86	0	0	0	0	240	4	IP_TSS-nucleosomes		TY_H2A.Z_TSS-nucleosomes	59	0	0	0	0	84	5	IP_TSS-nucleosomes
			WT	93	0	0	0	0	134	1	Whole_histone_extraction			TY_H2A.Z_TSS-nucleosomes	86	0	0	0	0	370	5	IP_TSS-nucleosomes		TY_H2A.Z_TSS-nucleosomes	59	0	0	0	0	28	6	IP_TSS-nucleosomes
			WT	93	0	0	0	0	216	2	Whole_histone_extraction			TY_H2A.Z_TSS-nucleosomes	86	0	0	0	0	44	6	IP_TSS-nucleosomes		H2A.Z_TSS-nucleosomes	59					0	7	IP_TSS-nucleosomes
			WT	93	0	0	0	0	181	3	Whole_histone_extraction			H2A.Z_TSS-nucleosomes_HAT1KD48h	92	0	0	0	0	105	1	IP_TSS-nucleosomes		H2A.Z_TSS-nucleosomes_HAT1KD48h	65	8.55625	15.8822	0	0	8	1	IP_TSS-nucleosomes
			HAT1KD_48h	93	0	0	0	0	113	1	Whole_histone_extraction			H2A.Z_TSS-nucleosomes_HAT1KD48h	92	0	0	0	0	159	2	IP_TSS-nucleosomes		H2A.Z_TSS-nucleosomes_HAT1KD48h	65	0	0	0	0	12	2	IP_TSS-nucleosomes
			HAT1KD_48h	93	0	0	0	0	121	2	Whole_histone_extraction			H2A.Z_TSS-nucleosomes_HAT1KD48h	92	0	0	0	0	135	3	IP_TSS-nucleosomes		H2A.Z_TSS-nucleosomes_HAT1KD48h	65	0	0	0	0	19	3	IP_TSS-nucleosomes
			HAT1KD_48h	93	0	0	0	0	114	3	Whole_histone_extraction			H2A.Z_TSS-nucleosomes	92	0	0	0	0	67	7	IP_TSS-nucleosomes		TY_H2A.Z_TSS-nucleosomes	65	0	0	0	0	70	1	IP_TSS-nucleosomes
			HAT1KD_24h	93	0	0	0	0	131	1	Whole_histone_extraction			TY_H2A.Z_TSS-nucleosomes	92	0		0	0	1	1	IP_TSS-nucleosomes		TY_H2A.Z_TSS-nucleosomes	65	0	0	0	0	20	2	IP_TSS-nucleosomes
			HAT1KD_24h	93	0	0	0	0	150	2	Whole_histone_extraction			TY_H2A.Z_TSS-nucleosomes	92	0	0	0	0	294	2	IP_TSS-nucleosomes		TY_H2A.Z_TSS-nucleosomes	65	0	0	0	0	10	3	IP_TSS-nucleosomes
			HAT1KD_24h	93	0	0	0	0	132	3	Whole_histone_extraction			TY_H2A.Z_TSS-nucleosomes	92	0	0	0	0	208	3	IP_TSS-nucleosomes		TY_H2A.Z_TSS-nucleosomes	65	0	0	0	0	11	4	IP_TSS-nucleosomes
			WT	N1	8.79091	8.09755	6.83	8.33221	11	1	Whole_histone_extraction			TY_H2A.Z_TSS-nucleosomes	92	0	0	0	0	154	4	IP_TSS-nucleosomes		TY_H2A.Z_TSS-nucleosomes	65	0	0	0	0	18	5	IP_TSS-nucleosomes
			WT	N1	1.826	0.521325	1.84	0.652344	5	2	Whole_histone_extraction			TY_H2A.Z_TSS-nucleosomes	92	0	0	0	0	229	5	IP_TSS-nucleosomes		TY_H2A.Z_TSS-nucleosomes	65	0	0	0	0	8	6	IP_TSS-nucleosomes
			WT	N1	0	0	0	0	5	3	Whole_histone_extraction			TY_H2A.Z_TSS-nucleosomes	92	0	0	0	0	44	6	IP_TSS-nucleosomes		H2A.Z_TSS-nucleosomes	65					0	7	IP_TSS-nucleosomes
			HAT1KD_48h	N1	4.12		4.12	0	1	2	Whole_histone_extraction			H2A.Z_TSS-nucleosomes_HAT1KD48h	123	0	0	0	0	157	1	IP_TSS-nucleosomes		H2A.Z_TSS-nucleosomes_HAT1KD48h	81	0	0	0	0	26	2	IP_TSS-nucleosomes
			HAT1KD_48h	N1	0		0	0	1	1	Whole_histone_extraction			H2A.Z_TSS-nucleosomes_HAT1KD48h	123	0	0	0	0	189	2	IP_TSS-nucleosomes		H2A.Z_TSS-nucleosomes_HAT1KD48h	81	0	0	0	0	18	3	IP_TSS-nucleosomes
			HAT1KD_48h	N1					0	3	Whole_histone_extraction			H2A.Z_TSS-nucleosomes_HAT1KD48h	123	0	0	0	0	173	3	IP_TSS-nucleosomes		TY_H2A.Z_TSS-nucleosomes	81	0	0	0	0	121	1	IP_TSS-nucleosomes
			HAT1KD_24h	N1	49.395	69.8551	49.395	73.233	2	2	Whole_histone_extraction			H2A.Z_TSS-nucleosomes	123	0	0	0	0	92	7	IP_TSS-nucleosomes		TY_H2A.Z_TSS-nucleosomes	81	0	0	0	0	100	2	IP_TSS-nucleosomes
			HAT1KD_24h	N1	0.293333	0.508068	0	0	3	1	Whole_histone_extraction			TY_H2A.Z_TSS-nucleosomes	123	0	0	0	0	265	2	IP_TSS-nucleosomes		TY_H2A.Z_TSS-nucleosomes	81	0	0	0	0	20	3	IP_TSS-nucleosomes
			HAT1KD_24h	N1	0		0	0	1	3	Whole_histone_extraction			TY_H2A.Z_TSS-nucleosomes	123	0	0	0	0	94	3	IP_TSS-nucleosomes		TY_H2A.Z_TSS-nucleosomes	81	0	0	0	0	28	4	IP_TSS-nucleosomes
														TY_H2A.Z_TSS-nucleosomes	123	0	0	0	0	147	4	IP_TSS-nucleosomes		TY_H2A.Z_TSS-nucleosomes	81	0	0	0	0	128	5	IP_TSS-nucleosomes
														TY_H2A.Z_TSS-nucleosomes	123	0	0	0	0	234	5	IP_TSS-nucleosomes		TY_H2A.Z_TSS-nucleosomes	81	0	0	0	0	39	6	IP_TSS-nucleosomes
														TY_H2A.Z_TSS-nucleosomes	123	0	0	0	0	155	6	IP_TSS-nucleosomes		H2A.Z_TSS-nucleosomes	81	0.0795455	0.183445	0	0	22	7	IP_TSS-nucleosomes
														TY_H2A.Z_TSS-nucleosomes	123					0	1	IP_TSS-nucleosomes		H2A.Z_TSS-nucleosomes_HAT1KD48h	81	0.0575	0.108436	0.005	0.007413	4	1	IP_TSS-nucleosomes
														H2A.Z_TSS-nucleosomes_HAT1KD48h	126	0	0	0	0	186	1	IP_TSS-nucleosomes		H2A.Z_TSS-nucleosomes_HAT1KD48h	96	0	0	0	0	2	1	IP_TSS-nucleosomes
														H2A.Z_TSS-nucleosomes_HAT1KD48h	126	0	0	0	0	207	2	IP_TSS-nucleosomes		H2A.Z_TSS-nucleosomes_HAT1KD48h	96	0	0	0	0	10	2	IP_TSS-nucleosomes
														H2A.Z_TSS-nucleosomes_HAT1KD48h	126	0	0	0	0	196	3	IP_TSS-nucleosomes		H2A.Z_TSS-nucleosomes_HAT1KD48h	96	0	0	0	0	4	3	IP_TSS-nucleosomes
														H2A.Z_TSS-nucleosomes	126	0	0	0	0	40	7	IP_TSS-nucleosomes		TY_H2A.Z_TSS-nucleosomes	96	0	0	0	0	103	1	IP_TSS-nucleosomes
														TY_H2A.Z_TSS-nucleosomes	126	0	0	0	0	357	2	IP_TSS-nucleosomes		TY_H2A.Z_TSS-nucleosomes	96	0	0	0	0	71	2	IP_TSS-nucleosomes
														TY_H2A.Z_TSS-nucleosomes	126	0	0	0	0	174	3	IP_TSS-nucleosomes		TY_H2A.Z_TSS-nucleosomes	96	0	0	0	0	13	3	IP_TSS-nucleosomes
														TY_H2A.Z_TSS-nucleosomes	126	0	0	0	0	276	4	IP_TSS-nucleosomes		TY_H2A.Z_TSS-nucleosomes	96	0	0	0	0	16	4	IP_TSS-nucleosomes
														TY_H2A.Z_TSS-nucleosomes	126	0	0	0	0	256	5	IP_TSS-nucleosomes		TY_H2A.Z_TSS-nucleosomes	96	0	0	0	0	10	5	IP_TSS-nucleosomes
														TY_H2A.Z_TSS-nucleosomes	126	0	0	0	0	103	6	IP_TSS-nucleosomes		TY_H2A.Z_TSS-nucleosomes	96	0	0	0	0	3	6	IP_TSS-nucleosomes
														TY_H2A.Z_TSS-nucleosomes	126					0	1	IP_TSS-nucleosomes		H2A.Z_TSS-nucleosomes	96					0	7	IP_TSS-nucleosomes
														H2A.Z_TSS-nucleosomes_HAT1KD48h	131	0	0	0	0	256	1	IP_TSS-nucleosomes		H2A.Z_TSS-nucleosomes_HAT1KD48h	117	0	0	0	0	201	1	IP_TSS-nucleosomes
														H2A.Z_TSS-nucleosomes_HAT1KD48h	131	0	0	0	0	273	2	IP_TSS-nucleosomes		H2A.Z_TSS-nucleosomes_HAT1KD48h	117	0	0	0	0	254	2	IP_TSS-nucleosomes
														H2A.Z_TSS-nucleosomes_HAT1KD48h	131	0	0	0	0	255	3	IP_TSS-nucleosomes		H2A.Z_TSS-nucleosomes_HAT1KD48h	117	0	0	0	0	257	3	IP_TSS-nucleosomes
														H2A.Z_TSS-nucleosomes	131	0	0	0	0	68	7	IP_TSS-nucleosomes		TY_H2A.Z_TSS-nucleosomes	117	0	0	0	0	952	1	IP_TSS-nucleosomes
														TY_H2A.Z_TSS-nucleosomes	131	0	0	0	0	11	1	IP_TSS-nucleosomes		TY_H2A.Z_TSS-nucleosomes	117	0	0	0	0	479	2	IP_TSS-nucleosomes
														TY_H2A.Z_TSS-nucleosomes	131	0	0	0	0	499	2	IP_TSS-nucleosomes		TY_H2A.Z_TSS-nucleosomes	117	0	0	0	0	234	3	IP_TSS-nucleosomes
														TY_H2A.Z_TSS-nucleosomes	131	0	0	0	0	310	3	IP_TSS-nucleosomes		TY_H2A.Z_TSS-nucleosomes	117	0	0	0	0	211	4	IP_TSS-nucleosomes
														TY_H2A.Z_TSS-nucleosomes	131	0	0	0	0	347	4	IP_TSS-nucleosomes		TY_H2A.Z_TSS-nucleosomes	117	0	0	0	0	445	5	IP_TSS-nucleosomes
														TY_H2A.Z_TSS-nucleosomes	131	0	0	0	0	366	5	IP_TSS-nucleosomes		TY_H2A.Z_TSS-nucleosomes	117	0	0	0	0	374	6	IP_TSS-nucleosomes
														TY_H2A.Z_TSS-nucleosomes	131	0	0	0	0	110	6	IP_TSS-nucleosomes		H2A.Z_TSS-nucleosomes	117	0	0	0	0	94	7	IP_TSS-nucleosomes
														H2A.Z_TSS-nucleosomes_HAT1KD48h	164	0	0	0	0	127	1	IP_TSS-nucleosomes		H2A.Z_TSS-nucleosomes_HAT1KD48h	125	0	0	0	0	42	1	IP_TSS-nucleosomes
														H2A.Z_TSS-nucleosomes_HAT1KD48h	164	0	0	0	0	168	2	IP_TSS-nucleosomes		H2A.Z_TSS-nucleosomes_HAT1KD48h	125	0	0	0	0	61	2	IP_TSS-nucleosomes
														H2A.Z_TSS-nucleosomes_HAT1KD48h	164	0	0	0	0	179	3	IP_TSS-nucleosomes		H2A.Z_TSS-nucleosomes_HAT1KD48h	125	0	0	0	0	48	3	IP_TSS-nucleosomes
														H2A.Z_TSS-nucleosomes	164	0	0	0	0	10	7	IP_TSS-nucleosomes		TY_H2A.Z_TSS-nucleosomes	125	0	0	0	0	209	1	IP_TSS-nucleosomes
														TY_H2A.Z_TSS-nucleosomes	164	0.136591	0.261736	0	0	308	2	IP_TSS-nucleosomes		TY_H2A.Z_TSS-nucleosomes	125	0	0	0	0	191	2	IP_TSS-nucleosomes
														TY_H2A.Z_TSS-nucleosomes	164	0.206047	0.434397	0	0	43	3	IP_TSS-nucleosomes		TY_H2A.Z_TSS-nucleosomes	125	0	0	0	0	53	3	IP_TSS-nucleosomes
														TY_H2A.Z_TSS-nucleosomes	164	0.0257692	0.15998	0	0	78	4	IP_TSS-nucleosomes		TY_H2A.Z_TSS-nucleosomes	125	0	0	0	0	52	4	IP_TSS-nucleosomes
														TY_H2A.Z_TSS-nucleosomes	164	0	0	0	0	245	5	IP_TSS-nucleosomes		TY_H2A.Z_TSS-nucleosomes	125	0	0	0	0	129	5	IP_TSS-nucleosomes
														TY_H2A.Z_TSS-nucleosomes	164	0	0	0	0	22	6	IP_TSS-nucleosomes		TY_H2A.Z_TSS-nucleosomes	125	0	0	0	0	146	6	IP_TSS-nucleosomes
														TY_H2A.Z_TSS-nucleosomes	164					0	1	IP_TSS-nucleosomes		H2A.Z_TSS-nucleosomes	125	0	0	0	0	40	7	IP_TSS-nucleosomes
														TY_H2A.Z_TSS-nucleosomes	168	2.2103	2.43981	1.53	2.26838	66	5	IP_TSS-nucleosomes		H2A.Z_TSS-nucleosomes_HAT1KD48h	129	0	0	0	0	111	1	IP_TSS-nucleosomes
														TY_H2A.Z_TSS-nucleosomes	168	1.73656	1.80616	1.52	2.25355	259	2	IP_TSS-nucleosomes		H2A.Z_TSS-nucleosomes_HAT1KD48h	129	0	0	0	0	100	2	IP_TSS-nucleosomes
														H2A.Z_TSS-nucleosomes_HAT1KD48h	168	0.0883486	0.207313	0	0	109	1	IP_TSS-nucleosomes		H2A.Z_TSS-nucleosomes_HAT1KD48h	129	0	0	0	0	108	3	IP_TSS-nucleosomes
														H2A.Z_TSS-nucleosomes_HAT1KD48h	168	0.203778	0.393256	0	0	135	2	IP_TSS-nucleosomes		TY_H2A.Z_TSS-nucleosomes	129	0	0	0	0	168	1	IP_TSS-nucleosomes
														H2A.Z_TSS-nucleosomes_HAT1KD48h	168	0.569929	0.801778	0	0	141	3	IP_TSS-nucleosomes		TY_H2A.Z_TSS-nucleosomes	129	0	0	0	0	36	2	IP_TSS-nucleosomes
														H2A.Z_TSS-nucleosomes	168	0	0	0	0	23	7	IP_TSS-nucleosomes		TY_H2A.Z_TSS-nucleosomes	129	0	0	0	0	21	3	IP_TSS-nucleosomes
														TY_H2A.Z_TSS-nucleosomes	168	1.65703	2.51578	0	0	37	3	IP_TSS-nucleosomes		TY_H2A.Z_TSS-nucleosomes	129	0	0	0	0	46	4	IP_TSS-nucleosomes
														TY_H2A.Z_TSS-nucleosomes	168	1.31849	2.2905	0	0	93	4	IP_TSS-nucleosomes		TY_H2A.Z_TSS-nucleosomes	129	0	0	0	0	134	5	IP_TSS-nucleosomes
														TY_H2A.Z_TSS-nucleosomes	168	0	0	0	0	14	6	IP_TSS-nucleosomes		TY_H2A.Z_TSS-nucleosomes	129					0	6	IP_TSS-nucleosomes
														TY_H2A.Z_TSS-nucleosomes	168					0	1	IP_TSS-nucleosomes		H2A.Z_TSS-nucleosomes	129					0	7	IP_TSS-nucleosomes
														H2A.Z_TSS-nucleosomes_HAT1KD48h	169	2.29165	1.7147	2.6	1.79395	115	1	IP_TSS-nucleosomes		H2A.Z_TSS-nucleosomes_HAT1KD48h	140	0	0	0	0	61	1	IP_TSS-nucleosomes
														H2A.Z_TSS-nucleosomes_HAT1KD48h	169	2.10034	1.73891	2.37	1.83842	118	3	IP_TSS-nucleosomes		H2A.Z_TSS-nucleosomes_HAT1KD48h	140	0	0	0	0	50	2	IP_TSS-nucleosomes
														H2A.Z_TSS-nucleosomes_HAT1KD48h	169	2.15898	1.72314	2.3	2.07564	128	2	IP_TSS-nucleosomes		H2A.Z_TSS-nucleosomes_HAT1KD48h	140	0	0	0	0	67	3	IP_TSS-nucleosomes
														TY_H2A.Z_TSS-nucleosomes	169	2.46302	2.34115	1.71	2.53525	86	3	IP_TSS-nucleosomes		TY_H2A.Z_TSS-nucleosomes	140	0	0	0	0	168	1	IP_TSS-nucleosomes
														TY_H2A.Z_TSS-nucleosomes	169	1.96273	1.98178	1.665	2.46853	260	2	IP_TSS-nucleosomes		TY_H2A.Z_TSS-nucleosomes	140	0	0	0	0	72	2	IP_TSS-nucleosomes
														TY_H2A.Z_TSS-nucleosomes	169	2.23444	2.22475	1.655	1.83842	18	6	IP_TSS-nucleosomes		TY_H2A.Z_TSS-nucleosomes	140	0	0	0	0	62	3	IP_TSS-nucleosomes
														H2A.Z_TSS-nucleosomes	169	1.42783	1.29028	1.12	1.66051	23	7	IP_TSS-nucleosomes		TY_H2A.Z_TSS-nucleosomes	140	0	0	0	0	174	4	IP_TSS-nucleosomes
														TY_H2A.Z_TSS-nucleosomes	169	2.20869	2.58299	0.84	1.24538	84	4	IP_TSS-nucleosomes		TY_H2A.Z_TSS-nucleosomes	140	0	0	0	0	136	5	IP_TSS-nucleosomes
														TY_H2A.Z_TSS-nucleosomes	169	2.10919	2.5198	0.375	0.555975	62	5	IP_TSS-nucleosomes		TY_H2A.Z_TSS-nucleosomes	140	0	0	0	0	141	6	IP_TSS-nucleosomes
														TY_H2A.Z_TSS-nucleosomes	169					0	1	IP_TSS-nucleosomes		H2A.Z_TSS-nucleosomes	140	0	0	0	0	47	7	IP_TSS-nucleosomes
														TY_H2A.Z_TSS-nucleosomes	172	13.86		13.86	0	1	1	IP_TSS-nucleosomes		H2A.Z_TSS-nucleosomes_HAT1KD48h	N1	2.85714	16.9031	0	0	35	1	IP_TSS-nucleosomes
														TY_H2A.Z_TSS-nucleosomes	172	10.3398	7.6781	11.535	9.36262	96	3	IP_TSS-nucleosomes		H2A.Z_TSS-nucleosomes_HAT1KD48h	N1	0.0926786	0.488752	0	0	56	2	IP_TSS-nucleosomes
														TY_H2A.Z_TSS-nucleosomes	172	9.57113	7.41362	11.26	8.22843	97	4	IP_TSS-nucleosomes		H2A.Z_TSS-nucleosomes_HAT1KD48h	N1	0	0	0	0	40	3	IP_TSS-nucleosomes
														H2A.Z_TSS-nucleosomes_HAT1KD48h	172	5.27258	4.22344	6.46	4.70725	120	3	IP_TSS-nucleosomes		TY_H2A.Z_TSS-nucleosomes	N1	26.2987	37.807	0	0	218	1	IP_TSS-nucleosomes
														H2A.Z_TSS-nucleosomes_HAT1KD48h	172	5.08267	4.02756	5.63	5.01119	131	2	IP_TSS-nucleosomes		TY_H2A.Z_TSS-nucleosomes	N1	8.61971	24.7044	0	0	70	2	IP_TSS-nucleosomes
														H2A.Z_TSS-nucleosomes_HAT1KD48h	172	5.30408	3.74246	5.61	4.68502	103	1	IP_TSS-nucleosomes		TY_H2A.Z_TSS-nucleosomes	N1	0.019	0.104067	0	0	30	3	IP_TSS-nucleosomes
														TY_H2A.Z_TSS-nucleosomes	172	6.2741	9.68154	4.855	6.15279	100	5	IP_TSS-nucleosomes		TY_H2A.Z_TSS-nucleosomes	N1	0	0	0	0	51	4	IP_TSS-nucleosomes
														H2A.Z_TSS-nucleosomes	172	4.42451	3.68723	4.34	5.79697	71	7	IP_TSS-nucleosomes		TY_H2A.Z_TSS-nucleosomes	N1	8.7085	24.759	0	0	147	5	IP_TSS-nucleosomes
														TY_H2A.Z_TSS-nucleosomes	172	6.84029	6.35916	3.36	1.67534	35	6	IP_TSS-nucleosomes		TY_H2A.Z_TSS-nucleosomes	N1	1.07563	1.93241	0	0	16	6	IP_TSS-nucleosomes
														TY_H2A.Z_TSS-nucleosomes	172	4.59944	4.99328	2.85	4.22541	161	2	IP_TSS-nucleosomes		H2A.Z_TSS-nucleosomes	N1	0	0	0	0	15	7	IP_TSS-nucleosomes
														TY_H2A.Z_TSS-nucleosomes	173	11.68	7.79361	15.415	0.570801	4	1	IP_TSS-nucleosomes
														H2A.Z_TSS-nucleosomes_HAT1KD48h	173	8.80375	4.88708	10.48	4.218	120	1	IP_TSS-nucleosomes
														H2A.Z_TSS-nucleosomes_HAT1KD48h	173	7.95965	4.90212	9.93	4.93706	143	3	IP_TSS-nucleosomes
														H2A.Z_TSS-nucleosomes_HAT1KD48h	173	7.74707	4.4806	9.25	4.25506	147	2	IP_TSS-nucleosomes
														TY_H2A.Z_TSS-nucleosomes	173	7.56148	8.06833	6.19	9.17729	61	4	IP_TSS-nucleosomes
														H2A.Z_TSS-nucleosomes	173	5.46636	3.96393	6.08	4.89258	77	7	IP_TSS-nucleosomes
														TY_H2A.Z_TSS-nucleosomes	173	5.46379	4.96696	4.84	6.43448	103	5	IP_TSS-nucleosomes
														TY_H2A.Z_TSS-nucleosomes	173	7.56348	6.94886	3.73	3.03933	46	6	IP_TSS-nucleosomes
														TY_H2A.Z_TSS-nucleosomes	173	5.22879	5.18593	3.12	4.62571	132	2	IP_TSS-nucleosomes
														TY_H2A.Z_TSS-nucleosomes	173	6.79113	8.43635	0.17	0.252042	62	3	IP_TSS-nucleosomes
														TY_H2A.Z_TSS-nucleosomes	175	3.09	2.28007	3.88	1.46777	3	1	IP_TSS-nucleosomes
														TY_H2A.Z_TSS-nucleosomes	175	2.84576	1.65029	3.55	0.993342	33	6	IP_TSS-nucleosomes
														TY_H2A.Z_TSS-nucleosomes	175	3.92609	3.92239	2.39	3.44705	46	2	IP_TSS-nucleosomes
														TY_H2A.Z_TSS-nucleosomes	175	2.83607	2.69031	2.29	3.39515	56	3	IP_TSS-nucleosomes
														TY_H2A.Z_TSS-nucleosomes	175	2.7245	2.63506	2.225	3.29879	40	4	IP_TSS-nucleosomes
														H2A.Z_TSS-nucleosomes	175	3.60316	3.36765	1.89	2.80211	76	7	IP_TSS-nucleosomes
														H2A.Z_TSS-nucleosomes_HAT1KD48h	175	1.73459	2.04586	1.01	1.49743	85	1	IP_TSS-nucleosomes
														TY_H2A.Z_TSS-nucleosomes	175	1.53346	1.75045	0.93	1.37882	136	5	IP_TSS-nucleosomes
														H2A.Z_TSS-nucleosomes_HAT1KD48h	175	2.12495	2.91587	0.59	0.874734	101	3	IP_TSS-nucleosomes
														H2A.Z_TSS-nucleosomes_HAT1KD48h	175	1.74086	2.36187	0.51	0.756126	105	2	IP_TSS-nucleosomes
														H2A.Z_TSS-nucleosomes_HAT1KD48h	N1	100	0	100	0	81	1	IP_TSS-nucleosomes
														H2A.Z_TSS-nucleosomes_HAT1KD48h	N1	100	0	100	0	80	2	IP_TSS-nucleosomes
														H2A.Z_TSS-nucleosomes_HAT1KD48h	N1	100	0	100	0	88	3	IP_TSS-nucleosomes
														TY_H2A.Z_TSS-nucleosomes	N1	9.4825	12.5723	3.9	5.78214	12	5	IP_TSS-nucleosomes
														H2A.Z_TSS-nucleosomes	N1					0	7	IP_TSS-nucleosomes
														TY_H2A.Z_TSS-nucleosomes	N1					0	1	IP_TSS-nucleosomes
														TY_H2A.Z_TSS-nucleosomes	N1					0	2	IP_TSS-nucleosomes
														TY_H2A.Z_TSS-nucleosomes	N1					0	3	IP_TSS-nucleosomes
														TY_H2A.Z_TSS-nucleosomes	N1					0	4	IP_TSS-nucleosomes
														TY_H2A.Z_TSS-nucleosomes	N1					0	6	IP_TSS-nucleosomes

## Sheet: Figure 5b
Figure 5 a
Header explanation (acetyl)			H4_HAT2KD_acetyl											H2AZ_HAT2KD_acetyl										H2BV_HAT2KD_acetyl
Condition	-		Condition	Lysine position	mean	sd	median	mad	n	Replicate	Experiment			Condition	Lysine position	mean	sd	median	mad	n	Replicate	Experiment		Condition	Lysine position	mean	sd	median	mad	n	Replicate	Experiment
Lysine position	-		WT	2	26.6269	36.987	7.68	11.3864	110	2	Whole_histone_extraction			TY_H2A.Z_TSS-nucleosomes	31	61.968	3.55388	62.9	3.69167	15	6	IP_TSS-nucleosomes		TY_H2A.Z_TSS-nucleosomes	4	74.2063	7.63988	72.755	6.3307	84	2	IP_TSS-nucleosomes
mean	Average acetylation percentage quantified from fragments		WT	2	16.7291	27.3881	4.28	5.11497	69	3	Whole_histone_extraction			TY_H2A.Z_TSS-nucleosomes	31	60.8893	4.71899	61.985	2.80211	30	5	IP_TSS-nucleosomes		TY_H2A.Z_TSS-nucleosomes	4	74.1594	6.10841	73.78	6.67911	32	6	IP_TSS-nucleosomes
sd	-		WT	2	12.5805	24.5186	0.77	1.1416	171	1	Whole_histone_extraction			TY_H2A.Z_TSS-nucleosomes	31	54.8151	6.87223	55.27	8.07276	148	4	IP_TSS-nucleosomes		H2A.Z_TSS-nucleosomes	4	73.4397	5.38482	74.82	5.64871	29	7	IP_TSS-nucleosomes
median	Median acetylation percentage quantified from fragments		HAT2KD_24h	2	8.44317	23.31	0	0	205	1	Whole_histone_extraction			TY_H2A.Z_TSS-nucleosomes	31	54.7424	6.79274	54.6	7.36111	152	3	IP_TSS-nucleosomes		TY_H2A.Z_TSS-nucleosomes	4	82.6813	8.28992	82.675	7.54643	424	1	IP_TSS-nucleosomes
mad	-		HAT2KD_24h	2	17.8345	34.637	0	0	393	2	Whole_histone_extraction			TY_H2A.Z_TSS-nucleosomes	31	53.7225	5.4313	53.825	4.73691	8	1	IP_TSS-nucleosomes		TY_H2A.Z_TSS-nucleosomes	4	83.1124	7.30168	83.12	6.40483	67	3	IP_TSS-nucleosomes
n	Number of fragments used for quantification		HAT2KD_24h	2	7.77847	22.2114	0	0	445	3	Whole_histone_extraction			TY_H2A.Z_TSS-nucleosomes	31	41.4663	6.60708	43.33	6.07866	63	2	IP_TSS-nucleosomes		TY_H2A.Z_TSS-nucleosomes	4	83.5825	6.99325	83.42	6.27881	228	5	IP_TSS-nucleosomes
Replicate	Replicate number		HAT2KD_48h	2	6.93274	20.921	0	0	157	1	Whole_histone_extraction			H2A.Z_TSS-nucleosomes	31					0	7	IP_TSS-nucleosomes		TY_H2A.Z_TSS-nucleosomes	4	84.3418	6.57096	83.875	6.51603	130	4	IP_TSS-nucleosomes
Experiment	Histone isolation method		HAT2KD_48h	2	9.82172	25.0661	0	0	309	2	Whole_histone_extraction			H2A.Z_TSS-nucleosomes_HAT2KD48h	31	46.302	5.5085	46.68	5.96005	40	2	IP_TSS-nucleosomes		H2A.Z_TSS-nucleosomes_HAT2KD48h	4	49.9508	8.26127	46.79	7.60574	13	1	IP_TSS-nucleosomes
			HAT2KD_48h	2	6.16831	19.4749	0	0	178	3	Whole_histone_extraction			H2A.Z_TSS-nucleosomes_HAT2KD48h	31	27.3507	3.47857	27.47	3.08381	85	1	IP_TSS-nucleosomes		H2A.Z_TSS-nucleosomes_HAT2KD48h	4	74.9263	7.91933	75.18	7.26474	115	2	IP_TSS-nucleosomes
			HAT2KD_24h	4	78.0204	9.64636	76	6.74583	90	2	Whole_histone_extraction			TY_H2A.Z_TSS-nucleosomes	35	42.3087	3.42555	42.93	2.49077	86	4	IP_TSS-nucleosomes		TY_H2A.Z_TSS-nucleosomes	7	45.1356	1.89854	44.78	1.64569	18	6	IP_TSS-nucleosomes
			HAT2KD_24h	4	75.3847	8.16571	74.82	2.34251	89	3	Whole_histone_extraction			TY_H2A.Z_TSS-nucleosomes	35	40.846	4.56666	41.125	5.04084	62	3	IP_TSS-nucleosomes		TY_H2A.Z_TSS-nucleosomes	7	55.914	5.43634	55.82	3.26172	265	2	IP_TSS-nucleosomes
			HAT2KD_48h	4	76.0083	12.1594	73.775	12.5428	46	3	Whole_histone_extraction			TY_H2A.Z_TSS-nucleosomes	35	37.8209	1.71105	37.99	1.83842	43	5	IP_TSS-nucleosomes		TY_H2A.Z_TSS-nucleosomes	7	66.5344	6.43965	65.53	5.36701	914	1	IP_TSS-nucleosomes
			HAT2KD_48h	4	71.1834	12.0327	67.09	8.05052	73	2	Whole_histone_extraction			TY_H2A.Z_TSS-nucleosomes	35	36.4495	1.39732	36.22	1.24538	21	6	IP_TSS-nucleosomes		H2A.Z_TSS-nucleosomes	7	69.9328	7.2156	69.32	3.03933	25	7	IP_TSS-nucleosomes
			HAT2KD_48h	4	70.0937	9.28175	67.015	6.47155	30	1	Whole_histone_extraction			TY_H2A.Z_TSS-nucleosomes	35	27.4565	1.7806	27.53	1.74947	71	2	IP_TSS-nucleosomes		TY_H2A.Z_TSS-nucleosomes	7	71.9675	7.65474	72.385	6.00453	336	5	IP_TSS-nucleosomes
			HAT2KD_24h	4	67.077	13.1399	64.515	3.83993	54	1	Whole_histone_extraction			H2A.Z_TSS-nucleosomes	35					0	7	IP_TSS-nucleosomes		TY_H2A.Z_TSS-nucleosomes	7	81.3232	10.5566	77.38	6.19727	199	4	IP_TSS-nucleosomes
			WT	4	80.4255	1.56204	80.3	1.46777	20	3	Whole_histone_extraction			TY_H2A.Z_TSS-nucleosomes	35					0	1	IP_TSS-nucleosomes		TY_H2A.Z_TSS-nucleosomes	7	81.7245	9.78612	78.115	6.83479	144	3	IP_TSS-nucleosomes
			WT	4	80.8832	6.33799	79.515	3.31361	28	1	Whole_histone_extraction			H2A.Z_TSS-nucleosomes_HAT2KD48h	35	33.5574	4.47699	33.25	4.46263	35	2	IP_TSS-nucleosomes		H2A.Z_TSS-nucleosomes_HAT2KD48h	7	49.5086	2.34699	49.455	2.02375	58	1	IP_TSS-nucleosomes
			WT	4	52.9263	37.5538	77.62	3.95113	38	2	Whole_histone_extraction			H2A.Z_TSS-nucleosomes_HAT2KD48h	35	13.9145	9.47158	18.76	4.69984	49	1	IP_TSS-nucleosomes		H2A.Z_TSS-nucleosomes_HAT2KD48h	7	64.1676	7.25383	63.86	6.25657	217	2	IP_TSS-nucleosomes
			WT	5	2.4316	2.17609	3.33	2.57972	50	1	Whole_histone_extraction			TY_H2A.Z_TSS-nucleosomes	43	43.1316	11.0705	41.355	3.66944	32	3	IP_TSS-nucleosomes		TY_H2A.Z_TSS-nucleosomes	15	29.7744	1.20153	29.89	0.993342	59	2	IP_TSS-nucleosomes
			WT	5	3.12216	16.3809	0	0	37	2	Whole_histone_extraction			TY_H2A.Z_TSS-nucleosomes	43	41.4958	8.67056	40.265	2.52783	52	4	IP_TSS-nucleosomes		TY_H2A.Z_TSS-nucleosomes	15	40.5598	3.68173	40.725	3.45446	150	1	IP_TSS-nucleosomes
			WT	5	0.381111	0.591139	0	0	18	3	Whole_histone_extraction			TY_H2A.Z_TSS-nucleosomes	43	33.7296	6.8124	33.98	4.89999	76	5	IP_TSS-nucleosomes		H2A.Z_TSS-nucleosomes	15	43.9245	1.4454	43.585	1.09712	20	7	IP_TSS-nucleosomes
			HAT2KD_48h	5	0.53	0.648667	0.07	0.103782	20	1	Whole_histone_extraction			TY_H2A.Z_TSS-nucleosomes	43	31.6688	2.4525	32.23	2.86142	17	6	IP_TSS-nucleosomes		TY_H2A.Z_TSS-nucleosomes	15	46.8573	5.93326	46.695	3.97337	134	5	IP_TSS-nucleosomes
			HAT2KD_24h	5	0.0992308	0.189228	0	0	26	1	Whole_histone_extraction			H2A.Z_TSS-nucleosomes	43	27.3544	1.84313	27.62	1.64569	9	7	IP_TSS-nucleosomes		TY_H2A.Z_TSS-nucleosomes	15	48.7032	2.48156	48.08	2.2239	25	6	IP_TSS-nucleosomes
			HAT2KD_24h	5	1.88625	10.4291	0	0	48	2	Whole_histone_extraction			TY_H2A.Z_TSS-nucleosomes	43	27.1043	1.31107	27.275	1.24538	56	2	IP_TSS-nucleosomes		TY_H2A.Z_TSS-nucleosomes	15	56.0763	3.94817	55.64	3.80287	78	3	IP_TSS-nucleosomes
			HAT2KD_24h	5	1.11395	2.03119	0	0	86	3	Whole_histone_extraction			TY_H2A.Z_TSS-nucleosomes	43					0	1	IP_TSS-nucleosomes		TY_H2A.Z_TSS-nucleosomes	15	56.3772	5.24473	56.245	5.1891	90	4	IP_TSS-nucleosomes
			HAT2KD_48h	5	0.776286	1.07034	0	0	35	2	Whole_histone_extraction			H2A.Z_TSS-nucleosomes_HAT2KD48h	43	31.0066	3.51011	30.71	3.14311	87	2	IP_TSS-nucleosomes		H2A.Z_TSS-nucleosomes_HAT2KD48h	15	25.8777	14.0981	32.79	2.40181	31	1	IP_TSS-nucleosomes
			HAT2KD_48h	5	0.545625	0.890849	0	0	32	3	Whole_histone_extraction			H2A.Z_TSS-nucleosomes_HAT2KD48h	43	19.6346	2.90822	19.48	2.59455	70	1	IP_TSS-nucleosomes		H2A.Z_TSS-nucleosomes_HAT2KD48h	15	43.7765	4.62019	43.28	4.69243	78	2	IP_TSS-nucleosomes
			HAT2KD_24h	10	5.26379	9.22753	2.89	4.28471	525	2	Whole_histone_extraction			TY_H2A.Z_TSS-nucleosomes	45	43.2669	21.9672	51.085	7.79848	16	5	IP_TSS-nucleosomes		TY_H2A.Z_TSS-nucleosomes	17	49.4557	2.54973	49.31	2.5649	37	2	IP_TSS-nucleosomes
			HAT2KD_24h	10	4.43763	8.04939	2.47	3.66202	493	3	Whole_histone_extraction			TY_H2A.Z_TSS-nucleosomes	45	53.938	35.4061	41.9	48.6738	5	2	IP_TSS-nucleosomes		TY_H2A.Z_TSS-nucleosomes	17	59.7921	2.4499	59.68	1.96444	52	1	IP_TSS-nucleosomes
			HAT2KD_24h	10	4.89376	7.03271	1.995	2.95779	330	1	Whole_histone_extraction			TY_H2A.Z_TSS-nucleosomes	45	35.3075	15.4879	36.065	18.6289	4	6	IP_TSS-nucleosomes		TY_H2A.Z_TSS-nucleosomes	17	69.9485	15.2727	71.2	17.3168	27	5	IP_TSS-nucleosomes
			WT	10	10.3952	14.022	6.54	7.76882	233	2	Whole_histone_extraction			H2A.Z_TSS-nucleosomes	45					0	7	IP_TSS-nucleosomes		TY_H2A.Z_TSS-nucleosomes	17	74.325	14.6866	74.325	15.3968	2	6	IP_TSS-nucleosomes
			WT	10	8.31092	8.59921	6.035	6.16762	206	1	Whole_histone_extraction			TY_H2A.Z_TSS-nucleosomes	45					0	1	IP_TSS-nucleosomes		TY_H2A.Z_TSS-nucleosomes	17	82.5061	10.0407	83.17	10.141	41	4	IP_TSS-nucleosomes
			HAT2KD_48h	10	2.0512	3.25974	0.05	0.07413	351	2	Whole_histone_extraction			TY_H2A.Z_TSS-nucleosomes	45					0	3	IP_TSS-nucleosomes		TY_H2A.Z_TSS-nucleosomes	17	81.7168	7.88274	84.05	8.18395	34	3	IP_TSS-nucleosomes
			WT	10	6.56636	6.68369	5.73	4.3885	129	3	Whole_histone_extraction			TY_H2A.Z_TSS-nucleosomes	45					0	4	IP_TSS-nucleosomes		H2A.Z_TSS-nucleosomes	17					0	7	IP_TSS-nucleosomes
			HAT2KD_48h	10	2.90009	8.73843	0	0	214	1	Whole_histone_extraction			H2A.Z_TSS-nucleosomes_HAT2KD48h	45	46.7082	11.3942	42.59	6.43448	11	2	IP_TSS-nucleosomes		H2A.Z_TSS-nucleosomes_HAT2KD48h	17	42.8271	4.34922	41.86	3.72133	7	1	IP_TSS-nucleosomes
			HAT2KD_48h	10	2.36621	5.99239	0	0	232	3	Whole_histone_extraction			H2A.Z_TSS-nucleosomes_HAT2KD48h	45	28.732	30.8299	23.66	16.872	25	1	IP_TSS-nucleosomes		H2A.Z_TSS-nucleosomes_HAT2KD48h	17	63.04	3.84822	63.815	3.7658	18	2	IP_TSS-nucleosomes
			WT	14	0.468992	5.07528	0	0	397	1	Whole_histone_extraction			H2A.Z_TSS-nucleosomes	47	59.74		59.74	0	1	7	IP_TSS-nucleosomes		TY_H2A.Z_TSS-nucleosomes	19	51.8581	1.78505	51.85	1.58638	137	2	IP_TSS-nucleosomes
			WT	14	0.0633656	1.05798	0	0	413	2	Whole_histone_extraction			TY_H2A.Z_TSS-nucleosomes	47	50.575	1.52076	51.085	0.845082	4	6	IP_TSS-nucleosomes		TY_H2A.Z_TSS-nucleosomes	19	60.7644	1.35669	60.69	1.21573	9	6	IP_TSS-nucleosomes
			WT	14	0.236529	4.1913	0	0	314	3	Whole_histone_extraction			TY_H2A.Z_TSS-nucleosomes	47	46.8964	8.03299	47.535	8.92525	14	5	IP_TSS-nucleosomes		TY_H2A.Z_TSS-nucleosomes	19	62.1723	3.7412	61.97	3.61013	366	1	IP_TSS-nucleosomes
			HAT2KD_24h	14	0.268428	3.83258	0	0	719	1	Whole_histone_extraction			TY_H2A.Z_TSS-nucleosomes	47	43.755	0.703271	43.71	0.956277	6	2	IP_TSS-nucleosomes		H2A.Z_TSS-nucleosomes	19	62.8042	2.35445	63.07	2.29803	19	7	IP_TSS-nucleosomes
			HAT2KD_24h	14	0.194201	0.841326	0	0	1083	2	Whole_histone_extraction			TY_H2A.Z_TSS-nucleosomes	47	0.05	0	0.05	0	2	4	IP_TSS-nucleosomes		TY_H2A.Z_TSS-nucleosomes	19	69.7427	3.32709	69.65	2.57972	107	5	IP_TSS-nucleosomes
			HAT2KD_24h	14	0.497797	3.23161	0	0	908	3	Whole_histone_extraction			TY_H2A.Z_TSS-nucleosomes	47	14.2357	37.6289	0	0	7	3	IP_TSS-nucleosomes		TY_H2A.Z_TSS-nucleosomes	19	79.2905	4.67863	78.64	4.32178	96	3	IP_TSS-nucleosomes
			HAT2KD_48h	14	1.41232	8.93205	0	0	469	1	Whole_histone_extraction			TY_H2A.Z_TSS-nucleosomes	47					0	1	IP_TSS-nucleosomes		TY_H2A.Z_TSS-nucleosomes	19	78.6859	3.52854	79.035	3.37291	74	4	IP_TSS-nucleosomes
			HAT2KD_48h	14	0.238295	4.47561	0	0	516	2	Whole_histone_extraction			H2A.Z_TSS-nucleosomes_HAT2KD48h	47	38.4517	3.0617	39.24	3.00968	6	2	IP_TSS-nucleosomes		H2A.Z_TSS-nucleosomes_HAT2KD48h	19	40.1026	17.2874	46.74	4.18093	53	1	IP_TSS-nucleosomes
			HAT2KD_48h	14	0.665494	5.98841	0	0	577	3	Whole_histone_extraction			H2A.Z_TSS-nucleosomes_HAT2KD48h	47	16.3425	32.685	0	0	4	1	IP_TSS-nucleosomes		H2A.Z_TSS-nucleosomes_HAT2KD48h	19	62.8235	4.23154	63.06	4.03267	132	2	IP_TSS-nucleosomes
			WT	17	0	0	0	0	408	1	Whole_histone_extraction			TY_H2A.Z_TSS-nucleosomes	49	100	0	100	0	2	3	IP_TSS-nucleosomes		H2A.Z_TSS-nucleosomes_HAT2KD48h	27	0	0	0	0	70	1	IP_TSS-nucleosomes
			WT	17	0.002	0.0225189	0	0	370	2	Whole_histone_extraction			TY_H2A.Z_TSS-nucleosomes	49	62.3146	15.2244	59.55	16.2938	37	5	IP_TSS-nucleosomes		H2A.Z_TSS-nucleosomes_HAT2KD48h	27	0	0	0	0	196	2	IP_TSS-nucleosomes
			WT	17	0	0	0	0	382	3	Whole_histone_extraction			TY_H2A.Z_TSS-nucleosomes	49	55.0733	27.6296	58.01	19.6444	9	4	IP_TSS-nucleosomes		TY_H2A.Z_TSS-nucleosomes	27	0	0	0	0	223	1	IP_TSS-nucleosomes
			HAT2KD_24h	17	0.123762	3.51799	0	0	808	1	Whole_histone_extraction			TY_H2A.Z_TSS-nucleosomes	49	57.55	7.63842	56.965	5.23358	8	6	IP_TSS-nucleosomes		TY_H2A.Z_TSS-nucleosomes	27	0	0	0	0	175	2	IP_TSS-nucleosomes
			HAT2KD_24h	17	0.250347	4.78916	0	0	1095	2	Whole_histone_extraction			TY_H2A.Z_TSS-nucleosomes	49	45.2033	20.8722	37.97	13.4324	3	2	IP_TSS-nucleosomes		TY_H2A.Z_TSS-nucleosomes	27	0	0	0	0	70	3	IP_TSS-nucleosomes
			HAT2KD_24h	17	0.206843	2.76418	0	0	906	3	Whole_histone_extraction			H2A.Z_TSS-nucleosomes_HAT2KD48h	49	34.195	1.37886	34.195	1.44554	2	2	IP_TSS-nucleosomes		TY_H2A.Z_TSS-nucleosomes	27	0	0	0	0	105	4	IP_TSS-nucleosomes
			HAT2KD_48h	17	0.00350476	0.0803042	0	0	525	1	Whole_histone_extraction			H2A.Z_TSS-nucleosomes	49					0	7	IP_TSS-nucleosomes		TY_H2A.Z_TSS-nucleosomes	27	0	0	0	0	194	5	IP_TSS-nucleosomes
			HAT2KD_48h	17	0.112374	2.52642	0	0	594	2	Whole_histone_extraction			TY_H2A.Z_TSS-nucleosomes	49					0	1	IP_TSS-nucleosomes		TY_H2A.Z_TSS-nucleosomes	27	0	0	0	0	37	6	IP_TSS-nucleosomes
			HAT2KD_48h	17	0.215639	3.44662	0	0	548	3	Whole_histone_extraction			H2A.Z_TSS-nucleosomes_HAT2KD48h	49	21.9133	3.46446	23.63	1.40106	6	1	IP_TSS-nucleosomes		H2A.Z_TSS-nucleosomes	27	0	0	0	0	67	7	IP_TSS-nucleosomes
			WT	18	0.682145	6.99517	0	0	331	1	Whole_histone_extraction			H2A.Z_TSS-nucleosomes_HAT2KD48h	51	60.09	4.22297	59.17	4.03267	15	2	IP_TSS-nucleosomes		H2A.Z_TSS-nucleosomes_HAT2KD48h	33	0	0	0	0	48	1	IP_TSS-nucleosomes
			WT	18	0.00219124	0.0347157	0	0	251	2	Whole_histone_extraction			H2A.Z_TSS-nucleosomes_HAT2KD48h	51	54.4725	13.9594	52.715	13.677	4	1	IP_TSS-nucleosomes		H2A.Z_TSS-nucleosomes_HAT2KD48h	33	0	0	0	0	104	2	IP_TSS-nucleosomes
			WT	18	0.00444056	0.0750967	0	0	286	3	Whole_histone_extraction			TY_H2A.Z_TSS-nucleosomes	51	82.4562	19.9674	86.5	20.0151	8	3	IP_TSS-nucleosomes		TY_H2A.Z_TSS-nucleosomes	33	26.2638	42.9628	0	0	134	1	IP_TSS-nucleosomes
			HAT2KD_24h	18	0.193184	4.1627	0	0	581	1	Whole_histone_extraction			TY_H2A.Z_TSS-nucleosomes	51	78.0683	4.12897	78.195	3.12829	12	6	IP_TSS-nucleosomes		TY_H2A.Z_TSS-nucleosomes	33	0	0	0	0	96	2	IP_TSS-nucleosomes
			HAT2KD_24h	18	0.25349	4.47404	0	0	725	2	Whole_histone_extraction			TY_H2A.Z_TSS-nucleosomes	51	78.9347	10.5758	77.56	10.6747	93	5	IP_TSS-nucleosomes		TY_H2A.Z_TSS-nucleosomes	33	0	0	0	0	152	5	IP_TSS-nucleosomes
			HAT2KD_24h	18	0.289367	4.09498	0	0	695	3	Whole_histone_extraction			TY_H2A.Z_TSS-nucleosomes	51	63.0626	2.32765	62.915	2.43146	34	2	IP_TSS-nucleosomes		TY_H2A.Z_TSS-nucleosomes	33	0	0	0	0	44	6	IP_TSS-nucleosomes
			HAT2KD_48h	18	0.0495745	0.327524	0	0	329	1	Whole_histone_extraction			H2A.Z_TSS-nucleosomes	51	61.2	3.07522	62.52	1.37882	6	7	IP_TSS-nucleosomes		H2A.Z_TSS-nucleosomes	33	0.324	1.02458	0	0	10	7	IP_TSS-nucleosomes
			HAT2KD_48h	18	0.459728	5.84022	0	0	405	2	Whole_histone_extraction			TY_H2A.Z_TSS-nucleosomes	51	60.7429	32.3252	60.03	46.2423	7	4	IP_TSS-nucleosomes		TY_H2A.Z_TSS-nucleosomes	33					0	3	IP_TSS-nucleosomes
			HAT2KD_48h	18	0.0157213	0.167079	0	0	409	3	Whole_histone_extraction			TY_H2A.Z_TSS-nucleosomes	51					0	1	IP_TSS-nucleosomes		TY_H2A.Z_TSS-nucleosomes	33					0	4	IP_TSS-nucleosomes
			WT	42	0	0	0	0	7	1	Whole_histone_extraction			H2A.Z_TSS-nucleosomes_HAT2KD48h	55	70.723	5.2893	71.35	5.97488	27	2	IP_TSS-nucleosomes		H2A.Z_TSS-nucleosomes_HAT2KD48h	34	1.40333	2.23607	0	0	21	1	IP_TSS-nucleosomes
			WT	42	0	0	0	0	4	2	Whole_histone_extraction			H2A.Z_TSS-nucleosomes_HAT2KD48h	55	25.0325	20.8464	24.24	27.7765	12	1	IP_TSS-nucleosomes		H2A.Z_TSS-nucleosomes_HAT2KD48h	34	0	0	0	0	37	2	IP_TSS-nucleosomes
			WT	42	0	0	0	0	4	3	Whole_histone_extraction			TY_H2A.Z_TSS-nucleosomes	55	92.9803	4.20517	92.57	3.97337	33	6	IP_TSS-nucleosomes		TY_H2A.Z_TSS-nucleosomes	34	0	0	0	0	36	1	IP_TSS-nucleosomes
			HAT2KD_24h	42	0	0	0	0	31	1	Whole_histone_extraction			TY_H2A.Z_TSS-nucleosomes	55	89.1606	7.07128	88.84	7.02011	154	5	IP_TSS-nucleosomes		TY_H2A.Z_TSS-nucleosomes	34	0	0	0	0	25	2	IP_TSS-nucleosomes
			HAT2KD_24h	42	0	0	0	0	76	2	Whole_histone_extraction			TY_H2A.Z_TSS-nucleosomes	55	79.04	1.69706	79.04	1.77912	2	3	IP_TSS-nucleosomes		TY_H2A.Z_TSS-nucleosomes	34	0.0371667	0.117229	0	0	60	5	IP_TSS-nucleosomes
			HAT2KD_24h	42	0	0	0	0	67	3	Whole_histone_extraction			TY_H2A.Z_TSS-nucleosomes	55	76.7742	11.7106	76.665	10.8304	12	4	IP_TSS-nucleosomes		TY_H2A.Z_TSS-nucleosomes	34	0	0	0	0	47	6	IP_TSS-nucleosomes
			HAT2KD_48h	42	0	0	0	0	40	1	Whole_histone_extraction			TY_H2A.Z_TSS-nucleosomes	55	75.4998	2.76748	75.23	2.81694	53	2	IP_TSS-nucleosomes		H2A.Z_TSS-nucleosomes	34	2.31	2.89558	1.62	2.40181	4	7	IP_TSS-nucleosomes
			HAT2KD_48h	42	0	0	0	0	75	2	Whole_histone_extraction			H2A.Z_TSS-nucleosomes	55	58.8481	27.0848	71.15	10.8749	16	7	IP_TSS-nucleosomes		TY_H2A.Z_TSS-nucleosomes	34					0	3	IP_TSS-nucleosomes
			HAT2KD_48h	42	0	0	0	0	24	3	Whole_histone_extraction			TY_H2A.Z_TSS-nucleosomes	55					0	1	IP_TSS-nucleosomes		TY_H2A.Z_TSS-nucleosomes	34					0	4	IP_TSS-nucleosomes
			WT	57	0	0	0	0	80	1	Whole_histone_extraction			H2A.Z_TSS-nucleosomes_HAT2KD48h	59	68.7333	4.83414	68.31	4.43297	95	2	IP_TSS-nucleosomes		H2A.Z_TSS-nucleosomes_HAT2KD48h	41	0	0	0	0	26	1	IP_TSS-nucleosomes
			WT	57	0	0	0	0	56	2	Whole_histone_extraction			H2A.Z_TSS-nucleosomes_HAT2KD48h	59	40.0629	4.11866	40.03	3.54341	21	1	IP_TSS-nucleosomes		H2A.Z_TSS-nucleosomes_HAT2KD48h	41	0	0	0	0	56	2	IP_TSS-nucleosomes
			WT	57	0	0	0	0	67	3	Whole_histone_extraction			TY_H2A.Z_TSS-nucleosomes	59	90.9944	6.88943	89.84	8.05052	43	6	IP_TSS-nucleosomes		TY_H2A.Z_TSS-nucleosomes	41	0	0	0	0	48	1	IP_TSS-nucleosomes
			HAT2KD_24h	57	0	0	0	0	190	1	Whole_histone_extraction			TY_H2A.Z_TSS-nucleosomes	59	85.7551	9.09622	83.805	8.2655	152	5	IP_TSS-nucleosomes		TY_H2A.Z_TSS-nucleosomes	41	0	0	0	0	34	2	IP_TSS-nucleosomes
			HAT2KD_24h	57	0	0	0	0	206	2	Whole_histone_extraction			TY_H2A.Z_TSS-nucleosomes	59	76.0148	5.73217	74.84	5.48562	21	3	IP_TSS-nucleosomes		TY_H2A.Z_TSS-nucleosomes	41	0	0	0	0	4	3	IP_TSS-nucleosomes
			HAT2KD_24h	57	0	0	0	0	210	3	Whole_histone_extraction			TY_H2A.Z_TSS-nucleosomes	59	72.1164	4.59277	72.38	3.83993	137	2	IP_TSS-nucleosomes		TY_H2A.Z_TSS-nucleosomes	41	0.074	0.165469	0	0	5	4	IP_TSS-nucleosomes
			HAT2KD_48h	57	0.00466667	0.0179136	0	0	120	1	Whole_histone_extraction			H2A.Z_TSS-nucleosomes	59	70.3471	2.13486	69.71	2.68351	7	7	IP_TSS-nucleosomes		TY_H2A.Z_TSS-nucleosomes	41	0	0	0	0	126	5	IP_TSS-nucleosomes
			HAT2KD_48h	57	0	0	0	0	101	2	Whole_histone_extraction			TY_H2A.Z_TSS-nucleosomes	59	72.5827	12.5454	69.645	10.1855	56	4	IP_TSS-nucleosomes		TY_H2A.Z_TSS-nucleosomes	41	0	0	0	0	56	6	IP_TSS-nucleosomes
			HAT2KD_48h	57	0	0	0	0	121	3	Whole_histone_extraction			TY_H2A.Z_TSS-nucleosomes	59					0	1	IP_TSS-nucleosomes		H2A.Z_TSS-nucleosomes	41	0	0	0	0	35	7	IP_TSS-nucleosomes
			WT	76	0	0	0	0	640	1	Whole_histone_extraction			H2A.Z_TSS-nucleosomes	65	0.401667	0.983878	0	0	6	7	IP_TSS-nucleosomes		H2A.Z_TSS-nucleosomes_HAT2KD48h	42	0	0	0	0	25	1	IP_TSS-nucleosomes
			WT	76	0	0	0	0	332	2	Whole_histone_extraction			TY_H2A.Z_TSS-nucleosomes	65	0	0	0	0	151	2	IP_TSS-nucleosomes		H2A.Z_TSS-nucleosomes_HAT2KD48h	42	0	0	0	0	46	2	IP_TSS-nucleosomes
			WT	76	0	0	0	0	353	3	Whole_histone_extraction			TY_H2A.Z_TSS-nucleosomes	65	0	0	0	0	95	3	IP_TSS-nucleosomes		TY_H2A.Z_TSS-nucleosomes	42	0	0	0	0	34	1	IP_TSS-nucleosomes
			HAT2KD_24h	76	0	0	0	0	726	1	Whole_histone_extraction			TY_H2A.Z_TSS-nucleosomes	65	0	0	0	0	110	4	IP_TSS-nucleosomes		TY_H2A.Z_TSS-nucleosomes	42	0	0	0	0	25	2	IP_TSS-nucleosomes
			HAT2KD_24h	76	0	0	0	0	889	2	Whole_histone_extraction			TY_H2A.Z_TSS-nucleosomes	65	0	0	0	0	81	5	IP_TSS-nucleosomes		TY_H2A.Z_TSS-nucleosomes	42	0		0	0	1	3	IP_TSS-nucleosomes
			HAT2KD_24h	76	0	0	0	0	875	3	Whole_histone_extraction			TY_H2A.Z_TSS-nucleosomes	65	9.42286	11.9074	0	0	14	6	IP_TSS-nucleosomes		TY_H2A.Z_TSS-nucleosomes	42	0	0	0	0	6	4	IP_TSS-nucleosomes
			HAT2KD_48h	76	0	0	0	0	417	1	Whole_histone_extraction			TY_H2A.Z_TSS-nucleosomes	65					0	1	IP_TSS-nucleosomes		TY_H2A.Z_TSS-nucleosomes	42	0	0	0	0	108	5	IP_TSS-nucleosomes
			HAT2KD_48h	76	0	0	0	0	641	2	Whole_histone_extraction			H2A.Z_TSS-nucleosomes_HAT2KD48h	65	0	0	0	0	66	1	IP_TSS-nucleosomes		TY_H2A.Z_TSS-nucleosomes	42	0	0	0	0	63	6	IP_TSS-nucleosomes
			HAT2KD_48h	76	0	0	0	0	774	3	Whole_histone_extraction			H2A.Z_TSS-nucleosomes_HAT2KD48h	65	0	0	0	0	52	2	IP_TSS-nucleosomes		H2A.Z_TSS-nucleosomes	42	0	0	0	0	38	7	IP_TSS-nucleosomes
			WT	77	0	0	0	0	628	1	Whole_histone_extraction			H2A.Z_TSS-nucleosomes	86	0	0	0	0	84	7	IP_TSS-nucleosomes		H2A.Z_TSS-nucleosomes_HAT2KD48h	59	0	0	0	0	10	1	IP_TSS-nucleosomes
			WT	77	0	0	0	0	341	2	Whole_histone_extraction			TY_H2A.Z_TSS-nucleosomes	86	0	0	0	0	9	1	IP_TSS-nucleosomes		H2A.Z_TSS-nucleosomes_HAT2KD48h	59	0	0	0	0	74	2	IP_TSS-nucleosomes
			WT	77	0	0	0	0	357	3	Whole_histone_extraction			TY_H2A.Z_TSS-nucleosomes	86	0	0	0	0	502	2	IP_TSS-nucleosomes		TY_H2A.Z_TSS-nucleosomes	59	0	0	0	0	186	1	IP_TSS-nucleosomes
			HAT2KD_24h	77	0	0	0	0	718	1	Whole_histone_extraction			TY_H2A.Z_TSS-nucleosomes	86	0	0	0	0	326	3	IP_TSS-nucleosomes		TY_H2A.Z_TSS-nucleosomes	59	0	0	0	0	50	2	IP_TSS-nucleosomes
			HAT2KD_24h	77	0	0	0	0	884	2	Whole_histone_extraction			TY_H2A.Z_TSS-nucleosomes	86	0	0	0	0	240	4	IP_TSS-nucleosomes		TY_H2A.Z_TSS-nucleosomes	59	0	0	0	0	28	3	IP_TSS-nucleosomes
			HAT2KD_24h	77	0	0	0	0	877	3	Whole_histone_extraction			TY_H2A.Z_TSS-nucleosomes	86	0	0	0	0	370	5	IP_TSS-nucleosomes		TY_H2A.Z_TSS-nucleosomes	59	0	0	0	0	25	4	IP_TSS-nucleosomes
			HAT2KD_48h	77	0	0	0	0	427	1	Whole_histone_extraction			TY_H2A.Z_TSS-nucleosomes	86	0	0	0	0	44	6	IP_TSS-nucleosomes		TY_H2A.Z_TSS-nucleosomes	59	0	0	0	0	84	5	IP_TSS-nucleosomes
			HAT2KD_48h	77	0	0	0	0	631	2	Whole_histone_extraction			H2A.Z_TSS-nucleosomes_HAT2KD48h	86	0	0	0	0	294	1	IP_TSS-nucleosomes		TY_H2A.Z_TSS-nucleosomes	59	0	0	0	0	28	6	IP_TSS-nucleosomes
			HAT2KD_48h	77	0	0	0	0	762	3	Whole_histone_extraction			H2A.Z_TSS-nucleosomes_HAT2KD48h	86	0	0	0	0	351	2	IP_TSS-nucleosomes		H2A.Z_TSS-nucleosomes	59					0	7	IP_TSS-nucleosomes
			WT	90	0	0	0	0	203	1	Whole_histone_extraction			H2A.Z_TSS-nucleosomes	92	0	0	0	0	67	7	IP_TSS-nucleosomes		H2A.Z_TSS-nucleosomes_HAT2KD48h	65	0	0	0	0	7	1	IP_TSS-nucleosomes
			WT	90	0	0	0	0	274	2	Whole_histone_extraction			TY_H2A.Z_TSS-nucleosomes	92	0		0	0	1	1	IP_TSS-nucleosomes		H2A.Z_TSS-nucleosomes_HAT2KD48h	65	0	0	0	0	24	2	IP_TSS-nucleosomes
			WT	90	0	0	0	0	291	3	Whole_histone_extraction			TY_H2A.Z_TSS-nucleosomes	92	0	0	0	0	294	2	IP_TSS-nucleosomes		TY_H2A.Z_TSS-nucleosomes	65	0	0	0	0	70	1	IP_TSS-nucleosomes
			HAT2KD_24h	90	0	0	0	0	463	1	Whole_histone_extraction			TY_H2A.Z_TSS-nucleosomes	92	0	0	0	0	208	3	IP_TSS-nucleosomes		TY_H2A.Z_TSS-nucleosomes	65	0	0	0	0	20	2	IP_TSS-nucleosomes
			HAT2KD_24h	90	0	0	0	0	518	2	Whole_histone_extraction			TY_H2A.Z_TSS-nucleosomes	92	0	0	0	0	154	4	IP_TSS-nucleosomes		TY_H2A.Z_TSS-nucleosomes	65	0	0	0	0	10	3	IP_TSS-nucleosomes
			HAT2KD_24h	90	0	0	0	0	424	3	Whole_histone_extraction			TY_H2A.Z_TSS-nucleosomes	92	0	0	0	0	229	5	IP_TSS-nucleosomes		TY_H2A.Z_TSS-nucleosomes	65	0	0	0	0	11	4	IP_TSS-nucleosomes
			HAT2KD_48h	90	0	0	0	0	352	1	Whole_histone_extraction			TY_H2A.Z_TSS-nucleosomes	92	0	0	0	0	44	6	IP_TSS-nucleosomes		TY_H2A.Z_TSS-nucleosomes	65	0	0	0	0	18	5	IP_TSS-nucleosomes
			HAT2KD_48h	90	0	0	0	0	379	2	Whole_histone_extraction			H2A.Z_TSS-nucleosomes_HAT2KD48h	92	0	0	0	0	191	1	IP_TSS-nucleosomes		TY_H2A.Z_TSS-nucleosomes	65	0	0	0	0	8	6	IP_TSS-nucleosomes
			HAT2KD_48h	90	0	0	0	0	279	3	Whole_histone_extraction			H2A.Z_TSS-nucleosomes_HAT2KD48h	92	0	0	0	0	242	2	IP_TSS-nucleosomes		H2A.Z_TSS-nucleosomes	65					0	7	IP_TSS-nucleosomes
			WT	93	0	0	0	0	134	1	Whole_histone_extraction			H2A.Z_TSS-nucleosomes	123	0	0	0	0	92	7	IP_TSS-nucleosomes		H2A.Z_TSS-nucleosomes_HAT2KD48h	81	0	0	0	0	49	1	IP_TSS-nucleosomes
			WT	93	0	0	0	0	216	2	Whole_histone_extraction			TY_H2A.Z_TSS-nucleosomes	123	0	0	0	0	265	2	IP_TSS-nucleosomes		H2A.Z_TSS-nucleosomes_HAT2KD48h	81	0	0	0	0	81	2	IP_TSS-nucleosomes
			WT	93	0	0	0	0	181	3	Whole_histone_extraction			TY_H2A.Z_TSS-nucleosomes	123	0	0	0	0	94	3	IP_TSS-nucleosomes		TY_H2A.Z_TSS-nucleosomes	81	0	0	0	0	121	1	IP_TSS-nucleosomes
			HAT2KD_24h	93	0	0	0	0	259	1	Whole_histone_extraction			TY_H2A.Z_TSS-nucleosomes	123	0	0	0	0	147	4	IP_TSS-nucleosomes		TY_H2A.Z_TSS-nucleosomes	81	0	0	0	0	100	2	IP_TSS-nucleosomes
			HAT2KD_24h	93	0	0	0	0	313	2	Whole_histone_extraction			TY_H2A.Z_TSS-nucleosomes	123	0	0	0	0	234	5	IP_TSS-nucleosomes		TY_H2A.Z_TSS-nucleosomes	81	0	0	0	0	20	3	IP_TSS-nucleosomes
			HAT2KD_24h	93	0	0	0	0	266	3	Whole_histone_extraction			TY_H2A.Z_TSS-nucleosomes	123	0	0	0	0	155	6	IP_TSS-nucleosomes		TY_H2A.Z_TSS-nucleosomes	81	0	0	0	0	28	4	IP_TSS-nucleosomes
			HAT2KD_48h	93	0	0	0	0	243	1	Whole_histone_extraction			TY_H2A.Z_TSS-nucleosomes	123					0	1	IP_TSS-nucleosomes		TY_H2A.Z_TSS-nucleosomes	81	0	0	0	0	128	5	IP_TSS-nucleosomes
			HAT2KD_48h	93	0	0	0	0	222	2	Whole_histone_extraction			H2A.Z_TSS-nucleosomes_HAT2KD48h	123	0	0	0	0	171	1	IP_TSS-nucleosomes		TY_H2A.Z_TSS-nucleosomes	81	0	0	0	0	39	6	IP_TSS-nucleosomes
			HAT2KD_48h	93	0	0	0	0	155	3	Whole_histone_extraction			H2A.Z_TSS-nucleosomes_HAT2KD48h	123	0	0	0	0	164	2	IP_TSS-nucleosomes		H2A.Z_TSS-nucleosomes	81	0.0795455	0.183445	0	0	22	7	IP_TSS-nucleosomes
			HAT2KD_24h	N1	11.3842	23.395	3.26	4.83328	19	3	Whole_histone_extraction			H2A.Z_TSS-nucleosomes	126	0	0	0	0	40	7	IP_TSS-nucleosomes		H2A.Z_TSS-nucleosomes_HAT2KD48h	96	0	0	0	0	45	1	IP_TSS-nucleosomes
			HAT2KD_48h	N1	25.26	42.9086	3.1	4.59606	13	3	Whole_histone_extraction			TY_H2A.Z_TSS-nucleosomes	126	0	0	0	0	357	2	IP_TSS-nucleosomes		H2A.Z_TSS-nucleosomes_HAT2KD48h	96	0	0	0	0	24	2	IP_TSS-nucleosomes
			HAT2KD_48h	N1	5.33611	12.3251	1.815	2.69092	18	2	Whole_histone_extraction			TY_H2A.Z_TSS-nucleosomes	126	0	0	0	0	174	3	IP_TSS-nucleosomes		TY_H2A.Z_TSS-nucleosomes	96	0	0	0	0	103	1	IP_TSS-nucleosomes
			WT	N1	8.79091	8.09755	6.83	8.33221	11	1	Whole_histone_extraction			TY_H2A.Z_TSS-nucleosomes	126	0	0	0	0	276	4	IP_TSS-nucleosomes		TY_H2A.Z_TSS-nucleosomes	96	0	0	0	0	71	2	IP_TSS-nucleosomes
			WT	N1	1.826	0.521325	1.84	0.652344	5	2	Whole_histone_extraction			TY_H2A.Z_TSS-nucleosomes	126	0	0	0	0	256	5	IP_TSS-nucleosomes		TY_H2A.Z_TSS-nucleosomes	96	0	0	0	0	13	3	IP_TSS-nucleosomes
			WT	N1	0	0	0	0	5	3	Whole_histone_extraction			TY_H2A.Z_TSS-nucleosomes	126	0	0	0	0	103	6	IP_TSS-nucleosomes		TY_H2A.Z_TSS-nucleosomes	96	0	0	0	0	16	4	IP_TSS-nucleosomes
			HAT2KD_24h	N1	22.6508	38.6169	0	0	26	1	Whole_histone_extraction			TY_H2A.Z_TSS-nucleosomes	126					0	1	IP_TSS-nucleosomes		TY_H2A.Z_TSS-nucleosomes	96	0	0	0	0	10	5	IP_TSS-nucleosomes
			HAT2KD_24h	N1	4.52	10.7159	0	0	33	2	Whole_histone_extraction			H2A.Z_TSS-nucleosomes_HAT2KD48h	126	0	0	0	0	183	1	IP_TSS-nucleosomes		TY_H2A.Z_TSS-nucleosomes	96	0	0	0	0	3	6	IP_TSS-nucleosomes
			HAT2KD_48h	N1	5.72647	14.9612	0	0	17	1	Whole_histone_extraction			H2A.Z_TSS-nucleosomes_HAT2KD48h	126	0	0	0	0	212	2	IP_TSS-nucleosomes		H2A.Z_TSS-nucleosomes	96					0	7	IP_TSS-nucleosomes
														H2A.Z_TSS-nucleosomes	131	0	0	0	0	68	7	IP_TSS-nucleosomes		H2A.Z_TSS-nucleosomes_HAT2KD48h	117	0	0	0	0	244	1	IP_TSS-nucleosomes
														TY_H2A.Z_TSS-nucleosomes	131	0	0	0	0	11	1	IP_TSS-nucleosomes		H2A.Z_TSS-nucleosomes_HAT2KD48h	117	0	0	0	0	385	2	IP_TSS-nucleosomes
														TY_H2A.Z_TSS-nucleosomes	131	0	0	0	0	499	2	IP_TSS-nucleosomes		TY_H2A.Z_TSS-nucleosomes	117	0	0	0	0	952	1	IP_TSS-nucleosomes
														TY_H2A.Z_TSS-nucleosomes	131	0	0	0	0	310	3	IP_TSS-nucleosomes		TY_H2A.Z_TSS-nucleosomes	117	0	0	0	0	479	2	IP_TSS-nucleosomes
														TY_H2A.Z_TSS-nucleosomes	131	0	0	0	0	347	4	IP_TSS-nucleosomes		TY_H2A.Z_TSS-nucleosomes	117	0	0	0	0	234	3	IP_TSS-nucleosomes
														TY_H2A.Z_TSS-nucleosomes	131	0	0	0	0	366	5	IP_TSS-nucleosomes		TY_H2A.Z_TSS-nucleosomes	117	0	0	0	0	211	4	IP_TSS-nucleosomes
														TY_H2A.Z_TSS-nucleosomes	131	0	0	0	0	110	6	IP_TSS-nucleosomes		TY_H2A.Z_TSS-nucleosomes	117	0	0	0	0	445	5	IP_TSS-nucleosomes
														H2A.Z_TSS-nucleosomes_HAT2KD48h	131	0	0	0	0	241	1	IP_TSS-nucleosomes		TY_H2A.Z_TSS-nucleosomes	117	0	0	0	0	374	6	IP_TSS-nucleosomes
														H2A.Z_TSS-nucleosomes_HAT2KD48h	131	0	0	0	0	245	2	IP_TSS-nucleosomes		H2A.Z_TSS-nucleosomes	117	0	0	0	0	94	7	IP_TSS-nucleosomes
														H2A.Z_TSS-nucleosomes_HAT2KD48h	164	1.11814	1.45242	0.01	0.014826	199	1	IP_TSS-nucleosomes		H2A.Z_TSS-nucleosomes_HAT2KD48h	125	0	0	0	0	71	1	IP_TSS-nucleosomes
														H2A.Z_TSS-nucleosomes	164	0	0	0	0	10	7	IP_TSS-nucleosomes		H2A.Z_TSS-nucleosomes_HAT2KD48h	125	0	0	0	0	113	2	IP_TSS-nucleosomes
														TY_H2A.Z_TSS-nucleosomes	164	0.136591	0.261736	0	0	308	2	IP_TSS-nucleosomes		TY_H2A.Z_TSS-nucleosomes	125	0	0	0	0	209	1	IP_TSS-nucleosomes
														TY_H2A.Z_TSS-nucleosomes	164	0.206047	0.434397	0	0	43	3	IP_TSS-nucleosomes		TY_H2A.Z_TSS-nucleosomes	125	0	0	0	0	191	2	IP_TSS-nucleosomes
														TY_H2A.Z_TSS-nucleosomes	164	0.0257692	0.15998	0	0	78	4	IP_TSS-nucleosomes		TY_H2A.Z_TSS-nucleosomes	125	0	0	0	0	53	3	IP_TSS-nucleosomes
														TY_H2A.Z_TSS-nucleosomes	164	0	0	0	0	245	5	IP_TSS-nucleosomes		TY_H2A.Z_TSS-nucleosomes	125	0	0	0	0	52	4	IP_TSS-nucleosomes
														TY_H2A.Z_TSS-nucleosomes	164	0	0	0	0	22	6	IP_TSS-nucleosomes		TY_H2A.Z_TSS-nucleosomes	125	0	0	0	0	129	5	IP_TSS-nucleosomes
														TY_H2A.Z_TSS-nucleosomes	164					0	1	IP_TSS-nucleosomes		TY_H2A.Z_TSS-nucleosomes	125	0	0	0	0	146	6	IP_TSS-nucleosomes
														H2A.Z_TSS-nucleosomes_HAT2KD48h	164	1.00368	1.44271	0	0	277	2	IP_TSS-nucleosomes		H2A.Z_TSS-nucleosomes	125	0	0	0	0	40	7	IP_TSS-nucleosomes
														H2A.Z_TSS-nucleosomes_HAT2KD48h	168	3.19062	2.62753	3.61	3.23207	193	2	IP_TSS-nucleosomes		H2A.Z_TSS-nucleosomes_HAT2KD48h	129	0	0	0	0	168	1	IP_TSS-nucleosomes
														H2A.Z_TSS-nucleosomes_HAT2KD48h	168	3.26844	2.51189	3.45	2.66868	154	1	IP_TSS-nucleosomes		H2A.Z_TSS-nucleosomes_HAT2KD48h	129	0	0	0	0	176	2	IP_TSS-nucleosomes
														TY_H2A.Z_TSS-nucleosomes	168	2.2103	2.43981	1.53	2.26838	66	5	IP_TSS-nucleosomes		TY_H2A.Z_TSS-nucleosomes	129	0	0	0	0	168	1	IP_TSS-nucleosomes
														TY_H2A.Z_TSS-nucleosomes	168	1.73656	1.80616	1.52	2.25355	259	2	IP_TSS-nucleosomes		TY_H2A.Z_TSS-nucleosomes	129	0	0	0	0	36	2	IP_TSS-nucleosomes
														H2A.Z_TSS-nucleosomes	168	0	0	0	0	23	7	IP_TSS-nucleosomes		TY_H2A.Z_TSS-nucleosomes	129	0	0	0	0	21	3	IP_TSS-nucleosomes
														TY_H2A.Z_TSS-nucleosomes	168	1.65703	2.51578	0	0	37	3	IP_TSS-nucleosomes		TY_H2A.Z_TSS-nucleosomes	129	0	0	0	0	46	4	IP_TSS-nucleosomes
														TY_H2A.Z_TSS-nucleosomes	168	1.31849	2.2905	0	0	93	4	IP_TSS-nucleosomes		TY_H2A.Z_TSS-nucleosomes	129	0	0	0	0	134	5	IP_TSS-nucleosomes
														TY_H2A.Z_TSS-nucleosomes	168	0	0	0	0	14	6	IP_TSS-nucleosomes		TY_H2A.Z_TSS-nucleosomes	129					0	6	IP_TSS-nucleosomes
														TY_H2A.Z_TSS-nucleosomes	168					0	1	IP_TSS-nucleosomes		H2A.Z_TSS-nucleosomes	129					0	7	IP_TSS-nucleosomes
														H2A.Z_TSS-nucleosomes_HAT2KD48h	169	1.85764	1.8396	1.49	2.20907	161	2	IP_TSS-nucleosomes		H2A.Z_TSS-nucleosomes_HAT2KD48h	140	0	0	0	0	151	1	IP_TSS-nucleosomes
														H2A.Z_TSS-nucleosomes_HAT2KD48h	169	1.69664	1.79945	1.37	2.03116	131	1	IP_TSS-nucleosomes		H2A.Z_TSS-nucleosomes_HAT2KD48h	140	0	0	0	0	95	2	IP_TSS-nucleosomes
														TY_H2A.Z_TSS-nucleosomes	169	2.46302	2.34115	1.71	2.53525	86	3	IP_TSS-nucleosomes		TY_H2A.Z_TSS-nucleosomes	140	0	0	0	0	168	1	IP_TSS-nucleosomes
														TY_H2A.Z_TSS-nucleosomes	169	1.96273	1.98178	1.665	2.46853	260	2	IP_TSS-nucleosomes		TY_H2A.Z_TSS-nucleosomes	140	0	0	0	0	72	2	IP_TSS-nucleosomes
														TY_H2A.Z_TSS-nucleosomes	169	2.23444	2.22475	1.655	1.83842	18	6	IP_TSS-nucleosomes		TY_H2A.Z_TSS-nucleosomes	140	0	0	0	0	62	3	IP_TSS-nucleosomes
														H2A.Z_TSS-nucleosomes	169	1.42783	1.29028	1.12	1.66051	23	7	IP_TSS-nucleosomes		TY_H2A.Z_TSS-nucleosomes	140	0	0	0	0	174	4	IP_TSS-nucleosomes
														TY_H2A.Z_TSS-nucleosomes	169	2.20869	2.58299	0.84	1.24538	84	4	IP_TSS-nucleosomes		TY_H2A.Z_TSS-nucleosomes	140	0	0	0	0	136	5	IP_TSS-nucleosomes
														TY_H2A.Z_TSS-nucleosomes	169	2.10919	2.5198	0.375	0.555975	62	5	IP_TSS-nucleosomes		TY_H2A.Z_TSS-nucleosomes	140	0	0	0	0	141	6	IP_TSS-nucleosomes
														TY_H2A.Z_TSS-nucleosomes	169					0	1	IP_TSS-nucleosomes		H2A.Z_TSS-nucleosomes	140	0	0	0	0	47	7	IP_TSS-nucleosomes
														H2A.Z_TSS-nucleosomes_HAT2KD48h	172	6.43128	5.17033	6.67	7.22026	141	2	IP_TSS-nucleosomes		H2A.Z_TSS-nucleosomes_HAT2KD48h	N1	0	0	0	0	20	1	IP_TSS-nucleosomes
														H2A.Z_TSS-nucleosomes_HAT2KD48h	172	3.39248	4.04076	1.04	1.5419	125	1	IP_TSS-nucleosomes		H2A.Z_TSS-nucleosomes_HAT2KD48h	N1	0	0	0	0	43	2	IP_TSS-nucleosomes
														TY_H2A.Z_TSS-nucleosomes	172	13.86		13.86	0	1	1	IP_TSS-nucleosomes		TY_H2A.Z_TSS-nucleosomes	N1	26.2987	37.807	0	0	218	1	IP_TSS-nucleosomes
														TY_H2A.Z_TSS-nucleosomes	172	10.3398	7.6781	11.535	9.36262	96	3	IP_TSS-nucleosomes		TY_H2A.Z_TSS-nucleosomes	N1	8.61971	24.7044	0	0	70	2	IP_TSS-nucleosomes
														TY_H2A.Z_TSS-nucleosomes	172	9.57113	7.41362	11.26	8.22843	97	4	IP_TSS-nucleosomes		TY_H2A.Z_TSS-nucleosomes	N1	0.019	0.104067	0	0	30	3	IP_TSS-nucleosomes
														TY_H2A.Z_TSS-nucleosomes	172	6.2741	9.68154	4.855	6.15279	100	5	IP_TSS-nucleosomes		TY_H2A.Z_TSS-nucleosomes	N1	0	0	0	0	51	4	IP_TSS-nucleosomes
														H2A.Z_TSS-nucleosomes	172	4.42451	3.68723	4.34	5.79697	71	7	IP_TSS-nucleosomes		TY_H2A.Z_TSS-nucleosomes	N1	8.7085	24.759	0	0	147	5	IP_TSS-nucleosomes
														TY_H2A.Z_TSS-nucleosomes	172	6.84029	6.35916	3.36	1.67534	35	6	IP_TSS-nucleosomes		TY_H2A.Z_TSS-nucleosomes	N1	1.07563	1.93241	0	0	16	6	IP_TSS-nucleosomes
														TY_H2A.Z_TSS-nucleosomes	172	4.59944	4.99328	2.85	4.22541	161	2	IP_TSS-nucleosomes		H2A.Z_TSS-nucleosomes	N1	0	0	0	0	15	7	IP_TSS-nucleosomes
														H2A.Z_TSS-nucleosomes_HAT2KD48h	173	9.16292	6.59015	9.26	7.40559	144	2	IP_TSS-nucleosomes
														H2A.Z_TSS-nucleosomes_HAT2KD48h	173	5.16203	4.36363	3.875	5.2484	128	1	IP_TSS-nucleosomes
														TY_H2A.Z_TSS-nucleosomes	173	11.68	7.79361	15.415	0.570801	4	1	IP_TSS-nucleosomes
														TY_H2A.Z_TSS-nucleosomes	173	7.56148	8.06833	6.19	9.17729	61	4	IP_TSS-nucleosomes
														H2A.Z_TSS-nucleosomes	173	5.46636	3.96393	6.08	4.89258	77	7	IP_TSS-nucleosomes
														TY_H2A.Z_TSS-nucleosomes	173	5.46379	4.96696	4.84	6.43448	103	5	IP_TSS-nucleosomes
														TY_H2A.Z_TSS-nucleosomes	173	7.56348	6.94886	3.73	3.03933	46	6	IP_TSS-nucleosomes
														TY_H2A.Z_TSS-nucleosomes	173	5.22879	5.18593	3.12	4.62571	132	2	IP_TSS-nucleosomes
														TY_H2A.Z_TSS-nucleosomes	173	6.79113	8.43635	0.17	0.252042	62	3	IP_TSS-nucleosomes
														H2A.Z_TSS-nucleosomes_HAT2KD48h	175	3.79621	3.30764	2.9	3.95854	87	2	IP_TSS-nucleosomes
														H2A.Z_TSS-nucleosomes_HAT2KD48h	175	2.82274	3.63515	1.07	1.58638	73	1	IP_TSS-nucleosomes
														TY_H2A.Z_TSS-nucleosomes	175	3.09	2.28007	3.88	1.46777	3	1	IP_TSS-nucleosomes
														TY_H2A.Z_TSS-nucleosomes	175	2.84576	1.65029	3.55	0.993342	33	6	IP_TSS-nucleosomes
														TY_H2A.Z_TSS-nucleosomes	175	3.92609	3.92239	2.39	3.44705	46	2	IP_TSS-nucleosomes
														TY_H2A.Z_TSS-nucleosomes	175	2.83607	2.69031	2.29	3.39515	56	3	IP_TSS-nucleosomes
														TY_H2A.Z_TSS-nucleosomes	175	2.7245	2.63506	2.225	3.29879	40	4	IP_TSS-nucleosomes
														H2A.Z_TSS-nucleosomes	175	3.60316	3.36765	1.89	2.80211	76	7	IP_TSS-nucleosomes
														TY_H2A.Z_TSS-nucleosomes	175	1.53346	1.75045	0.93	1.37882	136	5	IP_TSS-nucleosomes
														H2A.Z_TSS-nucleosomes_HAT2KD48h	N1	100	0	100	0	226	1	IP_TSS-nucleosomes
														H2A.Z_TSS-nucleosomes_HAT2KD48h	N1	100	0	100	0	340	2	IP_TSS-nucleosomes
														TY_H2A.Z_TSS-nucleosomes	N1	9.4825	12.5723	3.9	5.78214	12	5	IP_TSS-nucleosomes
														H2A.Z_TSS-nucleosomes	N1					0	7	IP_TSS-nucleosomes
														TY_H2A.Z_TSS-nucleosomes	N1					0	1	IP_TSS-nucleosomes
														TY_H2A.Z_TSS-nucleosomes	N1					0	2	IP_TSS-nucleosomes
														TY_H2A.Z_TSS-nucleosomes	N1					0	3	IP_TSS-nucleosomes
														TY_H2A.Z_TSS-nucleosomes	N1					0	4	IP_TSS-nucleosomes
														TY_H2A.Z_TSS-nucleosomes	N1					0	6	IP_TSS-nucleosomes

## Sheet: Figure 6 a
Figure 6 a
Left panel					Middle panel					Right panel
Nucleotide position on chromosome 10 [bp]	CpB_ws5001_ss1001_numerator_WT_ChIP_H2AZ_to_HGAP3_Tb427v9_bwt2.sorted.wig	CpB_ws5001_ss1001_numerator_HAT2_KD_2T1_ChIP_48h_2_to_HGAP3_Tb427v9_bwt2.sorted.wig			Distance from the mipoint between divergent TSSs [kb]	CpB_ws501_ss101_HGAP3_v9_dTSS_clearH2AZsep_numerator_WT_ChIP_H2AZ_to_HGAP3_Tb427v9_bwt2.sorted_averages.csv	CpB_ws501_ss101_HGAP3_v9_dTSS_clearH2AZsep_numerator_HAT2_KD_2T1_ChIP_48h_2_to_HGAP3_Tb427v9_bwt2.sorted_averages.csv			Distance from the mipoint of non-divergent TSSs [kb]	CpB_ws501_ss101_HGAP3_v9_sTSS+_numerator_WT_ChIP_H2AZ_to_HGAP3_Tb427v9_bwt2.sorted_averages.csv	CpB_ws501_ss101_HGAP3_v9_sTSS+_numerator_HAT2_KD_2T1_ChIP_48h_2_to_HGAP3_Tb427v9_bwt2.sorted_averages.csv
330829	14.2662	18.1826			-15054	16.7041	19.2612			-10004	14.9158	21.3249
331830	15.0397	20.7363			-14953	16.9529	19.571			-9903	14.5127	19.9438
332831	14.999	21.9354			-14852	16.4254	21.0098			-9802	14.74	20.637
333832	14.3095	23.8443			-14751	16.5926	21.8867			-9701	13.7064	20.9678
334833	13.3358	22.7859			-14650	17.5018	22.3016			-9600	15.1431	20.4794
335834	13.2342	21.7642			-14549	16.301	20.4479			-9499	16.6312	18.9723
336835	12.7239	22.2231			-14448	16.3653	19.823			-9398	16.241	19.823
337836	13.5918	20.9221			-14347	17.0172	19.4135			-9297	15.2932	19.3452
338837	13.9344	20.1409			-14246	17.3989	19.3557			-9196	16.5798	21.1148
339838	14.6281	20.2401			-14145	17.7677	19.9911			-9095	15.9193	21.3984
340839	14.3687	20.3751			-14044	17.0387	20.5739			-8994	16.4468	21.7134
341840	14.7319	19.8831			-13943	17.4847	19.8966			-8893	15.7821	20.6527
342841	14.8635	21.9275			-13842	17.0558	18.8306			-8792	16.5112	21.9865
343842	14.8468	22.3218			-13741	17.0601	20.2037			-8691	15.1388	22.2543
344843	14.069	21.7684			-13640	16.2989	20.3455			-8590	14.8515	21.7292
345844	14.6187	22.8542			-13539	16.0287	21.0413			-8489	16.0437	20.5582
346845	14.7096	23.5886			-13438	16.2496	20.7446			-8388	15.7735	19.3504
347846	14.1243	23.6957			-13337	16.1724	19.5789			-8287	16.0008	19.1299
348847	14.1522	22.8053			-13236	16.0651	19.5867			-8186	15.7993	18.6625
349848	15.4085	24.2318			-13135	16.5712	21.0413			-8085	15.8807	18.8936
350849	14.984	23.2117			-13034	16.3182	19.5657			-7984	15.1131	18.379
351850	15.5517	21.1132			-12933	16.687	19.2822			-7883	16.0694	19.5972
352851	15.6362	21.5873			-12832	17.8835	19.2927			-7782	16.6184	20.0908
353852	15.0676	21.9023			-12731	17.1888	21.0676			-7681	15.5762	19.4607
354853	13.864	20.5383			-12630	17.5962	21.2461			-7580	17.3131	20.1171
355854	14.1792	20.2947			-12529	18.381	21.7607			-7479	15.9451	18.2004
356855	13.6033	20.7384			-12428	19.2859	22.2701			-7378	15.3961	19.3662
357856	13.4438	19.1098			-12327	19.8949	21.1096			-7277	12.8701	20.0383
358857	14.3237	18.2225			-12226	20.2723	21.7134			-7176	12.0939	20.5319
359858	15.1023	17.5946			-12125	20.4352	22.5589			-7075	12.9302	22.1965
360859	15.0637	17.7122			-12024	20.4224	23.021			-6974	14.9201	21.0098
361860	15.3922	17.5673			-11923	20.0407	21.6609			-6873	15.3018	21.5191
362861	16.7098	17.7505			-11822	19.9206	22.0495			-6772	15.2718	20.8102
363862	17.1973	18.7223			-11721	20.4824	20.8155			-6671	15.5934	22.0443
364863	17.5562	19.1586			-11620	22.2279	20.8418			-6570	16.5069	22.6482
365864	18.1055	19.8711			-11519	23.3	20.4427			-6469	17.4075	22.2543
366865	18.5943	19.7513			-11418	24.2821	20.721			-6368	17.5747	22.7479
367866	17.8529	19.555			-11317	25.5173	20.3797			-6267	17.9221	24.6961
368867	18.0712	18.526			-11216	23.4373	20.1434			-6166	16.1552	26.2557
369868	18.5467	18.8856			-11115	23.8833	20.5897			-6065	16.108	25.0374
370869	19.9149	18.222			-11014	24.5051	21.6137			-5964	17.0043	25.342
371870	20.6503	19.891			-10913	26.1434	21.1883			-5863	19.0457	25.3315
372871	31.6779	20.4874			-10812	28.2191	21.3354			-5762	19.5175	22.6954
373872	58.1287	22.5964			-10711	28.0904	20.3587			-5661	21.2244	22.8319
374873	95.5771	23.3088			-10610	29.3127	20.5477			-5560	21.829	25.3
375874	142.714	24.3672			-10509	31.9759	21.9235			-5459	23.3429	24.3495
376875	187.126	24.9138			-10408	33.8629	22.7112			-5358	24.5909	24.7013
377876	217.569	26.7928			-10307	34.7506	22.0968			-5257	25.9547	25.7463
378877	244.817	31.9126			-10206	36.6548	22.2753			-5156	23.3	26.1401
379878	249.339	39.3919			-10105	38.3231	21.9025			-5055	24.0377	28.9337
380879	217.042	44.044			-10004	41.5824	20.721			-4954	24.9769	32.1159
381880	175.118	46.9541			-9903	41.5996	20.7945			-4853	27.3142	30.3043
382881	141.109	51.0949			-9802	44.4515	20.5372			-4752	31.0496	33.8121
383882	107.379	49.0647			-9701	47.1447	20.1906			-4651	33.7342	36.1278
384883	115.924	47.5821			-9600	49.7136	20.1329			-4550	29.0296	36.6582
385884	152.356	46.8129			-9499	49.0789	19.2664			-4449	34.8364	37.3198
386885	195.795	44.2755			-9398	54.1309	20.0331			-4348	35.128	37.4143
387886	228.07	39.7505			-9297	59.5688	19.6287			-4247	41.458	38.3963
388887	241.31	36.6451			-9196	67.0825	19.1404			-4146	44.0912	40.7541
389888	206.64	30.8505			-9095	72.3017	19.3137			-4045	53.4104	41.3264
390889	162.283	26.0373			-8994	79.3865	19.6445			-3944	60.3622	44.2146
391890	116.965	23.6942			-8893	87.2819	20.8838			-3843	60.6367	47.6908
392891	78.318	21.3594			-8792	97.1628	21.7397			-3742	69.8401	43.1696
393892	45.1454	19.3791			-8691	101.16	21.5664			-3641	80.0984	44.6714
394893	28.6812	18.3422			-8590	107.846	21.9025			-3540	87.9037	48.0426
395894	21.862	19.2867			-8489	113.923	22.4854			-3439	88.324	46.4463
396895	20.715	18.4693			-8388	127.483	23.6511			-3338	90.5369	44.7029
397896	19.9119	18.4499			-8287	136.395	22.8477			-3237	97.5617	47.6751
398897	21.597	19.0967			-8186	138.908	23.9084			-3136	123.345	48.8566
399898	27.4536	19.3418			-8085	141.108	23.3466			-3035	158.554	50.7627
400899	42.1435	18.7733			-7984	144.192	23.6669			-2934	188.047	51.3193
401900	69.3836	21.7138			-7883	164.541	23.3938			-2833	187.82	49.0193
402901	113.777	29.8467			-7782	165.789	22.7742			-2732	209.799	52.2488
403902	159.707	36.1416			-7681	175.396	23.5566			-2631	224.011	52.7792
404903	192.369	42.437			-7580	181.357	24.1815			-2530	225.006	52.7792
405904	191.968	49.765			-7479	184.835	24.7696			-2429	225.723	52.3013
406905	194.842	52.2856			-7378	185.345	24.7696			-2328	239.459	53.7086
407906	202.709	51.9223			-7277	183.467	24.4073			-2227	241.359	55.5728
408907	207.212	48.1575			-7176	201.213	23.0892			-2126	236.847	53.9292
409908	219.286	44.0871			-7075	200.741	24.1132			-2025	230.238	51.6712
410909	254.341	36.8808			-6974	204.987	24.7906			-1924	233.425	47.8798
411910	264.115	32.9753			-6873	213.496	25.2002			-1823	236.972	51.1671
412911	233.833	25.7868			-6772	221.648	27.5212			-1722	245.09	50.8415
413912	191.692	22.7649			-6671	218.157	27.621			-1621	250.326	50.4162
414913	145.099	21.5296			-6570	228.879	26.0509			-1520	258.668	49.0193
415914	95.818	22.1401			-6469	229.436	25.8303			-1419	255.486	49.4552
416915	56.2065	20.763			-6368	226.447	25.2054			-1318	260.842	47.8798
417916	35.0648	20.4916			-6267	224.951	26.786			-1217	254.255	48.9038
418917	24.7674	21.2109			-6166	230.393	25.0217			-1116	260.894	50.9098
419918	20.119	22.2026			-6065	236.813	27.2009			-1015	260.923	49.5025
420919	18.4669	21.6519			-5964	227.262	26.5025			-914	258.741	46.5513
421920	16.9877	22.1139			-5863	231.645	27.3742			-813	264.243	44.7922
422921	16.227	21.3574			-5762	251.008	28.1671			-712	269.149	43.742
423922	16.013	21.6004			-5661	247.517	28.897			-611	264.573	43.3691
424923	16.8723	18.3307			-5560	243.023	31.2022			-510	256.369	39.9191
425924	17.169	16.9767			-5459	248.156	32.0319			-409	253.954	42.3557
426925	16.6022	16.3635			-5358	250.764	32.242			-308	252.381	39.0579
427926	16.287	17.6524			-5257	249.177	34.0589			-207	258.428	38.0077
428927	15.6464	16.7194			-5156	252.351	34.4684			-106	259.487	36.1278
429928	14.629	17.8041			-5055	255.73	36.4376			-5	266.795	36.5637
430929	14.7542	18.558			-4954	253.358	36.6372			96	264.728	35.5449
431930	14.9141	20.1882			-4853	243.679	37.1675			197	265.023	34.1534
432931	14.3979	19.7582			-4752	248.679	37.5194			298	266.546	34.1691
433932	13.533	20.4843			-4651	247.882	39.478			399	268.39	33.9433
434933	13.744	21.4744			-4550	250.738	38.7219			500	260.58	33.7648
435934	12.922	21.6787			-4449	248.401	41.8148			601	260.126	32.7093
436935	12.3243	21.9695			-4348	248.405	43.5057			702	258.826	30.278
437936	13.47	21.801			-4247	253.538	45.8792			803	253.466	28.9075
438937	13.6424	22.1827			-4146	254.576	43.9573			904	243.109	28.5242
439938	14.0167	21.256			-4045	265.727	45.7741			1005	238.357	26.9646
440939	13.9541	21.5805			-3944	260.229	46.7193			1106	234.343	25.3
441940	14.7224	20.562			-3843	255.348	47.6278			1207	239.884	24.6856
442941	14.0677	20.9956			-3742	255.576	47.486			1308	238.631	24.0712
443942	14.3683	21.1158			-3641	248.551	51.7499			1409	240.921	24.7854
444943	14.0355	19.8658			-3540	245.077	50.9833			1510	235.672	24.7696
445944	13.196	21.6487			-3439	246.029	50.6157			1611	234.493	23.5093
446945	13.247	21.4597			-3338	242.062	52.2856			1712	235.415	24.2918
447946	12.2973	22.1522			-3237	243.16	49.6547			1813	230.68	24.1447
448947	12.6605	21.2455			-3136	239.742	51.1828			1914	221.691	25.5625
449948	11.6936	22.0561			-3035	240.87	51.6869			2015	218.698	26.8438
450949	11.3797	19.2274			-2934	237.649	51.6239			2116	218.188	26.8648
451950	11.0607	20.4743			-2833	235.664	54.1497			2217	222.742	25.447
452951	11.9663	21.8073			-2732	229.647	53.3988			2318	219.77	24.4073
453952	11.5799	21.9679			-2631	203.387	52.1858			2419	212.758	24.9009
454953	12.1656	21.8944			-2530	184.809	48.3262			2520	200.167	24.7328
455954	14.3837	23.6826			-2429	163.774	45.4748			2621	201.964	24.4703
456955	14.5068	22.2483			-2328	149.608	44.6557			2722	191.722	23.1208
457956	15.0766	20.6082			-2227	139.298	45.0757			2823	183.561	21.4036
458957	14.8961	20.2506			-2126	122.98	43.0698			2924	174.607	20.8365
459958	15.0779	20.1472			-2025	109.458	42.8073			3025	166.673	21.0571
460959	13.8139	20.0706			-1924	95.3959	44.4299			3126	153.228	21.6399
461960	13.9892	20.8759			-1823	77.2894	43.1328			3227	148.849	22.4591
462961	13.5476	21.7374			-1722	83.4736	44.9025			3328	146.083	23.4306
463962	13.1544	24.2449			-1621	71.8514	44.5874			3429	143.553	22.0705
464963	13.8156	25.8309			-1520	59.9677	40.5073			3530	129.349	21.4404
465964	14.2345	26.8274			-1419	55.7477	42.0301			3631	111.109	20.9415
466965	12.6879	25.5963			-1318	47.3334	41.2739			3732	96.9827	20.826
467966	12.7218	23.4826			-1217	40.9777	41.2897			3833	86.8444	21.7029
468967	12.3436	21.2161			-1116	37.0751	39.6776			3934	87.5949	21.7765
469968	11.1237	20.5578			-1015	37.2466	36.028			4035	77.9069	20.679
470969	10.4403	18.9848			-914	33.3826	36.5059			4136	80.5444	21.0045
471970	12.0653	20.4255			-813	29.4413	33.2239			4237	79.9955	23.3387
472971	12.4825	22.9114			-712	29.6086	32.0267			4338	73.7641	23.7876
473972	14.0368	23.0972			-611	30.4491	30.7559			4439	63.4457	23.8559
474973	14.0424	23.1146			-510	28.5193	30.3411			4540	55.5547	23.4043
475974	14.0956	22.5103			-409	30.1061	32.8511			4641	50.7686	23.3623
476975	14.6225	22.9339			-308	27.7387	32.179			4742	47.2434	24.1867
477976	13.2839	21.0035			-207	30.1747	33.9696			4843	43.3193	24.7171
478977	12.9049	21.4146			-106	28.7466	33.1347			4944	40.2787	24.9429
479978	13.7671	22.1354			-5	30.3977	35.9808			5045	35.6341	22.3961
480979	14.5175	22.5806			96	28.9095	36.1383			5146	31.71	21.1516
481980	13.3512	21.7868			197	30.1361	36.758			5247	28.7423	19.8808
482981	13.5583	20.3709			298	30.7837	37.6821			5348	28.3177	20.5792
483982	13.4147	19.6694			399	31.5599	38.4856			5449	26.5551	20.7577
484983	13.2873	18.7276			500	38.07	37.929			5550	24.6595	19.4135
485984	12.8444	18.956			601	43.2378	38.5486			5651	24.2993	22.4696
486985	12.9825	18.8688			702	44.207	38.9687			5752	24.3036	22.9632
487986	13.3542	20.4906			803	49.5421	41.2372			5853	24.4451	22.9842
488987	12.9816	20.2926			904	52.5055	41.1006			5954	24.1878	24.0922
489988	12.5155	19.2521			1005	54.7098	42.8125			6055	23.6903	21.5717
490989	11.9427	19.2153			1106	56.2066	42.7285			6156	24.1277	22.039
491990	12.1614	18.7081			1207	59.453	43.4531			6257	23.4973	21.2251
492991	11.0513	17.5012			1308	70.3761	42.7232			6358	22.0692	21.5454
493992	12.1433	18.0776			1409	74.7891	44.2671			6459	21.8505	18.9723
494993	11.3355	18.9701			1510	93.0372	46.2257			6560	20.6411	19.3819
495994	11.3201	17.4544			1611	108.596	42.802			6661	18.441	19.0826
496995	10.6233	18.1396			1712	118.975	42.8913			6762	18.1537	19.3924
497996	10.7515	18.4063			1813	128.478	45.6954			6863	18.4925	18.7465
498997	9.18051	17.4109			1914	146.945	46.252			6964	19.0457	18.4892
499998	9.77222	16.9636			2015	171.403	46.9189			7065	19.659	21.1673
500999	10.1723	18.7801			2116	196.028	49.9225			7166	20.1093	22.1388
502000	10.5131	19.5487			2217	199.515	54.3912			7267	19.05	22.207
503001	11.7424	20.5399			2318	206.793	54.8586			7368	19.5218	22.958
504002	11.4697	20.8465			2419	220.302	50.3111			7469	19.7834	21.5559
505003	11.0993	19.8611			2520	229.458	49.5077			7570	19.6719	21.2461
506004	11.2506	19.7739			2621	239.065	49.2189			7671	19.7147	21.3564
507005	12.3543	18.9008			2722	237.984	49.9173			7772	19.8348	20.5477
508006	11.7806	18.1207			2823	238.19	53.3305			7873	18.248	20.5529
509007	12.3543	19.1906			2924	239.502	52.1018			7974	17.7849	19.0301
510008	13.2556	21.4434			3025	243.422	49.66			8075	17.772	19.5815
511009	13.8267	21.6839			3126	249.846	47.9061			8176	16.9872	20.3744
512010	12.4388	22.5139			3227	252.076	45.7111			8277	17.4289	20.6422
513011	12.019	23.7619			3328	259.371	44.9707			8378	17.7763	21.5717
514012	12.7608	24.4502			3429	255.074	44.9445			8479	15.7349	21.5402
515013	13.4545	24.2113			3530	253.984	44.9235			8580	15.9065	21.0203
516014	13.5261	23.0836			3631	253.933	42.6602			8681	15.4604	21.2618
517015	14.3172	22.1974			3732	255.207	40.1554			8782	15.6449	19.1666
518016	14.6122	21.9212			3833	252.887	39.0054			8883	15.4819	21.0728
519017	14.304	21.2592			3934	257.441	40.3077			8984	16.717	20.9678
520018	13.0974	20.6822			4035	261.25	42.634			9085	15.9022	21.1883
521019	12.1789	20.6622			4136	259.2	40.292			9186	16.5197	20.0173
522020	12.5747	20.9237			4237	258.505	37.929			9287	16.2753	20.9363
523021	13.1643	21.507			4338	256.678	35.6972			9388	17.4161	21.7449
524022	12.5125	20.6575			4439	256.961	36.7895			9489	16.0823	21.4456
525023	12.3402	20.2837			4540	244.494	36.2171			9590	15.4862	20.9993
526024	12.3805	20.4643			4641	242.8	35.5554			9691	16.4211	20.4112
527025	11.7497	20.2742			4742	244.091	33.1977			9792	15.9708	18.9881
528026	11.8758	19.0484			4843	244.301	30.2886			9893	15.6534	19.718
529027	12.8204	18.9801			4944	228.763	30.6719			9994	14.0323	19.3137
530028	13.3902	19.1371			5045	244.324	30.6693			10095	14.5813	19.3662
531029	13.9292	18.7664			5146	250.717	30.9817
532030	14.144	20.1745			5247	247.434	29.4379
533031	13.8452	20.0506			5348	244.532	29.3644
534032	13.6518	20.1173			5449	238.067	27.0276
535033	13.3971	20.4297			5550	235.979	26.0089
536034	12.8517	20.4895			5651	227.659	25.8172
537035	12.9036	18.9927			5752	225.729	26.5235
538036	13.8289	18.475			5853	218.857	28.1776
539037	13.6102	18.3816			5954	209.741	27.8573
540038	13.563	18.0876			6055	197.583	26.4027
541039	13.5193	18.7691			6156	206.07	26.2557
542040	13.3465	18.1233			6257	204.771	26.2478
543041	12.582	19.1145			6358	210.305	26.5156
544042	12.2029	19.0862			6459	209.975	26.3266
545043	12.2381	19.0578			6560	214.319	24.3259
546044	12.7518	19.1565			6661	213.8	23.5724
547045	12.3865	20.1629			6762	208.785	24.4388
548046	13.0043	19.8574			6863	204.374	22.7374
549047	12.9379	19.7261			6964	191.469	22.1939
550048	13.566	19.0531			7065	184.174	22.0023
551049	14.1547	19.0846			7166	173.431	21.7187
552050	14.4004	19.8915			7267	169.349	21.0912
553051	14.2774	19.4715			7368	162.573	21.3117
554052	15.2172	19.9141			7469	154.772	22.1729
555053	14.5578	20.7709			7570	147.438	21.9917
556054	13.4773	21.5873			7671	133.249	21.611
557055	13.569	20.0291			7772	125.496	21.1358
558056	12.4401	21.0114			7873	123.409	22.5667
559057	11.908	21.6088			7974	123.066	21.6819
560058	11.5465	21.529			8075	113.149	21.829
561059	11.3883	19.2988			8176	101.473	21.8972
562060	11.3295	18.851			8277	101.175	21.4036
563061	11.4041	19.1528			8378	94.1629	21.4273
564062	11.4084	17.4912			8479	88.2961	22.0443
565063	12.329	17.9474			8580	86.5249	21.5297
566064	12.1309	17.8361			8681	75.3423	22.7716
567065	12.9812	19.5088			8782	71.3668	22.1204
568066	13.4052	19.9346			8883	65.7916	21.3117
569067	13.5364	21.9858			8984	62.0777	22.6613
570068	12.8946	20.9583			9085	56.6033	21.5769
571069	13.3971	21.9758			9186	53.2131	21.5822
572070	12.4461	20.9368			9287	49.0789	20.4295
573071	12.0769	19.0993			9388	42.751	19.0249
574072	12.4251	18.5701			9489	39.9077	19.6182
575073	12.0216	17.7127			9590	37.1308	19.1115
576074	11.6893	16.6443			9691	34.8943	19.6419
577075	11.6807	16.6417			9792	34.8836	20.0016
578076	12.1652	16.8622			9893	34.6777	20.5818
579077	12.4478	16.931			9994	31.6221	19.4738
580078	13.0369	17.8251			10095	28.8388	19.5815
581079	14.5021	20.5588			10196	27.0804	19.6025
582080	15.2991	21.5715			10297	25.6481	19.2664
583081	16.0221	22.137			10398	24.711	18.7833
584082	16.8217	21.276			10499	26.2806	18.9093
585083	21.4392	21.7306			10600	25.9997	18.2398
586084	28.782	20.3614			10701	24.8396	19.6261
587085	52.799	19.933			10802	24.0398	19.8861
588086	89.4241	21.9033			10903	24.1149	19.4213
589087	130.289	25.4566			11004	23.1564	19.8545
590088	171.457	30.1418			11105	21.709	18.652
591089	204.165	36.8755			11206	20.5489	18.1505
592090	205.832	41.115			11307	20.789	18.5181
593091	200.343	44.6662			11408	19.9034	18.1505
594092	199.783	46.8313			11509	17.8728	18.8411
595093	201.675	47.5427			11610	18.5718	18.9067
596094	206.671	44.0078			11711	19.6419	20.1565
597095	224.907	40.1778			11812	18.1001	19.6104
598096	228.717	35.1252			11913	17.6262	20.6317
599097	214.674	29.8373			12014	17.7098	21.4404
600098	183.387	23.8459			12115	18.0486	22.1755
601099	147.615	19.7167			12216	18.4968	19.8598
602100	107.284	18.5527			12317	18.5139	19.8388
603101	72.8271	18.4404			12418	18.6297	20.7341
604102	45.9416	18.7764			12519	18.5032	20.5424
605103	30.6999	19.87			12620	18.0529	20.4217
606104	21.0083	20.9484			12721	16.7428	20.3429
607105	17.5108	21.5684			12822	17.3239	19.0748
608106	16.6005	21.6051			12923	16.8178	18.3606
609107	16.9568	21.3825			13024	16.4854	18.1269
610108	15.2344	21.582			13125	17.1266	18.8516
611109	15.1568	21.7065			13226	17.356	20.0383
612110	14.397	21.6198			13327	16.9143	19.802
613111	14.1719	21.119			13428	16.5541	20.0488
614112	13.1433	20.342			13529	15.795	20.1224
615113	14.2808	19.0394			13630	15.692	19.5474
616114	13.8623	18.9885			13731	16.3439	18.9487
617115	14.7241	18.2519			13832	16.0223	18.9802
618116	13.8786	18.6683			13933	16.4425	18.7597
619117	13.7924	21.2429			14034	15.4948	18.119
620118	13.3945	21.8582			14135	16.0823	19.2297
621119	14.31	20.815			14236	15.9794	19.3137
622120	12.5052	21.2597			14337	15.5334	19.8283
623121	13.3949	21.3243			14438	16.1359	19.1351
624122	13.876	19.955			14539	16.4962	18.7912
625123	13.9489	19.1513			14640	16.0008	18.0009
626124	13.6098	20.7126			14741	15.2782	17.4837
627125	14.2688	20.8439			14842	15.2589	17.3209
628126	14.4253	20.8675			14943	14.7871	16.4072
629127	14.2564	21.9543			15044	15.0316	15.8112
630128	15.0629	23.0941
631129	14.2546	22.0514
632130	14.0746	22.0094
633131	12.4782	21.2056
634132	12.3886	19.4778
635133	11.5696	18.8546
636134	11.7969	19.429
637135	12.5224	18.3485
638136	14.7979	18.9554
639137	14.8669	19.3219
640138	16.1978	20.8728
641139	15.9835	20.3126
642140	15.0153	20.9699
643141	13.8113	20.8308
644142	13.8117	20.6349
645143	12.1078	18.6924
646144	12.5301	19.1765
647145	13.7971	20.6124
648146	14.0304	21.6734
649147	14.3078	23.3981
650148	15.0372	24.7667
651149	14.2392	24.7998
652150	12.9374	23.5871
653151	12.7616	23.0893
654152	12.6077	21.1384
655153	13.1986	21.7952
656154	13.6479	21.8908
657155	13.9185	22.1711
658156	14.0355	22.8027
659157	13.4202	23.4621
660158	12.5777	21.6807
661159	11.8942	21.0345
662160	12.6167	20.2286
663161	12.2578	18.6299
664162	12.1228	17.5999
665163	11.7523	19.5765
666164	12.8573	18.0918
667165	12.1716	19.0142
668166	12.3702	19.8611
669167	12.2038	19.7634
670168	12.3818	18.9796
671169	11.3831	19.7062
672170	11.8063	18.7937
673171	11.5881	19.3476
674172	12.2698	21.0534
675173	11.7965	21.3547
676174	11.9611	22.0577
677175	11.4483	23.0096
678176	11.8659	20.7846
679177	11.3141	19.555
680178	11.0877	18.0036
681179	11.405	18.7276
682180	11.6035	17.5216
683181	11.3394	19.723
684182	11.7797	20.1052
685183	12.2154	21.8146
686184	12.5494	21.7968
687185	12.6476	23.901
688186	13.0365	22.7329
689187	12.69	22.4971
690188	12.9928	23.2463
691189	11.8779	22.4583
692190	11.6974	21.3027
693191	11.974	22.5523
694192	11.9963	22.6111
695193	11.7832	20.4517
696194	12.1811	20.6365
697195	12.597	20.7987
698196	11.9989	19.3765
699197	11.6794	20.3225
700198	11.8179	20.8266
701199	12.1588	20.772
702200	11.98	20.5677
703201	12.2077	20.7898
704202	12.1734	19.5261
705203	12.2939	20.5914
706204	12.2193	20.6785
707205	11.5752	20.919
708206	11.7399	21.5338
709207	11.9187	21.2964
710208	11.3677	19.9356
711209	11.6876	19.9456
712210	11.8917	18.7864
713211	10.9488	17.771
714212	10.4038	17.8114
715213	10.8403	17.9626
716214	10.5843	16.9084
717215	10.3361	17.876
718216	11.0384	18.6367
719217	11.6678	19.7104
720218	11.4063	19.3513
721219	11.8265	20.9169
722220	12.4208	20.7693
723221	12.1571	20.9468
724222	12.3822	21.8225
725223	12.3007	22.5885
726224	12.3041	22.6662
727225	12.0872	22.1202
728226	12.4203	22.1785
729227	12.4263	20.8176
730228	12.519	19.9876
731229	13.0279	19.2967
732230	13.2376	19.7991
733231	13.0108	19.8422
734232	12.8911	19.9671
735233	13.8512	20.4864
736234	12.6583	21.0408
737235	12.5241	21.8361
738236	12.3487	20.2753
739237	12.5884	20.2979
740238	12.1776	20.1708
741239	12.6557	19.6805
742240	12.8328	19.4615
743241	12.4323	21.3936
744242	11.9637	21.3815
745243	12.3693	20.8969
746244	11.9054	20.4974
747245	12.7072	20.3357
748246	13.0811	20.4365
749247	13.7478	21.6324
750248	14.7387	23.7661
751249	15.8042	25.8262
752250	15.0573	26.4058
753251	15.4784	26.8967
754252	15.1774	27.9147
755253	13.8169	28.382
756254	13.9506	29.0576
757255	14.4948	29.7039
758256	15.0775	30.756
759257	15.6212	30.9708
760258	17.1849	32.2523
761259	17.2496	31.7095
762260	17.8568	32.9863
763261	17.8263	32.9564
764262	18.3842	32.3899
765263	17.669	30.808
766264	16.1584	28.8408
767265	15.3034	28.1877
768266	15.008	27.9672
769267	14.2152	27.2175
770268	13.6038	26.63
771269	14.7512	26.7812
772270	15.2365	26.2294
773271	14.4103	23.8443
774272	14.7816	23.7047
775273	14.632	23.0762
776274	14.3267	22.609
777275	14.0085	21.4797
778276	15.2618	22.8331
779277	16.0362	23.9824
780278	16.1931	23.9026
781279	16.7737	24.4686
782280	17.4254	24.1882
783281	18.1535	23.5482
784282	19.8017	22.106
785283	22.8289	22.4016
786284	35.4868	27.6595
787285	76.163	38.5477
788286	121.086	46.2874
789287	168.896	51.0445
790288	209.254	52.7208
791289	245.236	48.7843
792290	243.643	39.856
793291	226.192	31.1598
794292	188.632	26.819
795293	148.56	24.6954
796294	101.934	23.3429
797295	62.1086	20.3273
798296	33.4561	21.1211
799297	20.0864	19.754
800298	16.6854	20.4617
801299	14.1234	20.7258
802300	14.4772	22.1669
803301	13.9211	21.8782
804302	14.5295	20.9058
805303	15.2666	20.0401
806304	15.625	19.6652
807305	15.6589	18.0892
808306	15.1637	18.3233
809307	14.3254	19.3917
810308	13.5832	20.3877
811309	13.2011	20.3572
812310	13.6801	21.3705
813311	14.331	21.0733
814312	14.6817	21.728
815313	14.9621	20.9237
816314	14.7109	21.151
817315	13.2783	21.403
818316	13.6415	21.2135
819317	14.3833	19.7414
820318	13.8748	19.3093

[truncated: 19 more sheets: Figure 6b, Figure 6c, Figure 7a, Figure 7b, Figure 7c, Figure 8a, Figure 8b, Figure 8c, SupFig 1 b, SupFig 1 c, SupFig 10 a, SupFig 10 b, SupFig 11, SupFig12, SupFig 13, SupFig 14 a, SupFig 14 b, SupFig 15 a, SupFig 15 b]
